# Supplementary material for: Calorie restriction improves metabolic state independently of gut microbiome composition: a randomized dietary intervention trial
Source: Genome Med. 2022 Mar 14;14:30. doi: 10.1186/s13073-022-01030-0 (PMC8919571; doi:10.1186/s13073-022-01030-0)
Supplement: Supplementary file 2 — Additional file 2: Table S1. Further baseline characteristics of participants according to intervention group. Table S2. Further baseline characteristics of participants according to weight loss quartiles. Table S3. Diversity indices across timepoints according to intervention groups. Table S4. Changes in bacteria (order) abundance across time points according to intervention group. Table S5. Changes in bacteria (class) abundance across time points according to intervention group. Table S6. Changes in anthropometric measurements, body composition, clinical markers and blood-based biomarkers by weight loss quartiles after 24 and 50 weeks. Table S7. Diversity indices across timepoints according to weight loss quartiles. Table S8. Intervention effects on plasma bile acids concentrations (nmol/L) after 12 weeks according to weight loss quartiles. Table S9. Changes in the concentrations of acylcarnitines and amino acids according to weight loss quartiles after 12, 24 and 50 weeks. Table S10. Intervention effects on plasma TMAO, betaine and choline concentrations (μmol/L) across timepoints according to weight lossquartiles. Table S11. Comparison of bacteria (phylum) relative abundances across timepoints according to intervention groups. Table S12. Comparison of bacteria (class) relative abundances across timepoints according to intervention groups. Table S13. Comparison of bacteria (order) relative abundances across timepoints according to intervention groups. Table S14. Comparison of bacteria (family) relative abundances across timepoints according to intervention groups. Table S15. Comparison of bacteria (genus) relative abundances across timepoints according to intervention groups. Table S16. Comparison of within-group bacteria (phylum) relative abundances at each timepoint relative to baseline. Table S17. Comparison of within-group bacteria (class) relative abundances at each timepoint relative to baseline. Table S18. Comparison of within-group bacteria (order) relati [file 13073_2022_1030_MOESM2_ESM.xlsx]

## Sheet: Table S1
Table S1. Further baseline characteristics of participants according to intervention groupa
		ICR (n = 49)	CCR (n = 46)	CTR (n = 52)	pb
Sex, n (%)	Men	25 (51.0%)	24 (52.2%)	25 (48.1%)	0.94
	Women	24 (49.0%)	22 (47.8%)	27 (51.9%)
Height, cm		173.3 ± 9.7	172.4 ± 9.7	173.1 ± 9.9	0.73
Waist circumference		104.7 ± 12.3	104.0 ± 12.2	104.2 ± 10.7	0.92
Hip circumference, cm		110.5 ± 9.8	108.4 ± 10.2	109.7 ± 9.4	0.57
Liver fat, %		7.7 ± 4.6	8.6 ± 8.2	7.1 ± 4.7	0.58
Leptin, ng/ml		25.2 ± 24.0	23.8 ± 20.1	25.9 ± 25.0	0.85
Insulin, mU/L		11.6 ± 5.4	12.8 ± 7.1	12.7 ± 7.3	0.66
Glucose, mg/dL		92.7 ± 7.5	94.3 ± 7.6	93.5 ± 7.4	0.69
HBA1c (%)		5.4 ± 0.3	5.4 ± 0.4	5.5 ± 0.2	0.28
IGF-1, ng/mL		108.9 ± 31.3	112.3 ± 34.6	121.4 ± 32.1	0.18
LDL cholesterol, mg/dL		124.5 ± 22.4	124.0 ± 31.8	130.4 ± 27.3	0.33
HDL cholesterol, mg/dL		54.1 ± 14.3	56.1 ± 16.6	51.8 ± 11.8	0.29
Adiponectin, ng/ml		18.3 ± 12.5	16.9 ± 10.3	16.6 ± 10.2	0.73
Resistin, ng/ml		5.7 ± 2.5	5.7 ± 2.3	5.6 ± 2.4	0.9
CRP, ng/pL		4.2 ± 4.0	4.3 ± 3.9	5.4 ± 7.9	0.43
TNF-α, ng/μL		4.6 ± 2.7	4.5 ± 2.7	4.2 ± 2.6	0.7
IFN-γ, ng/µL		13.0 ± 10.0	15.9 ± 14.3	17.7 ± 23.8	0.39
IL-6, ng/µL		1.3 ± 0.9	1.5 ± 1.4	1.9 ± 3.0	0.28
IL-8, ng/µL		11.3 ± 5.1	10.0 ± 4.4	12.2 ± 19.4	0.62
AST, U/L		23.4 ± 5.2	23.2 ± 5.4	22.7 ± 4.9	0.76
ALT, U/L		27.4 ± 10.4	26.7 ± 12.6	26.5 ± 10.9	0.91
GGT, U/L		27 ± 14.4	26.3 ± 14.4	28.8 ± 18.1	0.58
an = 147. Values are means ± SD. ICR – intermittent calorie restriction, CCR – continuous calorie restriction, CTR – control, ALT – aspartate aminotransferase, ALT – alanine aminotransferase, GGT – gamma-glutamyl transferase. bANOVA comparison between all weight loss quartiles for all variables except sex. p-value for sex is from Chi-square test for the comparison of the distribution of sexes acr…

## Sheet: Table S2
Table S2. Further baseline characteristics of participants according to weight loss quartilesa
		Q1 (n = 36)	Q2 (n = 35)	Q3 (n = 36)	Q4 (n = 36)	pb
Sex, n (%)	Men	16 (44.4)	21 (60.0)	17 (47.2)	18 (50.0)	0.67
	Women	20 (55.6)	14 (40.0)	19 (52.8)	18 (50.0)
Height, cm		171.2 ± 10.5	173.9 ± 9.9	173.4 ± 10.7	173.3 ± 7.9	0.66
Waist circumference		105.6 ± 12.3	105.8 ± 10.8	102.4 ± 11.4	103.9 ± 11.8	0.6
Hip circumference, cm		111.8 ± 11.8	108 ± 8.4	108.4 ± 8.8	109.9 ± 9.0	0.3
Liver fat, %		7.1 ± 4.4	8.9 ± 7.9	7.9 ± 6.5	7.4 ± 4.9	0.66
Leptin, ng/ml		29.7 ± 25.1	20.8 ± 20.1	21.2 ± 15.1	29.4 ± 29.0	0.16
Insulin, mU/L		14.7 ± 7.8	12.8 ± 7.4	10.8 ± 5.1	11.2 ± 5.4	0.05
Glucose, mg/dL		93.4 ± 7.9	93.4 ± 6.8	94.8 ± 6.8	91.8 ± 8.0	0.4
HBA1c, %		5.4 ± 0.4	5.5 ± 0.3	5.5 ± 0.3	5.4 ± 0.3	0.28
IGF-1, ng/mL		114.6 ± 34.3	123.3 ± 34.1	111.3 ± 33.3	105.1 ± 27	0.1
LDL, mg/dL		129.5 ± 26	121.1 ± 25.3	128.8 ± 26.5	128.7 ± 29.5	0.48
HDL, mg/dL		54.0 ± 15.0	52.1 ± 14.1	56.8 ± 13.7	52.9 ± 14.9	0.6
Adiponectin, ng/ml		15.7 ± 8.3	17.7 ± 11.3	17.0 ± 11.2	19.4 ± 13.2	0.54
Resistin, ng/ml		5.6 ± 2.5	5.5 ± 2.0	5.3 ± 1.5	6.4 ± 3.3	0.24
CRP, ng/pL		7.0 ± 8.6	4.3 ± 5.5	3.7 ± 2.8	3.8 ± 3.8	0.04
TNF-α, ng/μL		4.2 ± 2.6	4.4 ± 2.8	4.9 ± 2.6	4.1 ± 2.5	0.54
IFN-γ, ng/µL		16.6 ± 15.8	17.1 ± 25.0	17.2 ± 16.6	11.6 ± 8.9	0.5
IL-6, ng/µL		2.0 ± 1.7	1.9 ± 3.4	1.3 ± 0.8	1.3 ± 1.1	0.32
IL-8, ng/µL		10.7 ± 4.4	14.1 ± 23.3	10.0 ± 4.7	10.6 ± 5.2	0.51
AST, U/L		21.8 ± 4.0	25.4 ± 6.4	22.5 ± 4.0	22.3 ± 5.0	<0.01
ALT, U/L		25.1 ± 7.2	31.6 ± 14.3	26.9 ± 12.1	24.4 ± 9.7	0.03
GGT, U/L		29.7 ± 13.9	26.7 ± 16.2	30.4 ± 19.8	24.3 ± 12.0	0.3
an = 143. Values are means ± SD. bANOVA comparison between all weight loss quartiles for all variables except sex. p-value for sex is from Chi-square test for the comparison of the distribution of sexes across all quartiles at baseline. ALT – aspartate aminotransferase, ALT – alanine aminotransferase, GGT – gamma-glutamyl transferase. Q1, Q2, Q3 and Q4 – weight loss quartiles 1, 2, 3 and 4 respec…

## Sheet: Table S3
Table S3. Diversity indices across timepoints according to intervention groupsa
	Intervention group	Baseline	Week 12	Week 24	Week 50
chao1	ICR	113.59 ± 23.54	118.37 ± 28.97	116.37 ± 27.55	111.80 ± 24.66
chao1	CCR	114.93 ± 26.56	118.95 ± 29.07	112.88 ± 19.70	119.30 ± 27.85
chao1	CTR	111.12 ± 19.43	111.20 ± 22.55	108.77 ± 25.14	108.73 ± 21.98
simpson's index	ICR	0.97 ± 0.01	0.97 ± 0.02	0.97 ± 0.01	0.97 ± 0.01
simpson's index	CCR	0.97 ± 0.01	0.97 ± 0.03	0.97 ± 0.01	0.98 ± 0.01
simpson's index	CTR	0.97 ± 0.02	0.97 ± 0.02	0.96 ± 0.04	0.97 ± 0.03
inverse Simpson	ICR	3.59 ± 0.26	3.64 ± 0.23	3.62 ± 0.25	3.63 ± 0.22
inverse Simpson	CCR	3.52 ± 0.29	3.57 ± 0.27	3.55 ± 0.26	3.56 ± 0.25
inverse Simpson	CTR	3.64 ± 0.21	3.63 ± 0.24	3.63 ± 0.25	3.64 ± 0.25
avalues are means±SD

## Sheet: Table S4
Table S4. Changes in bacteria (order) abundance across time points according to intervention group
	Week 12 (n = 139)			Week 24 (n = 130)			Week 50 (n = 130)
	ICR	CCR	CTR	ICR	CCR	CTR	ICR	CCR	CTR
Clostridiales	0.02 (-0.02,0.06)	0.00 (-0.06,0.07)	0.00 (-0.05,0.04)	0.03 (-0.03,0.06)	-0.02 (-0.07,0.02)	0.00 (-0.06,0.05)	0.00 (-0.03,0.05)	0.01 (-0.03,0.06)	0.01 (-0.05,0.06)
Bacteroidales	-0.04 (-0.17,0.10)	0.01 (-0.17,0.19)	0.06 (-0.07,0.14)	-0.03 (-0.12,0.05)	-0.03 (-0.16,0.16)	0.02 (-0.14,0.12)	-0.04 (-0.16,0.12)	-0.06 (-0.18,0.04)	0.06 (-0.08,0.17)
Bifidobacteriales	-0.03 (-0.47,0.17)	-0.04 (-0.17,0.31)	0.00 (-0.21,0.24)	0.00 (-0.41,0.22)	0.13 (0.00,0.45)	-0.04 (-0.33,0.22)	-0.01 (-0.48,0.20)	0.30 (0.02,0.60)	-0.15 (-0.38,0.26)
Coriobacteriales	0.00 (-0.17,0.28)	-0.09 (-0.20,0.12)	-0.05 (-0.21,0.20)	0.03 (-0.18,0.20)	0.04 (-0.24,0.23)	0.04 (-0.23,0.25)	0.05 (-0.18,0.36)	0.08 (-0.18,0.32)	-0.05 (-0.20,0.28)
Selenomonadales	-0.07 (-0.22,0.14)	0.04 (-0.22,0.21)	-0.04 (-0.18,0.14)	-0.01 (-0.22,0.08)	-0.01 (-0.16,0.22)	-0.03 (-0.20,0.19)	-0.02 (-0.15,0.22)	0.02 (-0.15,0.20)	0.05 (-0.13,0.25)
Lactobacillales	0.65 (0.06,0.90)	-0.09 (-0.55,0.44)	-0.02 (-0.72,0.38)	0.00 (-0.31,0.70)	-0.01 (-0.79,0.54)	-0.08 (-0.39,0.37)	0.01 (-0.58,0.51)	0.11 (-0.54,0.61)	-0.11 (-0.45,0.26)
Verrucomicrobiales	0.00 (-0.38,0.84)	0.00 (-0.36,0.34)	0.00 (0.00,0.50)	0.00 (-0.02,0.67)	0.00 (-0.17,0.36)	0.00 (-0.09,0.47)	0.00 (-0.31,0.24)	0.00 (-0.45,0.60)	0.00 (-0.21,0.45)
Methanobacteriales	0.00 (0.00,0.02)	0.00 (0.00,0.00)	0.00 (0.00,0.00)	0.00 (0.00,0.00)	0.00 (0.00,0.00)	0.00 (0.00,0.00)	0.00 (0.00,0.17)	0.00 (0.00,0.00)	0.00 (0.00,0.00)
Betaproteobacteriales	-0.04 (-0.30,0.19)	-0.01 (-0.30,0.05)	-0.03 (-0.30,0.20)	-0.08 (-0.31,0.12)	-0.08 (-0.31,0.17)	-0.05 (-0.33,0.13)	-0.02 (-0.30,0.14)	-0.02 (-0.17,0.10)	-0.05 (-0.27,0.20)
Enterobacteriales	0.00 (0.00,0.22)	0.00 (-0.51,0.34)	0.00 (-0.77,0.28)	0.00 (0.00,0.00)	0.00 (-0.01,0.42)	0.00 (-0.38,0.49)	0.00 (0.00,0.69)	0.00 (-0.50,0.63)	0.00 (-0.86,0.77)
Erysipelotrichales	0.12 (-0.16,0.49)	-0.03 (-0.37,0.32)	-0.10 (-0.37,0.15)	0.09 (-0.23,0.30)	0.00 (-0.27,0.17)	-0.17 (-0.42,0.14)	0.09 (-0.15,0.25)	0.05 (-0.36,0.32)	-0.11 (-0.48,0.20)
Desulfovibrionales	0.00 (-0.58,0.25)	-0.05 (-0.32,0.10)	0.00 (-0.17,0.18)	0.00 (-0.13,0.30)	-0.01 (-0.21,0.24)	-0.06 (-0.48,0.12)	0.00 (-0.51,0.28)	-0.02 (-0.19,0.16)	-0.05 (-0.37,0.19)
Rhodospirillales	0.00 (-0.15,0.00)	0.00 (-0.47,0.00)	0.00 (-0.02,0.03)	0.00 (-0.20,0.21)	-0.04 (-0.65,0.00)	0.00 (-0.47,0.00)	0.00 (-0.05,0.48)	0.00 (-0.42,0.11)	0.00 (0.00,0.19)
Pasteurellales	0.00 (0.00,0.00)	0.00 (0.00,0.00)	0.00 (0.00,0.00)	0.00 (0.00,0.00)	0.00 (0.00,0.00)	0.00 (0.00,0.00)	0.00 (0.00,0.00)	0.00 (0.00,0.00)	0.00 (0.00,0.33)
Gastranaerophilales	0.00 (0.00,0.00)	0.00 (-0.01,0.06)	0.00 (0.00,0.00)	0.00 (0.00,0.00)	0.00 (-0.35,0.00)	0.00 (0.00,0.00)	0.00 (0.00,0.00)	0.00 (-0.41,0.01)	0.00 (0.00,0.00)
Izimaplasmatales	0.00 (0.00,0.00)	0.00 (0.00,0.00)	0.00 (0.00,0.00)	0.00 (0.00,0.00)	0.00 (0.00,0.00)	0.00 (0.00,0.00)	0.00 (0.00,0.00)	0.00 (0.00,0.00)	0.00 (0.00,0.00)
Anaeroplasmatales	0.00 (0.00,0.00)	0.00 (0.00,0.00)	0.00 (0.00,0.00)	0.00 (0.00,0.00)	0.00 (0.00,0.00)	0.00 (0.00,0.00)	0.00 (0.00,0.00)	0.00 (0.00,0.00)	0.00 (0.00,0.00)
Opitutales	0.00 (0.00,0.00)	0.00 (0.00,0.00)	0.00 (0.00,0.00)	0.00 (0.00,0.00)	0.00 (0.00,0.00)	0.00 (0.00,0.00)	0.00 (0.00,0.00)	0.00 (0.00,0.00)	0.00 (0.00,0.00)
Actinomycetales	0.00 (0.00,0.00)	0.00 (0.00,0.00)	0.00 (-0.01,0.00)	0.00 (0.00,0.25)	0.00 (0.00,0.00)	0.00 (0.00,0.00)	0.00 (0.00,0.00)	0.00 (0.00,0.00)	0.00 (0.00,0.14)
Synergistales	0.00 (0.00,0.00)	0.00 (0.00,0.00)	0.00 (0.00,0.00)	0.00 (0.00,0.00)	0.00 (0.00,0.00)	0.00 (0.00,0.00)	0.00 (0.00,0.00)	0.00 (0.00,0.00)	0.00 (0.00,0.00)
Victivallales	0.00 (0.00,0.00)	0.00 (0.00,0.00)	0.00 (0.00,0.00)	0.00 (0.00,0.00)	0.00 (0.00,0.00)	0.00 (0.00,0.00)	0.00 (0.00,0.00)	0.00 (0.00,0.03)	0.00 (0.00,0.00)
Saccharimonadales	0.00 (0.00,0.00)	0.00 (0.00,0.00)	0.00 (0.00,0.01)	0.00 (0.00,0.00)	0.00 (0.00,0.00)	0.00 (0.00,0.00)	0.00 (0.00,0.00)	0.00 (0.00,0.00)	0.00 (0.00,0.00)
Mollicutes-RF39	0.00 (0.00,0.00)	0.00 (0.00,0.00)	0.00 (0.00,0.34)	0.00 (0.00,0.00)	0.00 (0.00,0.37)	0.00 (0.00,0.00)	0.00 (0.00,0.00)	0.00 (0.00,0.00)	0.00 (0.00,0.00)
Propionibacteriales	0.00 (0.00,0.00)	0.00 (0.00,0.00)	0.00 (0.00,0.00)	0.00 (0.00,0.00)	0.00 (0.00,0.00)	0.00 (0.00,0.00)	0.00 (0.00,0.00)	0.00 (0.00,0.00)	0.00 (0.00,0.00)
Values are median of log10 fold changes (25th and 75th percentiles). q-value (Lactobacillales) after 12 weeks = 0.02.
For the assessment of differential abundance, p-values for time-by-treatment interactions across all 3 study groups (overall) were calculated with linear mixed models adjusted for age and sex. If the FDR-corrected overall p-value i.e. q-value was significant (q < 0.05), p-values for time-by-treatment interactions (also from linear mixed models adjusted for age and sex) of post hoc 2-group compari…

## Sheet: Table S5
Table S5. Changes in bacteria (class) abundance across time points according to intervention group
	Week 12 (n = 139)			Week 24 (n = 130)			Week 50 (n = 130)
	ICR	CCR	CTR	ICR	CCR	CTR	ICR	CCR	CTR
Clostridia	0.02 (-0.02,0.06)	0.00 (-0.06,0.07)	0.00 (-0.05,0.04)	0.03 (-0.03,0.06)	-0.02 (-0.07,0.02)	0.00 (-0.06,0.05)	0.00 (-0.03,0.05)	0.01 (-0.03,0.06)	0.01 (-0.05,0.06)
Bacteroidia	-0.04 (-0.17,0.10)	0.02 (-0.17,0.19)	0.06 (-0.07,0.14)	-0.03 (-0.12,0.05)	-0.03 (-0.16,0.16)	0.02 (-0.14,0.12)	-0.04 (-0.16,0.12)	-0.06 (-0.18,0.04)	0.06 (-0.08,0.17)
Actinobacteria	-0.01 (-0.47,0.17)	-0.04 (-0.17,0.40)	-0.01 (-0.25,0.27)	0.00 (-0.41,0.22)	0.17 (0.00,0.46)	-0.04 (-0.40,0.22)	-0.02 (-0.48,0.20)	0.30 (0.02,0.63)	-0.20 (-0.38,0.27)
Coriobacteriia	0.00 (-0.17,0.28)	-0.09 (-0.20,0.12)	-0.05 (-0.21,0.20)	0.03 (-0.18,0.20)	0.04 (-0.24,0.23)	0.04 (-0.23,0.25)	0.05 (-0.18,0.36)	0.08 (-0.18,0.32)	-0.05 (-0.20,0.28)
Negativicutes	-0.07 (-0.22,0.14)	0.04 (-0.22,0.21)	-0.04 (-0.18,0.14)	-0.01 (-0.22,0.08)	-0.01 (-0.16,0.22)	-0.03 (-0.20,0.19)	-0.02 (-0.15,0.22)	0.02 (-0.15,0.20)	0.05 (-0.13,0.25)
Bacilli	0.69 (0.06,0.90)	-0.09 (-0.55,0.44)	-0.01 (-0.72,0.38)	0.00 (-0.31,0.70)	-0.01 (-0.79,0.54)	-0.15 (-0.39,0.37)	0.01 (-0.58,0.51)	0.11 (-0.54,0.61)	-0.11 (-0.45,0.26)
Verruco-microbiae	0.21 (-0.38,0.84)	0.00 (-0.43,0.37)	0.00 (-0.02,0.60)	0.21 (-0.07,0.76)	0.00 (-0.29,0.47)	0.00 (-0.03,0.53)	0.00 (-0.31,0.21)	0.00 (-0.44,0.60)	0.00 (-0.19,0.61)
Methanobacteria	0.00 (0.00,0.02)	0.00 (0.00,0.00)	0.00 (0.00,0.00)	0.00 (0.00,0.00)	0.00 (0.00,0.00)	0.00 (0.00,0.00)	0.00 (0.00,0.17)	0.00 (0.00,0.00)	0.00 (0.00,0.00)
Gammaproteo-bacteria	-0.06 (-0.28,0.08)	-0.01 (-0.30,0.08)	-0.01 (-0.34,0.20)	-0.08 (-0.39,0.09)	-0.05 (-0.24,0.23)	-0.02 (-0.29,0.33)	-0.01 (-0.22,0.21)	-0.01 (-0.15,0.23)	-0.01 (-0.34,0.25)
Erysipelotrichia	0.12 (-0.16,0.49)	-0.03 (-0.37,0.32)	-0.10 (-0.37,0.15)	0.09 (-0.23,0.30)	0.00 (-0.27,0.17)	-0.17 (-0.42,0.14)	0.09 (-0.15,0.25)	0.05 (-0.36,0.32)	-0.11 (-0.48,0.20)
Deltaproteo-bacteria	0.00 (-0.58,0.25)	-0.05 (-0.32,0.10)	0.00 (-0.17,0.18)	0.00 (-0.13,0.30)	-0.01 (-0.21,0.24)	-0.06 (-0.48,0.12)	0.00 (-0.51,0.28)	-0.02 (-0.19,0.16)	-0.05 (-0.37,0.19)
Alphaproteo-bacteria	0.00 (-0.15,0.00)	0.00 (-0.47,0.00)	0.00 (-0.02,0.03)	0.00 (-0.21,0.21)	-0.04 (-0.65,0.00)	0.00 (-0.47,0.00)	0.00 (-0.05,0.48)	0.00 (-0.26,0.11)	0.00 (0.00,0.33)
Melainabacteria	0.00 (0.00,0.00)	0.00 (-0.01,0.06)	0.00 (0.00,0.00)	0.00 (0.00,0.00)	0.00 (-0.35,0.00)	0.00 (0.00,0.00)	0.00 (0.00,0.00)	0.00 (-0.41,0.01)	0.00 (0.00,0.00)
Mollicutes	0.00 (0.00,0.36)	0.00 (0.00,0.00)	0.00 (0.00,0.00)	0.00 (0.00,0.18)	0.00 (0.00,0.46)	0.00 (0.00,0.00)	0.00 (0.00,0.41)	0.00 (0.00,0.33)	0.00 (0.00,0.07)
Synergistia	0.00 (0.00,0.00)	0.00 (0.00,0.00)	0.00 (0.00,0.00)	0.00 (0.00,0.00)	0.00 (0.00,0.00)	0.00 (0.00,0.00)	0.00 (0.00,0.00)	0.00 (0.00,0.00)	0.00 (0.00,0.00)
Lentisphaeria	0.00 (0.00,0.00)	0.00 (0.00,0.00)	0.00 (0.00,0.00)	0.00 (0.00,0.00)	0.00 (0.00,0.00)	0.00 (0.00,0.00)	0.00 (0.00,0.00)	0.00 (0.00,0.03)	0.00 (0.00,0.00)
Saccharimonadia	0.00 (0.00,0.00)	0.00 (0.00,0.00)	0.00 (0.00,0.01)	0.00 (0.00,0.00)	0.00 (0.00,0.00)	0.00 (0.00,0.00)	0.00 (0.00,0.00)	0.00 (0.00,0.00)	0.00 (0.00,0.00)
Values are median of log10 fold changes (25th and 75th percentiles). q-value (Bacilli) after 12 weeks = 0.008.
For the assessment of differential abundance, p-values for time-by-treatment interactions across all 3 study groups (overall) were calculated with linear mixed models adjusted for age and sex. If the FDR-corrected overall p-value i.e. q-value was significant (q < 0.05), p-values for time-by-treatment interactions (also from linear mixed models adjusted for age and sex) of post hoc 2-group compari…

## Sheet: Table S6
Table S6. Changes in anthropometric measurements, body composition, clinical markers and blood-based biomarkers by weight loss quartiles after 24 and 50 weeksa
		Week 12	pb	Week 24	pb	Week 50	pb
Weight, kg	Q1	0.0 ± 0.2	<0.0001	0.3 ± 0.4	<0.001	1.2 ± 0.5	<0.001
	Q2	-3.2 ± 0.1		-2.6 ± 0.4		-1.3 ± 0.5
	Q3	-6.1 ± 0.2		-6.0 ± 0.4		-4.3 ± 0.8
	Q4	-11.3 ± 0.6		-12.7 ± 0.9		-11.1 ± 1.5
SAT, cm3	Q1	-0.6 ± 1.3	<0.0001	-	-	3.9 ± 1.7	<0.001
	Q2	-7.1 ± 1.0		-		-4.3 ± 1.5
	Q3	-13.0 ± 1.1		-		-9.1 ± 2.4
	Q4	-27.0 ± 2.7		-		-26.4 ± 5.3
VAT, cm3	Q1	-0.1 ± 0.9	<0.0001	-	-	4.9 ± 2.0	<0.001
	Q2	-10.0 ± 1.3		-		-7.1 ± 2.5
	Q3	-18.1 ± 1.3		-		-16.7 ± 2.6
	Q4	-33.9 ± 3.4		-		-45.4 ± 7.3
Liver fat, %	Q1	-2.6 ± 5.4	<0.0001	-	-	-0.3 ± 6.1	<0.001
	Q2	-25.9 ± 5.7		-		-12.3 ± 4.8
	Q3	-35.8 ± 5.5		-		-35.9 ± 7.3
	Q4	-63.9 ± 10.3		-		-56.9 ± 10.5
Pancreatic fat, %	Q1	1.3 ± 6.7	<0.0001	-	-	3.6 ± 5.9	0.01
	Q2	6.5 ± 6.9		-		-5.1 ± 6.1
	Q3	1.8 ± 5.4		-		-3.0 ± 7.9
	Q4	-30.8 ± 5.7		-		-29. 2 ± 7.8
DBP, mmHg	Q1	0.5 ± 1.1	<0.0001	-	-	-1.7 ± 1.3	0.03
	Q2	-3.2 ± 1.1		-		-1.2 ± 1.4
	Q3	-2.9 ± 0.9		-		-2.9 ± 1.1
	Q4	-7.0 ± 1.5		-		-4.7 ± 1.5
SBP, mmHg	Q1	-0.7 ± 1.1	0.0002	-	-	-1.3 ± 1.5	0.02
	Q2	-2.8 ± 1.3		-		-0.1 ± 1.3
	Q3	-2.7 ± 0.9		-		-2.5 ± 1.4
	Q4	-7.0 ± 1.7		-		-5.2 ± 1.5
CRP, ng/pL	Q1	-17.6 ± 13.9	0.20	-15.3 ± 17.7	0.08	7.0 ± 19.4	0.002
	Q2	-12.8 ± 13.2		-9.6 ± 11.3		-17.5 ± 14.8
	Q3	-22.2 ± 13.1		-17.8 ± 16.7		-38.7 ± 12.0
	Q4	-36.0 ± 11.4		-35.1 ± 11.6		-48.2 ± 14.2
HOMAIR	Q1	-7.9 ± 7.6	0.36	-4.6 ± 8.7	<0.001	-20.6 ± 9.0	<0.001
	Q2	-12.4 ± 7.7		-13.2 ± 8.3		-16.0 ± 6.2
	Q3	-24.3 ± 7.3		-33.3 ± 7.6		-38.5 ± 8.4
	Q4	-21.4 ± 7.6		-37.4 ± 9.2		-45.1 ± 9.7
IFN-γ, ng/µL	Q1	5.8 ± 10.9	0.77	97.0 ± 13.7	0.75	99.6 ± 15.7	0.89
	Q2	2.7 ± 16.9		130.2 ± 19.8		114.5 ± 17.5
	Q3	0.5 ± 11.5		81.8 ± 13.3		74.0 ± 13.9
	Q4	1.0 ± 14.7		110.9 ± 12.6		110.0 ± 23.0
IGF-1, ng/mL	Q1	2.6 ± 4.2	0.01	1.9 ± 4.7	0.001	3.4 ± 5.4	0.15
	Q2	-6.1 ± 4.5		-2.4 ± 4.9		-7.6 ± 6.6
	Q3	1.6 ± 6.3		6.8 ± 5.6		-1.1 ± 4.5
	Q4	24.3 ± 5.7		24.0 ± 5.9		14.6 ± 5.4
IL-6, ng/µL	Q1	-1.0 ± 10.2	0.91	120.7 ± 12.1	0.52	138.0 ± 12.7	0.23
	Q2	3.7 ± 10.1		141.2 ± 11.9		137.4 ± 11.8
	Q3	11.7 ± 8.8		119.6 ± 12.3		121.1 ± 13.5
	Q4	-2.7 ± 9.1		122.7 ± 9.5		129.8 ± 13.8
IL-8, ng/µL	Q1	-11.3 ± 5.8	0.15	18.4 ± 5.8	0.36	21.5 ± 7.2	0.79
	Q2	10.2 ± 5.3		19.6 ± 8.9		28.2 ± 9.7
	Q3	-3.6 ± 5.0		28.5 ± 8.5		37.1 ± 6.6
	Q4	2.0 ± 4.7		22.6 ± 6.1		21.7 ± 8.8
Insulin, mU/L	Q1	-5.1 ± 7.1	0.45	-1.5 ± 8.4	<0.001	-16.9 ± 8.2	<0.001
	Q2	-7.3 ± 7.0		-10.9 ± 7.3		-13.7 ± 5.2
	Q3	-16 ± 6.4		-26.4 ± 6.9		-31.0 ± 7.7
	Q4	-17.0 ± 6.9		-31.7 ± 8.3		-38.8 ± 8.8
Leptin, ng/ml	Q1	-17.0 ± 9.3	0.0002	-5.0 ± 7.6	<0.0001	-3.2 ± 9.0	<0.0001
	Q2	-37.5 ± 6.9		-19.9 ± 8.6		-20.6 ± 8.2
	Q3	-50.5 ± 6.1		-40.0 ± 8.0		-38.8 ± 10.2
	Q4	-81.7 ± 10.8		-78.2 ± 11.5		-67.3 ± 13.5
Resistin, ng/ml	Q1	14.8 ± 5.4	0.66	12.0 ± 4.8	0.44	-0.6 ± 4.4	0.66
	Q2	19.2 ± 5.1		-0.5 ± 5.3		2.2 ± 6.2
	Q3	15.7 ± 4.4		-0.8 ± 4.4		-8.9 ± 4.0
	Q4	20.0 ± 6.7		3.6 ± 7.4		-1.3 ± 7.5
TNF-α, ng/μL	Q1	0.9 ± 2.7	0.65	91.1 ± 11.9	0.89	99.1 ± 11.4	0.51
	Q2	0.1 ± 3.3		96.3 ± 9.4		90.8 ± 9.9
	Q3	1.4 ± 2.6		78.8 ± 11.2		75.8 ± 12.0
	Q4	-4.1 ± 3.4		97.0 ± 9.9		95.8 ± 11.3
Cholesterol, mg/dL	Q1	-5.2 ± 1.5	<0.0001	0.3 ± 2.1	<0.001	-0.1 ± 1.8	0.001
	Q2	-8.8 ± 2.4		-1.0 ± 2.3		-1.7 ± 1.9
	Q3	-11.2 ± 2.0		-5.1 ± 1.5		-5.1 ± 2.2
	Q4	-16.3 ± 2.1		-6.9 ± 2.3		-7.1 ± 2.7
GGT, U/L	Q1	-11.3 ± 3.8	<0.0001	-9.7 ± 3.7	<0.0001	-3.3 ± 4.8	<0.0001
	Q2	-12.4 ± 3.2		-3.8 ± 4.2		-5.6 ± 6.5
	Q3	-31.7 ± 4.6		-24.4 ± 4.3		-23.0 ± 5.2
	Q4	-47.5 ± 6.1		-32.1 ± 6.3		-36.1 ± 7.5
Glucose, mg/dL	Q1	-2.8 ± 1.3	0.17	-3.2 ± 1.7	0.04	-3.8 ± 1.4	0.09
	Q2	-5.0 ± 1.6		-2.3 ± 1.6		-2.4 ± 1.4
	Q3	-8.3 ± 1.6		-7.0 ± 1.2		-7.5 ± 1.4
	Q4	-4.6 ± 1.3		-6 .0± 1.7		-6.6 ± 1.5
AST, U/L	Q1	-7.8 ± 3.4	0.047	-5.6 ± 4.3	0.96	-7.4 ± 3.8	0.29
	Q2	-12.1 ± 4.1		-15.3 ± 4.8		-15.8 ± 4.0
	Q3	-8.2 ± 4.5		-11.4 ± 4.8		-14.6 ± 4.5
	Q4	-16.7 ± 3.3		-9.9 ± 3.5		-14.7 ± 4.4
ALT, U/L	Q1	-10.0 ± 5.2	0.0002	-6.6 ± 5.4	0.003	-3.2 ± 5.9	0.01
	Q2	-16.0 ± 4.8		-15.1 ± 4.9		-12.0 ± 5.3
	Q3	-18.1 ± 5.7		-23.6 ± 7.5		-19.9 ± 5.9
	Q4	-32.3 ± 4.7		-26.1 ± 4.5		-22.5 ± 8.1
HBA1c	Q1	-0.4 ± 0.5	0.32	0.2 ± 0.7	0.002	-0.3 ± 0.5	<0.0001
	Q2	0.4 ± 0.6		-1.4 ± 0.8		-1.5 ± 0.8
	Q3	-0.7 ± 0.6		-1.5 ± 0.5		-1.7 ± 0.6
	Q4	-1.5 ± 0.6		-3.6 ± 0.6		-4.2 ± 0.8
HDL, mg/dL	Q1	-6.4 ± 2.3	0.02	-0.6 ± 2.7	0.26	-3.5 ± 2.6	0.33
	Q2	-8.0 ± 2.2		0.8 ± 2.1		-2.0 ± 2.5
	Q3	-12.2 ± 2.4		0.7 ± 2.4		-1.6 ± 2.2
	Q4	-13.2 ± 2.6		3.0 ± 2.1		-2.0 ± 2.3
LDL, mg/dL	Q1	-4.3 ± 2.4	<0.0001	1.4 ± 2.9	<0.0001	4.1 ± 2.7	<0.001
	Q2	-4.2 ± 2.7		2.1 ± 2.7		1.4 ± 2.9
	Q3	-8.0 ± 2.7		-4.2 ± 2.1		-3.0 ± 3.1
	Q4	-15.2 ± 2.8		-8.1 ± 3.0		-6.3 ± 3.7
Triglycerides, mg/dL	Q1	-4.2 ± 5.6	0.0004	0.7 ± 6.8	0.002	-10.0 ± 6.0	0.02
	Q2	-17.2 ± 4.6		-2.5 ± 6.4		-9.8 ± 5.1
	Q3	-25.6 ± 5.0		-24.5 ± 6.4		-26.1 ± 7.2
	Q4	-22.9 ± 6.7		-17.8 ± 7.1		-20.4 ± 7.5
an = 36 for Q1, Q3 and Q4. n = 35 for Q2. MRI assessment of fat parameters were not performed at week 24. Values are means of log relative changes ± SE. visceral adipose tissue, SAT – Subcutaneous adipose tissue, SBP – systolic blood pressure, DBP – diastolic blood pressure. bp-values are for time-by-weight change interaction effect at each post-intervention time point obtained using linear mixed…

## Sheet: Table S7
Table S7. Diversity indices across timepoints according to intervention groupsa
	Intervention group	Baseline	Week 12	Week 24	Week 50
chao1	Q1	112.58 ± 21.93	110.81 ± 25.38	107.16 ± 24.04	109.10 ± 23.67
chao1	Q2	113.40 ± 21.62	118.23 ± 23.54	115.37 ± 27.30	112.04 ± 19.74
chao1	Q3	112.51 ± 22.91	117.76 ± 29.76	113.60 ± 23.60	115.79 ± 26.48
chao1	Q4	112.00 ± 26.11	117.36 ± 28.87	114.69 ± 24.48	114.45 ± 29.04
simpson's index	Q1	0.97 ± 0.01	0.97 ± 0.02	0.97 ± 0.02	0.97 ± 0.02
simpson's index	Q2	0.97 ± 0.02	0.97 ± 0.02	0.97 ± 0.01	0.97 ± 0.01
simpson's index	Q3	0.97 ± 0.01	0.97 ± 0.03	0.97 ± 0.01	0.97 ± 0.01
simpson's index	Q4	0.97 ± 0.03	0.97 ± 0.02	0.97 ± 0.04	0.97 ± 0.03
inverse Simpson	Q1	3.65 ± 0.22	3.64 ± 0.25	3.65 ± 0.25	3.64 ± 0.23
inverse Simpson	Q2	3.58 ± 0.26	3.60 ± 0.26	3.59 ± 0.29	3.58 ± 0.28
inverse Simpson	Q3	3.56 ± 0.29	3.61 ± 0.26	3.61 ± 0.24	3.63 ± 0.27
inverse Simpson	Q4	3.54 ± 0.26	3.60 ± 0.24	3.57 ± 0.23	3.61 ± 0.18
avalues are means±SD

## Sheet: Table S8
Table S8. Intervention effects on plasma bile acids concentrations (nmol/L) after 12 weeks according to weight loss quartilesa
	Q1 (n = 36)	Q2 (n = 35)	Q3 (n = 36)	Q4 (n = 36)	pb
CA	-10.3 ± 26.8	6.6 ± 28.9	-23.9 ± 25.0	-10.8 ± 31.5	0.62
CDCA	-15.5 ± 25.6	-5.4 ± 24.1	-13.2 ± 21.8	-44.1 ± 27.0	0.74
DCA	5.1 ± 12.9	-11.8 ± 16.9	-19.0 ± 13.3	-8.2 ± 18.5	0.67
GCA	7.0 ± 19.2	26.1 ± 15.8	11.8 ± 15.0	-6.9 ± 16.7	0.75
GCDCA	21.8 ± 18.2	31.3 ± 13.8	23.1 ± 16.1	-19.0 ± 12.7	0.26
GDCA	27.2 ± 18.2	33.5 ± 15.6	27.1 ± 16.0	-0.1 ± 19.6	0.52
GHCA	11.8 ± 14.1	28.7 ± 12.2	21.2 ± 11.7	0.5 ± 13.4	0.68
GLCA	42.5 ± 16.8	36.1 ± 17.6	26.4 ± 16.4	14.8 ± 15.6	0.54
GUDCA	10.7 ± 20.4	5.6 ± 16.9	1.7 ± 15.5	-37.0 ± 12.8	0.08
HCA	-19.3 ± 14.3	-5.5 ± 13.8	-18.1 ± 14.0	-8.3 ± 14.8	0.32
TaMCA	21.6 ± 16.6	42.8 ± 14.8	41.0 ± 11.5	43.9 ± 15.0	0.89
TCA	8.3 ± 19.5	40.7 ± 16.4	23.2 ± 14.6	8.3 ± 18.1	0.66
TCDCA	22.8 ± 17.8	46.6 ± 15.7	36.7 ± 15.9	9.7 ± 15.5	0.76
TDCA	29.3 ± 18.2	56.0 ± 18.8	41.1 ± 17.7	14.9 ± 18.2	0.62
THCA	7.6 ± 10.7	24.8 ± 7.1	21.0 ± 7.8	22.5 ± 10.8	0.59
TUDCA	13.8 ± 18.7	23.9 ± 11.7	21.7 ± 11.8	-11.7 ± 14.8	0.25
UDCA	-7.2 ± 28.8	-1.1 ± 23.9	-16.4 ± 21.7	-53.2 ± 17.8	0.33
Total bile acids	8.9 ± 15.1	16.7 ± 15.5	6.3 ± 13.5	-16.0 ± 13.7	0.94
aValues are means of Log relative changes ± SE. Bile acid conentrations were measured only at week 12. bp-values were generated using linear mixed models. CA – cholic acid, CDCA – chenodeoxycholic acid, DCA – deoxycholic acid, GCA – glycocholic acid, GCDCA – glycochenodeoxycholic acid, GDCA – glycodeoxycholic acid, GHCA – glycohyocholic acid, GLCA – glycolithocholic acid, GUDCA - glycoursodeoxych…

## Sheet: Table S9
Table S9. Changes in the concentrations of acylcarnitines and amino acids according to weight loss quartiles after 12, 24 and 50 weeksa
	Quartile	Week 12	pb	Week 24	pb	Week 50	pb
Acylcarnitines (µmol/L)
C0	Q1	-1.9 ± 4.7	0.42	-1.6 ± 4.2	0.82	-6.5 ± 5.8	0.41
	Q2	2.8 ± 4.5		3.1 ± 3.6		-0.5 ± 4.3
	Q3	-7.0 ± 2.9		-12.6 ± 3.8		0.4 ± 3.9
	Q4	-5.8 ± 5.2		4.3 ± 4.1		0.3 ± 5.5
C2	Q1	9.8 ± 5.6	0.4	6.8 ± 5.8	0.94	2.9 ± 6.0	0.59
	Q2	5.7 ± 5.4		0.4 ± 3.4		0.9 ± 5.0
	Q3	15.0 ± 4.2		5.6 ± 5.1		12.3 ± 5.7
	Q4	12.5 ± 4.9		1.4 ± 5.4		3.9 ± 6.4
C3	Q1	1.6 ± 7.7	0.48	28.1 ± 10.3	0.1	-12.9 ± 8.8	0.29
	Q2	6.4 ± 8.2		0.3 ± 8.1		-10.9 ± 10.0
	Q3	-7.8 ± 8.3		3.5 ± 9.5		-15.5 ± 8.9
	Q4	0.0 ± 9.3		7.8 ± 8.5		1.3 ± 9.0
C4	Q1	8.8 ± 11.6	0.06	-7.0 ± 10.0	0.64	-12.1 ± 11.6	0.77
	Q2	0.6 ± 13.4		17.2 ± 10.1		-2.1 ± 12.3
	Q3	-11.5 ± 10.7		9.4 ± 9.3		1.2 ± 8.1
	Q4	-23.5 ± 12.0		3.0 ± 9.2		-7.9 ± 7.9
C5:1	Q1	13.2 ± 17.2	0.45	39.5 ± 14.6	0.15	18.2 ± 17.2	0.12
	Q2	-26.7 ± 22.8		-0.8 ± 17.2		16.9 ± 18.2
	Q3	-10.8 ± 14.3		-18.8 ± 19.5		-5.6 ± 17.2
	Q4	-11.2 ± 15.7		-1.8 ± 17.6		-9.5 ± 19.2
C5	Q1	3.7 ± 12.9	0.44	-2.1 ± 7.7	0.37	-7.1 ± 10.9	0.05
	Q2	13.6 ± 9.7		1.4 ± 10.3		3.9 ± 7.9
	Q3	-13.1 ± 14.6		-4.7 ± 11.2		-10.5 ± 11.8
	Q4	15.6 ± 11.2		4.1 ± 11.7		22.4 ± 11.9
C6	Q1	34.2 ± 13.2	0.01	15.5 ± 13.1	0.88	5.8 ± 15.0	0.68
	Q2	-2.3 ± 8.4		3.1 ± 12.4		-31.1 ± 17.4
	Q3	-7.7 ± 10.8		-21.4 ± 12.7		-21.7 ± 13.1
	Q4	-8.4 ± 14.5		22.6 ± 12.4		-3.9 ± 12.6
C5OH:HMB	Q1	-17.3 ± 16.2	0.41	-1.4 ± 13.6	0.91	-13.9 ± 13.6	0.55
	Q2	3.9 ± 16.3		2.8 ± 12.4		-0.4 ± 13.7
	Q3	-3.7 ± 14.6		36.8 ± 17.2		12.8 ± 16.4
	Q4	-7.7 ± 12.3		-13.1 ± 15.6		-21.9 ± 17.2
C8:1	Q1	5.1 ± 11.6	0.12	8.7 ± 14.0	0.71	3.1 ± 13.2	0.05
	Q2	31.4 ± 9.0		9.9 ± 12.0		22.2 ± 14.6
	Q3	10.0 ± 17.2		-6.1 ± 14.9		12.5 ± 16.4
	Q4	-10.2 ± 9.6		7.5 ± 12.0		-14.9 ± 11.4
C8	Q1	11.8 ± 12.8	0.77	14.1 ± 12.4	0.54	-3.4 ± 11.8	0.66
	Q2	22.2 ± 11.3		13.2 ± 11.4		25.4 ± 12.4
	Q3	25.6 ± 11.6		17.6 ± 10.4		15.2 ± 9.9
	Q4	7.5 ± 9.1		16.0 ± 13.4		7.4 ± 11.1
C10:1	Q1	19.6 ± 10.8	0.2	48.2 ± 12.0	0.39	26.4 ± 12.9	0.09
	Q2	16.5 ± 11.5		23.8 ± 10.4		4.9 ± 9.7
	Q3	23.0 ± 11.4		22.2 ± 12.3		18.4 ± 12.4
	Q4	6.8 ± 11.0		28.5 ± 11.4		-0.5 ± 11.7
C10	Q1	7.3 ± 10.3	0.42	19.8 ± 13.5	0.89	0.4 ± 12.0	0.84
	Q2	14.1 ± 10.0		11.0 ± 8.8		1.4 ± 10.0
	Q3	15.3 ± 9.9		7.1 ± 9.3		10.9 ± 10.1
	Q4	23.3 ± 8.0		18.8 ± 12.7		5.9 ± 10.0
MMA	Q1	8.5 ± 12.1	0.7	11.0 ± 12.4	0.46	-1.1 ± 11.7	0.75
	Q2	-2.8 ± 13.3		4.5 ± 12.2		-12.5 ± 15.5
	Q3	5.7 ± 10.8		-6.2 ± 11.8		0.3 ± 11.4
	Q4	22.4 ± 14.7		31.8 ± 15.2		17.7 ± 12.5
Glut	Q1	9.3 ± 16.5	0.54	11.1 ± 16.7	0.33	13.4 ± 16.9	0.24
	Q2	31.6 ± 10.6		1.2 ± 9.6		22.3 ± 11.6
	Q3	8.6 ± 13.6		-11.7 ± 11.0		-7.7 ± 11.0
	Q4	6.2 ± 10.6		-4.0 ± 9.6		-5.7 ± 12.5
C12	Q1	9.2 ± 11.1	0.65	1.7 ± 12.7	0.95	0.8 ± 11.2	0.67
	Q2	16.7 ± 9.3		10.4 ± 11.1		-3.2 ± 11.5
	Q3	15.7 ± 11.1		1.2 ± 14.1		14.0 ± 14.0
	Q4	5.4 ± 10.3		5.9 ± 11.7		3.6 ± 10.9
MeGlut	Q1	-2.4 ± 15.9	0.25	-20.1 ± 18.0	0.57	7.8 ± 16.5	0.74
	Q2	25.1 ± 12.7		15.4 ± 16.2		17.9 ± 19.1
	Q3	11.0 ± 13.6		-10.7 ± 18.4		8.9 ± 12.3
	Q4	20.0 ± 10.0		4.5 ± 15.6		-6.5 ± 14.1
3HMG	Q1	-9.4 ± 17.0	0.5	-9.0 ± 25.1	0.54	-23.3 ± 28.0	0.38
	Q2	1.2 ± 19.2		41.8 ± 22.0		12.7 ± 22.3
	Q3	5.7 ± 19.0		-6.3 ± 16.7		-9.0 ± 19.7
	Q4	-16.0 ± 21.7		-17.6 ± 25.3		-2.0 ± 24.8
C14:1	Q1	24.9 ± 13.6	1	23.8 ± 13.2	0.82	15.3 ± 15.1	0.39
	Q2	12.5 ± 12.4		-13.6 ± 13.5		-6.8 ± 11.6
	Q3	22.2 ± 11.4		13.4 ± 11.4		13.5 ± 12.8
	Q4	16.7 ± 9.7		16.9 ± 12.9		-2.3 ± 13.0
C14	Q1	1.5 ± 10.1	0.82	-4.9 ± 11.9	0.53	5.2 ± 12.4	0.5
	Q2	27.6 ± 18.4		31.8 ± 14.1		33.1 ± 15.0
	Q3	17.7 ± 18.1		13.6 ± 13.0		19.2 ± 14.3
	Q4	5.2 ± 13.1		-9.9 ± 14.7		-2.3 ± 10.5
C14OH	Q1	-8.8 ± 20.6	0.54	0.0 ± 21.2	0.72	7.4 ± 25.6	0.23
	Q2	26.1 ± 19.3		-1.7 ± 21.8		4.0 ± 16.8
	Q3	24.7 ± 20.3		-19.9 ± 19.2		-13.8 ± 14.9
	Q4	-11.5 ± 24.3		-9.4 ± 23.8		-20.2 ± 24.6
C16:1	Q1	0.9 ± 14.0	0.67	-23.2 ± 18.8	0.97	3.1 ± 13.9	0.69
	Q2	15.7 ± 14.7		15.8 ± 16.0		14.8 ± 17.3
	Q3	20.9 ± 13.3		2.7 ± 16.3		11.6 ± 13.7
	Q4	12.7 ± 16.0		6.8 ± 16.3		23.9 ± 15.3
C16	Q1	-17.6 ± 7.4	0.13	5.3 ± 10.1	0.46	-13.9 ± 10.6	0.46
	Q2	12.4 ± 8.6		-3.9 ± 8.5		5.5 ± 8.3
	Q3	9.2 ± 8.4		5.3 ± 7.6		7.4 ± 11.0
	Q4	-1.9 ± 9.8		-2.1 ± 7.7		-1.2 ± 10.9
C16:1OH	Q1	-10.1 ± 20.7	0.69	-12.8 ± 18.2	0.71	-5.7 ± 18.1	0.98
	Q2	6.2 ± 24.1		32.7 ± 19.5		2.2 ± 25.6
	Q3	11.1 ± 25.1		26.1 ± 19.1		48.7 ± 23.5
	Q4	17.0 ± 20.2		16.6 ± 25.4		3.1 ± 22.7
C16OH	Q1	23.3 ± 21.2	0.13	0.4 ± 25.1	0.79	-9.5 ± 20.3	0.16
	Q2	-26.2 ± 23.1		-42.7 ± 22.0		-23.1 ± 22.5
	Q3	0.3 ± 24.9		8.7 ± 25.6		5.3 ± 21.7
	Q4	-26.9 ± 22.3		-20.9 ± 20.1		-62.1 ± 29.0
C18:2	Q1	2.6 ± 15.1	0.66	4.1 ± 14.5	0.43	-21.0 ± 16.7	0.27
	Q2	8.5 ± 15.6		-20.5 ± 15.0		-19.0 ± 18.5
	Q3	0.2 ± 19.2		6.9 ± 18.6		5.9 ± 17.6
	Q4	9.8 ± 16.0		-20.0 ± 9.9		10.4 ± 14.1
C18:1	Q1	4.6 ± 10.0	0.84	8.1 ± 8.9	0.13	9.4 ± 12.1	0.47
	Q2	10.6 ± 10.2		-2.8 ± 9.1		0.5 ± 9.3
	Q3	5.0 ± 8.5		13.5 ± 8.3		8.9 ± 10.3
	Q4	11.1 ± 6.8		-8.6 ± 8.4		2.5 ± 11.0
C18	Q1	7.6 ± 7.7	0.82	-1.9 ± 11.5	0.59	-8.8 ± 12.8	0.85
	Q2	10.9 ± 13.7		3.3 ± 13.1		13.3 ± 10.1
	Q3	12.5 ± 11.5		7.7 ± 12.4		0.2 ± 13.5
	Q4	-2.4 ± 10.9		-1.4 ± 10.3		8.8 ± 9.2
C18:1OH	Q1	20.2 ± 27.1	0.92	21.6 ± 32.1	0.7	14.4 ± 30.8	0.48
	Q2	37.8 ± 25.3		-12.9 ± 27.1		15.9 ± 33.4
	Q3	8.0 ± 25.5		22.1 ± 22.0		3.5 ± 25.5
	Q4	23.3 ± 24.2		7.7 ± 22.2		1.1 ± 28.5
C18OH	Q1	-3.7 ± 28.1	0.53	-20.6 ± 27.1	0.7	22.3 ± 39.1	0.9
	Q2	-1.1 ± 18.8		-42.9 ± 22.0		4.7 ± 29.2
	Q3	21.9 ± 26.5		-25.9 ± 18.4		9.9 ± 24.6
	Q4	4.4 ± 23.1		8.8 ± 24.9		36.3 ± 28.4
Amino acids (µmol/L)
Ala	Q1	-0.1 ± 5.0	0.1	7.3 ± 5.6	0.004	-10.2 ± 6.3	0.36
	Q2	-4.8 ± 4.0		-2.3 ± 5.8		-0.2 ± 5.4
	Q3	-10.6 ± 5.1		-7.3 ± 4.4		-11.0 ± 6.8
	Q4	-12.6 ± 5.4		-13.0 ± 7.3		-11.1 ± 5.1
Pro	Q1	-4.2 ± 6.2	0.55	6.9 ± 5.8	0.34	-6.8 ± 7.7	0.89
	Q2	-4.3 ± 5.8		1.1 ± 7.1		-3.5 ± 6.1
	Q3	-15.6 ± 5.8		-9.3 ± 7.4		-5.9 ± 7.4
	Q4	1.6 ± 7.7		0.9 ± 7.8		-4.7 ± 6.0
Val	Q1	-5.2 ± 5.3	0.57	4.9 ± 5.1	0.13	3.2 ± 6.9	0.18
	Q2	2.7 ± 4.9		1.4 ± 4.7		0.1 ± 4.8
	Q3	-9.0 ± 6.7		-1.8 ± 5.3		-0.8 ± 6.2
	Q4	-4.7 ± 6.3		1.3 ± 6.0		-3.5 ± 5.9
Thr	Q1	-3.4 ± 6.2	0.51	-0.2 ± 6.2	0.49	-7.8 ± 9.1	0.43
	Q2	-5.0 ± 7.3		-2.8 ± 6.8		0.1 ± 6.9
	Q3	-3.4 ± 7.3		2.2 ± 9.2		9.6 ± 7.2
	Q4	0.4 ± 9.0		2.1 ± 7.4		4.6 ± 7.4
Leu/Ile	Q1	-3.9 ± 3.6	0.76	3.4 ± 3.5	0.99	-5.4 ± 4.9	0.21
	Q2	-2.5 ± 3.2		3.6 ± 3.4		-6.2 ± 2.8
	Q3	-1.3 ± 4.1		4.1 ± 3.8		1.0 ± 3.3
	Q4	0.0 ± 3.7		3.2 ± 3.2		0.4 ± 4.3
Gln	Q1	-7.3 ± 9.0	0.37	-5.7 ± 7.6	0.75	-18.6 ± 9.7	0.07
	Q2	-3.2 ± 6.2		-1.7 ± 8.6		-8.3 ± 10.1
	Q3	-2.5 ± 7.6		7.3 ± 8.4		20.4 ± 8.2
	Q4	5.1 ± 6.2		-2.3 ± 8.9		4.2 ± 9.0
Met	Q1	-0.9 ± 6.0	0.31	9.6 ± 6.1	0.15	-5.8 ± 8.6	0.39
	Q2	4.1 ± 5.4		8.9 ± 5.4		-0.7 ± 6.4
	Q3	-1.9 ± 5.2		8.8 ± 5.5		12.5 ± 6.5
	Q4	-13.6 ± 6.0		-2.3 ± 5.6		3.5 ± 7.3
His	Q1	5.9 ± 4.2	0.84	6.7 ± 5.3	0.43	-1.5 ± 6.9	0.65
	Q2	2.5 ± 5.0		-3.3 ± 5.1		2.7 ± 5.2
	Q3	5.2 ± 5.8		2.2 ± 4.9		7.0 ± 5.2
	Q4	3.1 ± 6.0		-1.2 ± 5.6		2.6 ± 6.7
Phe	Q1	-6.7 ± 3.4	0.87	-0.7 ± 3.6	0.31	-7.9 ± 6.0	0.77
	Q2	-4.7 ± 3.6		-3.5 ± 2.8		1.1 ± 3.3
	Q3	0.6 ± 2.8		5.9 ± 2.5		2.8 ± 2.9
	Q4	-5.9 ± 2.5		-4.0 ± 3.1		-8.9 ± 3.3
Tyr	Q1	0.7 ± 4.1	0.01	6.5 ± 4.0	0.004	-4.6 ± 5.7	0.18
	Q2	-1.6 ± 4.6		5.9 ± 4.3		-0.3 ± 5.1
	Q3	-6.6 ± 3.7		2.7 ± 4.4		0.5 ± 4.2
	Q4	-14.0 ± 4.0		-6.3 ± 4.2		-10.2 ± 5.6
Asp	Q1	-2.0 ± 7.6	0.81	9.5 ± 9.0	0.58	1.4 ± 7.3	0.59
	Q2	5.1 ± 8.4		5.3 ± 8.1		6.9 ± 8.8
	Q3	-4.5 ± 7.1		-0.5 ± 7.1		1.6 ± 7.2
	Q4	-5.6 ± 7.2		1.7 ± 8.3		-1.3 ± 7.7
Glu	Q1	-3.7 ± 4.6	0.25	-4.8 ± 5.2	0.19	-10.7 ± 6.9	0.21
	Q2	1.3 ± 4.4		4.1 ± 4.3		-6.8 ± 5.1
	Q3	2.2 ± 5.5		-1.1 ± 4.7		-1.3 ± 4.4
	Q4	3.3 ± 5.3		-0.1 ± 6.3		-3.4 ± 5.8
Trp	Q1	-10.7 ± 6.7	0.89	-3.4 ± 6.0	0.74	-9.4 ± 8.1	0.43
	Q2	-12.5 ± 5.4		1.3 ± 5.2		-5.1 ± 5.9
	Q3	-6.4 ± 5.9		-0.3 ± 6.7		-3.3 ± 5.2
	Q4	-10.6 ± 5.9		-6.1 ± 6.7		-4.9 ± 5.7
Gly	Q1	-2.2 ± 3.0	0.01	3.6 ± 2.6	0.47	-5.9 ± 3.9	0.02
	Q2	-2.5 ± 2.0		-0.5 ± 2.4		-2.2 ± 2.2
	Q3	0.0 ± 1.7		3.0 ± 2.2		2.8 ± 2.8
	Q4	4.1 ± 2.1		4.7 ± 2.4		1.9 ± 2.7
Orn	Q1	6.8 ± 3.5	0.25	9.6 ± 3.5	0.17	0.2 ± 4.2	0.75
	Q2	5.8 ± 4.2		5.7 ± 4.9		-0.9 ± 4.1
	Q3	0.0 ± 3.0		4.0 ± 3.0		3.5 ± 2.7
	Q4	2.0 ± 4.3		0.3 ± 4.3		0.0 ± 3.9
Arg	Q1	-3.5 ± 4.1	0.81	4.6 ± 4.4	0.82	-5.1 ± 4.8	0.53
	Q2	1.4 ± 3.4		-5.7 ± 3.3		-0.5 ± 3.3
	Q3	-3.9 ± 3.8		2.1 ± 4.3		1.4 ± 3.6
	Q4	-2.3 ± 3.6		3.5 ± 4.3		1.6 ± 4.2
Cit	Q1	-0.1 ± 3.9	0.31	13.8 ± 3.6	0.19	1.9 ± 3.7	0.61
	Q2	-4.6 ± 3.6		1.6 ± 3.9		-3.8 ± 3.5
	Q3	-5.6 ± 3.8		4.8 ± 3.3		6.0 ± 3.3
	Q4	-4.4 ± 3.5		1.5 ± 4.4		1.7 ± 4.3
Hci	Q1	1.9 ± 3.2	0.69	-0.9 ± 2.8	0.35	-2.1 ± 2.7	0.44
	Q2	2.6 ± 2.5		-0.5 ± 2.5		-0.5 ± 2.5
	Q3	-2.1 ± 3.2		1.4 ± 3.0		1.3 ± 3.5
	Q4	0.3 ± 2.5		-3.3 ± 2.6		-1.2 ± 2.7
Asa	Q1	0.0 ± 3.1	0.96	-2.6 ± 2.5	0.66	-2.1 ± 2.8	0.54
	Q2	-0.5 ± 2.3		-1.3 ± 2.6		-2.0 ± 2.5
	Q3	-3.0 ± 3.2		0.6 ± 3.1		2.2 ± 3.5
	Q4	-0.4 ± 2.6		-3.3 ± 2.6		-2.1 ± 2.7
an= 144. Values are means of log relative changes ± SE. bp-values are for time-by-weight change interaction effect at each post-intervention time point obtained using linear mixed models adjusted for age and sex. Q1, Q2, Q3 and Q4 – weight loss quartiles 1, 2, 3 and 4 respectively.

## Sheet: Table S10
Table S10. Intervention effects on plasma TMAO, betaine and choline concentrations (µmol/L) across timepoints according to weight loss quartilesa
		Week 12	pb	Week 24	pb	Week 50	pb
TMAO	Q1	13.1 ± 10.3	0.72	23.6 ± 13.9	0.29	4.5 ± 9.6	0.05
	Q2	15.7 ± 12.0		3.2 ± 13.2		-7.7 ± 10.9
	Q3	1.9 ± 10.6		-11.5 ± 10.4		-5.4 ± 8.7
	Q4	17.5 ± 10.7		27.0 ± 12.8		30.3 ± 10.4
Betaine	Q1	2.5 ± 2.7	0.08	8.9 ± 4.2	0.78	3.4 ± 4.9	0.6
	Q2	-3.8 ± 4.5		1.4 ± 4.2		2.2 ± 5.2
	Q3	3.7 ± 3.3		3.7 ± 3.4		4.5 ± 4.0
	Q4	10.5 ± 3.3		6.5 ± 3.5		5.0 ± 3.0
Choline	Q1	8.9 ± 3.4	0.0002	9.4 ± 3.5	0.03	5.9 ± 4.0	0.1
	Q2	3.0 ± 4.5		3.2 ± 3.9		2.7 ± 3.3
	Q3	-2.3 ± 2.9		-1.5 ± 3.7		-3.5 ± 3.2
	Q4	-6.9 ± 3.0		-2.1 ± 3.0		-0.3 ± 3.0
an= 144. Values are means of log relative changes ± SE. bp-values are for time-by-weight change interaction effect at each post-intervention time point obtained using linear mixed models adjusted for age and sex. Q1, Q2, Q3 and Q4 – weight loss quartiles 1, 2, 3 and 4 respectively.

[truncated: 11 more sheets: Table S11, Table S12, Table S13, Table S14, Table S15, Table S16, Table S17, Table S18, Table S19, Table S20, Table S21]
