# Supplementary material for: Calorie restriction improves metabolic state independently of gut microbiome composition: a randomized dietary intervention trial
Source: Genome Med. 2022 Mar 14;14:30. doi: 10.1186/s13073-022-01030-0 (PMC8919571; doi:10.1186/s13073-022-01030-0)
Supplement: Supplementary file 3 — Additional file 3. Source data for Figure 2. [file 13073_2022_1030_MOESM3_ESM.xlsx]

## Sheet: 2a
Group	Mean	SD	Timepoint
ICR	0	0	T0
ICR	-6.7279	0.683283	T1
ICR	-6.69346	0.854609	T2
ICR	-4.79326	1.06907	T3
CCR	0	0	T0
CCR	-5.04808	0.526665	T1
CCR	-5.29015	0.824246	T2
CCR	-4.54484	0.974844	T3
Control	0	0	T0
Control	-3.149	0.530436	T1
Control	-3.17848	0.677297	T2
Control	-1.53999	0.710721	T3

## Sheet: 2b
Time_point	Group	Relative_abundance	Microbiome_Class
T0	ICR	0.614716	Clostridia
T0	ICR	0.218833	Bacteroidia
T0	ICR	0.0516991	Actinobacteria
T0	ICR	0.0405974	Negativicutes
T0	ICR	0.0277665	Coriobacteriia
T0	ICR	0.0154651	Gammaproteobacteria
T0	ICR	0.00641235	Bacilli
T0	ICR	0.0051345	Verrucomicrobiae
T0	ICR	0.0193763	Others
T0	CCR	0.614709	Clostridia
T0	CCR	0.233278	Bacteroidia
T0	CCR	0.0358185	Actinobacteria
T0	CCR	0.0438997	Negativicutes
T0	CCR	0.0272014	Coriobacteriia
T0	CCR	0.0103405	Gammaproteobacteria
T0	CCR	0.00726135	Bacilli
T0	CCR	0.00816733	Verrucomicrobiae
T0	CCR	0.0193247	Others
T0	CTR	0.600076	Clostridia
T0	CTR	0.226384	Bacteroidia
T0	CTR	0.0426066	Actinobacteria
T0	CTR	0.0422716	Negativicutes
T0	CTR	0.0269652	Coriobacteriia
T0	CTR	0.0125454	Gammaproteobacteria
T0	CTR	0.017237	Bacilli
T0	CTR	0.00903795	Verrucomicrobiae
T0	CTR	0.0228762	Others
T1	ICR	0.627504	Clostridia
T1	ICR	0.204816	Bacteroidia
T1	ICR	0.0407901	Actinobacteria
T1	ICR	0.0310544	Negativicutes
T1	ICR	0.0302267	Coriobacteriia
T1	ICR	0.014917	Gammaproteobacteria
T1	ICR	0.0140281	Bacilli
T1	ICR	0.0114578	Verrucomicrobiae
T1	ICR	0.0252063	Others
T1	CCR	0.608143	Clostridia
T1	CCR	0.245803	Bacteroidia
T1	CCR	0.0417867	Actinobacteria
T1	CCR	0.0399951	Negativicutes
T1	CCR	0.0217097	Coriobacteriia
T1	CCR	0.00959453	Gammaproteobacteria
T1	CCR	0.00839095	Bacilli
T1	CCR	0.00745206	Verrucomicrobiae
T1	CCR	0.0171245	Others
T1	CTR	0.615199	Clostridia
T1	CTR	0.219827	Bacteroidia
T1	CTR	0.0388872	Actinobacteria
T1	CTR	0.0392471	Negativicutes
T1	CTR	0.0274589	Coriobacteriia
T1	CTR	0.0118154	Gammaproteobacteria
T1	CTR	0.0142853	Bacilli
T1	CTR	0.00542119	Verrucomicrobiae
T1	CTR	0.0278588	Others
T2	ICR	0.632128	Clostridia
T2	ICR	0.21075	Bacteroidia
T2	ICR	0.0409072	Actinobacteria
T2	ICR	0.03418	Negativicutes
T2	ICR	0.0266059	Coriobacteriia
T2	ICR	0.0150136	Gammaproteobacteria
T2	ICR	0.00727425	Bacilli
T2	ICR	0.0136569	Verrucomicrobiae
T2	ICR	0.0194849	Others
T2	CCR	0.593602	Clostridia
T2	CCR	0.218833	Bacteroidia
T2	CCR	0.0625101	Actinobacteria
T2	CCR	0.0407873	Negativicutes
T2	CCR	0.0254183	Coriobacteriia
T2	CCR	0.0128485	Gammaproteobacteria
T2	CCR	0.00774883	Bacilli
T2	CCR	0.0133057	Verrucomicrobiae
T2	CCR	0.0249456	Others
T2	CTR	0.619199	Clostridia
T2	CTR	0.210456	Bacteroidia
T2	CTR	0.0467427	Actinobacteria
T2	CTR	0.0418887	Negativicutes
T2	CTR	0.03034	Coriobacteriia
T2	CTR	0.0138464	Gammaproteobacteria
T2	CTR	0.0120783	Bacilli
T2	CTR	0.00644111	Verrucomicrobiae
T2	CTR	0.0190077	Others
T3	ICR	0.613307	Clostridia
T3	ICR	0.221566	Bacteroidia
T3	ICR	0.0377436	Actinobacteria
T3	ICR	0.043509	Negativicutes
T3	ICR	0.0264152	Coriobacteriia
T3	ICR	0.017894	Gammaproteobacteria
T3	ICR	0.00852279	Bacilli
T3	ICR	0.00666644	Verrucomicrobiae
T3	ICR	0.0243764	Others
T3	CCR	0.63919	Clostridia
T3	CCR	0.195205	Bacteroidia
T3	CCR	0.0533637	Actinobacteria
T3	CCR	0.0307272	Negativicutes
T3	CCR	0.0293007	Coriobacteriia
T3	CCR	0.0136286	Gammaproteobacteria
T3	CCR	0.0124465	Bacilli
T3	CCR	0.00776498	Verrucomicrobiae
T3	CCR	0.0183739	Others
T3	CTR	0.609321	Clostridia
T3	CTR	0.235364	Bacteroidia
T3	CTR	0.0371227	Actinobacteria
T3	CTR	0.0409144	Negativicutes
T3	CTR	0.0249801	Coriobacteriia
T3	CTR	0.0109156	Gammaproteobacteria
T3	CTR	0.0122238	Bacilli
T3	CTR	0.00729339	Verrucomicrobiae
T3	CTR	0.0218652	Others

## Sheet: 2c
MDS1	MDS2	Treatment_group
-0.0987975	0.172582	ICR
-0.462324	-0.102325	CCR
0.117502	0.06551	Control
-0.0771618	-0.0584527	ICR
0.0369248	0.0510285	CCR
0.0178756	-0.0346249	Control
0.108971	-0.100232	CCR
-0.026683	-0.0707638	Control
-0.0240771	-0.0423121	CCR
-0.0825148	-0.0278349	Control
0.10801	0.145374	Control
0.235982	-0.171056	CCR
-0.0329782	-0.0774882	Control
0.204733	-0.188086	ICR
-0.208556	-0.268723	ICR
0.00581517	0.111439	ICR
0.0803988	-0.200024	Control
-0.0626691	-0.355309	CCR
-0.174924	-0.0895357	Control
-0.0246612	-0.0101933	Control
-0.058515	0.00613679	ICR
-0.0381849	0.201662	ICR
-0.186971	-0.242917	ICR
0.127837	0.00197469	Control
-0.177219	0.120686	Control
-0.00172731	-0.00565084	Control
0.144291	0.0366414	ICR
-0.0321204	-0.0806865	Control
-0.0659654	-0.115902	Control
-0.161137	0.131827	Control
0.0435617	-0.0234364	Control
0.0991562	0.0533521	CCR
0.125083	-0.0294949	Control
0.0525779	0.120617	ICR
0.0289062	-0.11705	CCR
0.0132423	-0.0150083	ICR
-0.051292	0.165363	ICR
0.0308505	-0.0383611	CCR
-0.129282	-0.0209778	CCR
-0.0116781	0.202756	Control
-0.274998	0.0176112	CCR
-0.11468	0.103846	CCR
-0.186029	-0.0219919	Control
0.201079	0.051796	ICR
-0.176812	0.164484	Control
0.0388329	0.108999	ICR
0.206841	0.237437	CCR
0.06293	-0.0168581	CCR
-0.0268653	0.105336	Control
-0.44396	0.181593	Control
-0.0843056	0.0671098	ICR
0.0246053	0.0678965	CCR
0.150825	0.0937228	ICR
-0.0247686	0.0217015	CCR
0.0143429	0.0282961	ICR
0.193399	0.186573	Control
0.0979191	0.110059	CCR
-0.0141417	-0.0186371	CCR
0.0754216	0.120219	ICR
-0.08647	-0.0719009	Control
0.105032	0.224611	CCR
0.046096	-0.118686	ICR
-0.418473	0.0562561	Control
-0.323371	-0.251969	ICR
0.0392599	-0.18808	CCR
0.415514	-0.0460157	Control
-0.164198	-0.0526225	ICR
0.0285452	0.0335659	Control
-0.0265897	0.0426504	CCR
0.141157	0.20746	ICR
0.074484	-0.116977	Control
0.293629	-0.181447	CCR
-0.0274066	-0.0466184	ICR
0.227197	-0.0446183	CCR
0.0453507	0.286918	Control
-0.265213	-0.0957195	CCR
-0.277834	-0.0330906	ICR
0.348648	-0.0276519	Control
-0.0927933	0.357479	ICR
-0.06232	0.0261794	CCR
0.0154517	-0.0516765	ICR
0.0462639	0.009463	CCR
0.100742	-0.0683732	Control
-0.0271015	-0.240791	ICR
-0.00116152	-0.0590058	CCR
0.186964	0.000545059	Control
0.081913	0.244034	ICR
0.227519	-0.087384	CCR
0.0344006	-0.0119552	Control
0.00777943	0.14443	ICR
-0.17202	0.0258126	CCR
-0.0932521	-0.0389432	Control
-0.00107688	0.0076244	ICR
-0.0338467	0.0905807	CCR
-0.124569	-0.0931385	Control
-0.00293716	-0.0845412	ICR
0.0668202	-0.081839	CCR
0.0440361	0.374378	Control
0.0276765	0.13462	ICR
0.314735	-0.124798	CCR
0.143453	0.0436843	Control
0.0721692	-0.163334	ICR
-0.140289	0.022023	CCR
-0.14211	-0.0469002	Control
-0.112635	0.132671	ICR
-0.083944	-0.139971	ICR
0.289231	0.056499	ICR
-0.0336246	-0.17521	ICR
-0.134425	0.0386004	CCR
-0.0747909	-0.169353	Control
-0.338256	0.561421	ICR
0.0829503	-0.305933	CCR
0.0571377	0.198136	Control
0.00647827	-0.244762	CCR
-0.0621081	-0.198778	Control
-0.058222	0.122686	CCR
0.271034	-0.112456	Control
0.113032	0.0873097	ICR
-0.150548	-0.182849	CCR
-0.024001	-0.178014	Control
0.0303725	-0.0794548	ICR
0.145585	-0.0254866	CCR
0.0167196	0.203592	Control
0.169391	0.0350511	ICR
-0.0436842	-0.0398719	CCR
0.0639807	-0.103965	ICR
-0.218876	-0.196583	Control
-0.156785	-0.322488	ICR
0.267558	-0.000243438	CCR
0.182708	0.202003	ICR
0.0092242	0.0225134	CCR
-0.0575115	0.0545926	Control
0.126868	-0.111259	ICR
0.197556	0.0809298	CCR
-0.000639917	-0.166762	CCR
0.0514081	0.149359	Control
-0.178702	0.26849	CCR
-0.0446142	-0.0805577	Control
-0.071589	0.00621057	ICR

## Sheet: 2d
Beta_diversity	Study_arm	Type
0.620604964374495	CCR	Technical replica
0.228988192518961	ICR	Technical replica
0.192851542356202	ICR	Technical replica
0.233973198806047	ICR	Technical replica
0.196081007608209	ICR	Technical replica
0.717164855726119	control	Technical replica
0.230555245192755	CCR	Technical replica
0.221478629749473	CCR	Technical replica
0.181099910105726	CCR	Technical replica
0.138862543929979	ICR	Technical replica
0.13864989320366	ICR	Technical replica
0.151132898174437	ICR	Technical replica
0.136741254386555	ICR	Technical replica
0.141417471125953	ICR	Technical replica
0.114359390200845	ICR	Technical replica
0.189510816151621	CCR	Technical replica
0.207723564853825	control	Technical replica
0.137359619155972	CCR	Technical replica
0.143569792131283	CCR	Technical replica
0.137808479654035	CCR	Technical replica
0.141134799453758	control	Technical replica
0.212748427381243	ICR	Technical replica
0.216825665993284	ICR	Technical replica
0.117565841600029	ICR	Technical replica
0.116636119155361	ICR	Technical replica
0.200686854228084	control	Technical replica
0.208284499373334	control	Technical replica
0.143537461264795	ICR	Technical replica
0.135984882293832	ICR	Technical replica
0.110402594985097	ICR	Technical replica
0.135964908127506	ICR	Technical replica
0.0571187598589123	CCR	Technical replica
0.0518144456524179	CCR	Technical replica
0.0686856145505125	CCR	Technical replica
0.0816373254634693	CCR	Technical replica
0.17959737012322	control	Technical replica
0.18513595077177	control	Technical replica
0.187630166116466	control	Technical replica
0.151945487318192	control	Technical replica
0.126714325698165	CCR	Technical replica
0.225684592371759	CCR	Technical replica
0.18460612251223	CCR	Technical replica
0.15128453845753	CCR	Technical replica
0.140145951931247	CCR	Technical replica
0.179629252667775	CCR	Technical replica
0.125467252000679	CCR	Technical replica
0.164377519202981	CCR	Technical replica
0.14368398669527	control	Technical replica
0.146872986387756	control	Technical replica
0.151971377482517	control	Technical replica
0.154075715394898	control	Technical replica
0.208299114401392	control	Technical replica
0.215133890135704	control	Technical replica
0.111126202678776	control	Technical replica
0.159678055451412	control	Technical replica
0.110734664273529	ICR	Technical replica
0.0991439022884407	ICR	Technical replica
0.123085776491491	ICR	Technical replica
0.161497234926383	ICR	Technical replica
0.115005513625097	ICR	Technical replica
0.142331884043887	ICR	Technical replica
0.140476878691248	ICR	Technical replica
0.146704879550046	ICR	Technical replica
0.156692110567101	ICR	Technical replica
0.13024137878334	ICR	Technical replica
0.169144772518335	ICR	Technical replica
0.371181621187741	control	Technical replica
0.150688393167143	control	Technical replica
0.149370670810651	ICR	Technical replica
0.136751749028622	ICR	Technical replica
0.146713136231807	ICR	Technical replica
0.130557022433453	ICR	Technical replica
0.0902802515170457	ICR	Technical replica
0.0885447987356627	ICR	Technical replica
0.0952777791483997	ICR	Technical replica
0.115980362843898	ICR	Technical replica
0.691148072502403	CCR	Technical replica
0.648093617729735	CCR	Technical replica
0.713355275189977	CCR	Technical replica
0.687979029604688	CCR	Technical replica
0.2792901914191	control	Technical replica
0.237447522870899	control	Technical replica
0.369833195406493	control	Technical replica
0.17313459378422	control	Technical replica
0.126667265331358	control	Technical replica
0.135352043980398	control	Technical replica
0.151637829989575	control	Technical replica
0.128607576831119	CCR	Technical replica
0.100493927596025	CCR	Technical replica
0.169059633846619	CCR	Technical replica
0.110215483678764	CCR	Technical replica
0.196169357780959	control	Technical replica
0.162492093109126	control	Technical replica
0.150142312784302	control	Technical replica
0.145365691787257	control	Technical replica
0.290939815206365	ICR	Technical replica
0.195478153234726	ICR	Technical replica
0.13224516359135	ICR	Technical replica
0.123437364884047	ICR	Technical replica
0.167266010885838	CCR	Technical replica
0.164275888161348	CCR	Technical replica
0.112610095792753	CCR	Technical replica
0.223354191764041	ICR	Technical replica
0.223357693875571	ICR	Technical replica
0.319765686279282	ICR	Technical replica
0.265277913255861	ICR	Technical replica
0.139214920139635	control	Technical replica
0.171371620995817	control	Technical replica
0.131887932696305	control	Technical replica
0.107990427589778	control	Technical replica
0.0989409611206801	CCR	Technical replica
0.111457375438217	CCR	Technical replica
0.0986409344920922	CCR	Technical replica
0.143200982968744	CCR	Technical replica
0.244093083450261	control	Technical replica
0.214848769230202	control	Technical replica
0.20429178393293	control	Technical replica
0.217151201459439	control	Technical replica
0.162756643737004	control	Technical replica
0.107780254151445	control	Technical replica
0.110865986320132	control	Technical replica
0.0928554010272925	control	Technical replica
0.153684395338853	control	Technical replica
0.162931739535677	control	Technical replica
0.168605308011448	control	Technical replica
0.192193620055659	control	Technical replica
0.152937638168328	CCR	Technical replica
0.162005529575245	CCR	Technical replica
0.182068182507778	CCR	Technical replica
0.202266022711613	CCR	Technical replica
0.194045051446739	ICR	Technical replica
0.187802824248513	ICR	Technical replica
0.173955655750612	ICR	Technical replica
0.18766977353653	ICR	Technical replica
0.118716294134135	CCR	Technical replica
0.104159040887672	CCR	Technical replica
0.126093839818716	CCR	Technical replica
0.111561147327001	CCR	Technical replica
0.136437476519228	control	Technical replica
0.138296583595832	control	Technical replica
0.120579128087957	control	Technical replica
0.147130621147629	control	Technical replica
0.144143593851949	control	Technical replica
0.181697160553239	control	Technical replica
0.158352614469788	control	Technical replica
0.189375668886379	control	Technical replica
0.186608353534366	CCR	Technical replica
0.156397441520398	CCR	Technical replica
0.163402175651366	CCR	Technical replica
0.167901205271059	CCR	Technical replica
0.226594921466632	ICR	Technical replica
0.203198213335632	ICR	Technical replica
0.204013063266874	ICR	Technical replica
0.234232588892276	ICR	Technical replica
0.20887304703582	ICR	Technical replica
0.191201564781182	ICR	Technical replica
0.176912134014312	ICR	Technical replica
0.154189939997269	ICR	Technical replica
0.218087563091695	CCR	Technical replica
0.177879173260903	CCR	Technical replica
0.224475566299689	CCR	Technical replica
0.240115492160009	CCR	Technical replica
0.16182732369173	ICR	Technical replica
0.191546639616524	ICR	Technical replica
0.703813297367638	ICR	Technical replica
0.198145372461135	ICR	Technical replica
0.193584512559156	ICR	Technical replica
0.174946009702288	ICR	Technical replica
0.151754062869884	ICR	Technical replica
0.182532355538513	ICR	Technical replica
0.130734719352692	control	Technical replica
0.162272341394258	control	Technical replica
0.127875448362052	control	Technical replica
0.194715557213782	CCR	Technical replica
0.145297538436809	CCR	Technical replica
0.148107411736425	CCR	Technical replica
0.131965475469412	CCR	Technical replica
0.177413113426435	CCR	Technical replica
0.175900382670605	CCR	Technical replica
0.264754152604615	CCR	Technical replica
0.213251409170246	CCR	Technical replica
0.139006059018826	CCR	Technical replica
0.156926330661586	CCR	Technical replica
0.176458353281804	CCR	Technical replica
0.195069018044309	CCR	Technical replica
0.163183392119816	ICR	Technical replica
0.257049538622078	ICR	Technical replica
0.167384949947732	ICR	Technical replica
0.726491212776488	CCR	Same subject (T0-T1)
0.558155075202969	CCR	Same subject (T0-T1)
0.521875127103833	ICR	Same subject (T0-T1)
0.507101485574548	CCR	Same subject (T0-T1)
0.329483533810487	ICR	Same subject (T0-T1)
0.340505117716903	ICR	Same subject (T0-T1)
0.413159924620436	ICR	Same subject (T0-T1)
0.269086411916795	control	Same subject (T0-T1)
0.386044455977878	ICR	Same subject (T0-T1)
0.407665013145853	CCR	Same subject (T0-T1)
0.71505607856167	control	Same subject (T0-T1)
0.434874090110715	ICR	Same subject (T0-T1)
0.500358771437985	control	Same subject (T0-T1)
0.415072805242525	CCR	Same subject (T0-T1)
0.307524019379739	ICR	Same subject (T0-T1)
0.497565588470297	CCR	Same subject (T0-T1)
0.322116046860907	ICR	Same subject (T0-T1)
0.400491720355414	control	Same subject (T0-T1)
0.255065893453692	ICR	Same subject (T0-T1)
0.545743425242953	ICR	Same subject (T0-T1)
0.360611609689266	ICR	Same subject (T0-T1)
0.17554810695582	control	Same subject (T0-T1)
0.298999833404731	control	Same subject (T0-T1)
0.487681121080746	CCR	Same subject (T0-T1)
0.467369365422519	CCR	Same subject (T0-T1)
0.3553030951835	control	Same subject (T0-T1)
0.286446005984026	ICR	Same subject (T0-T1)
0.408679310406937	CCR	Same subject (T0-T1)
0.47621315772618	control	Same subject (T0-T1)
0.38085446159911	control	Same subject (T0-T1)
0.355590212621721	control	Same subject (T0-T1)
0.467587257666241	CCR	Same subject (T0-T1)
0.422062098548191	control	Same subject (T0-T1)
0.282267133952475	CCR	Same subject (T0-T1)
0.331454462488254	ICR	Same subject (T0-T1)
0.404286329568109	CCR	Same subject (T0-T1)
0.28676234402199	CCR	Same subject (T0-T1)
0.274834649945169	control	Same subject (T0-T1)
0.343586780945878	CCR	Same subject (T0-T1)
0.412791544355743	ICR	Same subject (T0-T1)
0.431340504185927	CCR	Same subject (T0-T1)
0.443394884735309	ICR	Same subject (T0-T1)
0.326657877737015	control	Same subject (T0-T1)
0.576735515555947	control	Same subject (T0-T1)
0.395480581962839	ICR	Same subject (T0-T1)
0.378298192613847	CCR	Same subject (T0-T1)
0.427366406858048	control	Same subject (T0-T1)
0.337457144977406	ICR	Same subject (T0-T1)
0.396490666420108	ICR	Same subject (T0-T1)
0.432338350904889	ICR	Same subject (T0-T1)
0.347432936433041	control	Same subject (T0-T1)
0.183485397920557	CCR	Same subject (T0-T1)
0.403373655518738	ICR	Same subject (T0-T1)
0.341205672676963	control	Same subject (T0-T1)
0.359904772310847	CCR	Same subject (T0-T1)
0.276245582934299	CCR	Same subject (T0-T1)
0.44114519432308	CCR	Same subject (T0-T1)
0.371518800288081	control	Same subject (T0-T1)
0.482305538179916	ICR	Same subject (T0-T1)
0.287101341187726	CCR	Same subject (T0-T1)
0.506943083558891	ICR	Same subject (T0-T1)
0.465567539306767	control	Same subject (T0-T1)
0.550234509716039	ICR	Same subject (T0-T1)
0.360994961871837	CCR	Same subject (T0-T1)
0.338188487709732	control	Same subject (T0-T1)
0.408481362818719	CCR	Same subject (T0-T1)
0.266942378644272	ICR	Same subject (T0-T1)
0.396955864454284	CCR	Same subject (T0-T1)
0.271997761954094	CCR	Same subject (T0-T1)
0.306486941125062	control	Same subject (T0-T1)
0.307481649718105	control	Same subject (T0-T1)
0.447865794119007	CCR	Same subject (T0-T1)
0.337606403375104	CCR	Same subject (T0-T1)
0.286153815674524	control	Same subject (T0-T1)
0.290773674463877	CCR	Same subject (T0-T1)
0.264723824209618	control	Same subject (T0-T1)
0.338686739600623	ICR	Same subject (T0-T1)
0.284125819562357	ICR	Same subject (T0-T1)
0.338313560502008	ICR	Same subject (T0-T1)
0.487547977617421	control	Same subject (T0-T1)
0.342480261471399	ICR	Same subject (T0-T1)
0.639479472394723	ICR	Same subject (T0-T1)
0.412902299028446	CCR	Same subject (T0-T1)
0.335087298382307	ICR	Same subject (T0-T1)
0.44080192040285	control	Same subject (T0-T1)
0.350525004359195	CCR	Same subject (T0-T1)
0.321040930787667	control	Same subject (T0-T1)
0.35559551320764	CCR	Same subject (T0-T1)
0.236482773449374	control	Same subject (T0-T1)
0.343460074290689	ICR	Same subject (T0-T1)
0.593087803146304	ICR	Same subject (T0-T1)
0.3479681989004	CCR	Same subject (T0-T1)
0.393026759904664	ICR	Same subject (T0-T1)
0.266453701228454	control	Same subject (T0-T1)
0.460427370167441	CCR	Same subject (T0-T1)
0.304854231405962	control	Same subject (T0-T1)
0.395642758142758	control	Same subject (T0-T1)
0.297814968085206	control	Same subject (T0-T1)
0.331762265872761	CCR	Same subject (T0-T1)
0.47100623787198	ICR	Same subject (T0-T1)
0.467657692342661	CCR	Same subject (T0-T1)
0.29985292213398	CCR	Same subject (T0-T1)
0.350329448357415	control	Same subject (T0-T1)
0.526741809828131	CCR	Same subject (T0-T1)
0.409975181348329	control	Same subject (T0-T1)
0.437471685112744	control	Same subject (T0-T1)
0.378622483742651	CCR	Same subject (T0-T1)
0.353974242800615	ICR	Same subject (T0-T1)
0.40537284688717	ICR	Same subject (T0-T1)
0.561430868331176	CCR	Same subject (T0-T1)
0.310783862388784	ICR	Same subject (T0-T1)
0.280185794305939	control	Same subject (T0-T1)
0.292407640179149	ICR	Same subject (T0-T1)
0.394325545830043	control	Same subject (T0-T1)
0.552795560185641	ICR	Same subject (T0-T1)
0.322950046510937	control	Same subject (T0-T1)
0.336013433303381	control	Same subject (T0-T1)
0.443812860516862	ICR	Same subject (T0-T1)
0.486690799996973	CCR	Same subject (T0-T1)
0.423855795412729	CCR	Same subject (T0-T1)
0.406332106236899	CCR	Same subject (T0-T1)
0.454997423515426	ICR	Same subject (T0-T1)
0.419475225185164	ICR	Same subject (T0-T1)
0.348596665585189	control	Same subject (T0-T1)
0.34118223618616	ICR	Same subject (T0-T1)
0.478229544349231	ICR	Same subject (T0-T1)
0.392276849053112	control	Same subject (T0-T1)
0.321817694582243	ICR	Same subject (T0-T1)
0.363692647771566	CCR	Same subject (T0-T1)
0.616037795619975	control	Same subject (T0-T1)
0.293094956645833	CCR	Same subject (T0-T1)
0.335664670061142	CCR	Same subject (T0-T1)
0.196469152083405	control	Same subject (T0-T1)
0.341954450423869	control	Same subject (T0-T1)
0.399005069913727	control	Same subject (T0-T1)
0.451064841061295	ICR	Same subject (T0-T1)
0.339660611418776	control	Same subject (T0-T1)
0.698492368532689	control	Same subject (T0-T1)
0.523337411794193	control	Same subject (T0-T1)
0.680202732674133	CCR	Same subject (T0-T2)
0.580649940122139	CCR	Same subject (T0-T2)
0.319028386916949	ICR	Same subject (T0-T2)
0.363623473174514	ICR	Same subject (T0-T2)
0.295405308596053	ICR	Same subject (T0-T2)
0.365888773245556	ICR	Same subject (T0-T2)
0.346152363436444	control	Same subject (T0-T2)
0.396259467864925	ICR	Same subject (T0-T2)
0.651765687056466	control	Same subject (T0-T2)
0.355479648357304	ICR	Same subject (T0-T2)
0.359928221256113	control	Same subject (T0-T2)
0.411618087557603	CCR	Same subject (T0-T2)
0.373419856708943	ICR	Same subject (T0-T2)
0.555124702100551	CCR	Same subject (T0-T2)
0.483967535907734	ICR	Same subject (T0-T2)
0.395509871768777	control	Same subject (T0-T2)
0.263501834964884	ICR	Same subject (T0-T2)
0.539919419338475	ICR	Same subject (T0-T2)
0.445598988404818	ICR	Same subject (T0-T2)
0.211818202821916	control	Same subject (T0-T2)
0.305274806664939	control	Same subject (T0-T2)
0.341958665241724	CCR	Same subject (T0-T2)
0.519321342186373	ICR	Same subject (T0-T2)
0.56103669463873	CCR	Same subject (T0-T2)
0.363221089536933	control	Same subject (T0-T2)
0.271839160344714	ICR	Same subject (T0-T2)
0.350354992749606	CCR	Same subject (T0-T2)
0.336407824920128	control	Same subject (T0-T2)
0.514249165098016	control	Same subject (T0-T2)
0.386580535972265	control	Same subject (T0-T2)
0.413955227894094	control	Same subject (T0-T2)
0.44137313809445	control	Same subject (T0-T2)
0.352571621954439	CCR	Same subject (T0-T2)
0.35881581263913	CCR	Same subject (T0-T2)
0.401597559382268	ICR	Same subject (T0-T2)
0.336456722667822	CCR	Same subject (T0-T2)
0.356622032941587	control	Same subject (T0-T2)
0.366059719087181	ICR	Same subject (T0-T2)
0.396620800027864	CCR	Same subject (T0-T2)
0.386691860979637	ICR	Same subject (T0-T2)
0.317924495789354	control	Same subject (T0-T2)
0.406754480282994	ICR	Same subject (T0-T2)
0.417351462063191	CCR	Same subject (T0-T2)
0.510199649311277	control	Same subject (T0-T2)
0.399431505858829	ICR	Same subject (T0-T2)
0.297388130568366	ICR	Same subject (T0-T2)
0.494118888387671	ICR	Same subject (T0-T2)
0.350052876334031	control	Same subject (T0-T2)
0.48743077397267	ICR	Same subject (T0-T2)
0.393200737040188	control	Same subject (T0-T2)
0.414203909707363	CCR	Same subject (T0-T2)
0.359120965950117	CCR	Same subject (T0-T2)
0.514321666141788	CCR	Same subject (T0-T2)
0.331833228561183	control	Same subject (T0-T2)
0.420159571642426	ICR	Same subject (T0-T2)
0.306287635732322	CCR	Same subject (T0-T2)
0.463660359068478	ICR	Same subject (T0-T2)
0.411468162412015	control	Same subject (T0-T2)
0.522575877754489	ICR	Same subject (T0-T2)
0.42383211780307	CCR	Same subject (T0-T2)
0.647466661202074	control	Same subject (T0-T2)
0.228832600939433	CCR	Same subject (T0-T2)
0.31733261355127	ICR	Same subject (T0-T2)
0.440308339074263	CCR	Same subject (T0-T2)
0.68840712707304	CCR	Same subject (T0-T2)
0.312580944698338	control	Same subject (T0-T2)
0.636258835373314	control	Same subject (T0-T2)
0.353139442674248	CCR	Same subject (T0-T2)
0.363770416559907	CCR	Same subject (T0-T2)
0.271325428280051	control	Same subject (T0-T2)
0.414296500434527	control	Same subject (T0-T2)
0.232852004429754	ICR	Same subject (T0-T2)
0.270561315725141	ICR	Same subject (T0-T2)
0.447241968124648	ICR	Same subject (T0-T2)
0.369291921711215	control	Same subject (T0-T2)
0.387134520564211	ICR	Same subject (T0-T2)
0.448981554449772	ICR	Same subject (T0-T2)
0.318734377097075	CCR	Same subject (T0-T2)
0.427767832432879	ICR	Same subject (T0-T2)
0.345048300051303	control	Same subject (T0-T2)
0.471589156532312	CCR	Same subject (T0-T2)
0.461763089330805	control	Same subject (T0-T2)
0.46579855375426	CCR	Same subject (T0-T2)
0.321726732500003	control	Same subject (T0-T2)
0.541970958535509	ICR	Same subject (T0-T2)
0.537527713815299	ICR	Same subject (T0-T2)
0.343286411736002	CCR	Same subject (T0-T2)
0.338056040053355	ICR	Same subject (T0-T2)
0.324104261055493	control	Same subject (T0-T2)
0.431378517790019	CCR	Same subject (T0-T2)
0.29889598134827	control	Same subject (T0-T2)
0.33595848669961	control	Same subject (T0-T2)
0.396058896411545	control	Same subject (T0-T2)
0.396013978977924	CCR	Same subject (T0-T2)
0.331401470621692	ICR	Same subject (T0-T2)
0.400493914050103	CCR	Same subject (T0-T2)
0.343012714846095	control	Same subject (T0-T2)
0.458325162250457	CCR	Same subject (T0-T2)
0.506418013036455	control	Same subject (T0-T2)
0.427667809991975	control	Same subject (T0-T2)
0.548886905008887	CCR	Same subject (T0-T2)
0.369199521796879	ICR	Same subject (T0-T2)
0.396377976051968	ICR	Same subject (T0-T2)
0.352100856435376	CCR	Same subject (T0-T2)
0.442440832430372	ICR	Same subject (T0-T2)
0.187956779593717	ICR	Same subject (T0-T2)
0.417017860637809	control	Same subject (T0-T2)
0.599181543490994	ICR	Same subject (T0-T2)
0.321825574847861	control	Same subject (T0-T2)
0.40167396350937	control	Same subject (T0-T2)
0.531618224672032	ICR	Same subject (T0-T2)
0.631016017242131	CCR	Same subject (T0-T2)
0.374894412900018	CCR	Same subject (T0-T2)
0.582286469955934	ICR	Same subject (T0-T2)
0.407038699682192	control	Same subject (T0-T2)
0.349261701049681	ICR	Same subject (T0-T2)
0.361278734493197	ICR	Same subject (T0-T2)
0.384994853498685	control	Same subject (T0-T2)
0.467389297319212	ICR	Same subject (T0-T2)
0.343404447698743	CCR	Same subject (T0-T2)
0.606612410152629	control	Same subject (T0-T2)
0.344187383828551	CCR	Same subject (T0-T2)
0.387560709960982	control	Same subject (T0-T2)
0.432582479663227	control	Same subject (T0-T2)
0.502560684679502	control	Same subject (T0-T2)
0.357321436162451	ICR	Same subject (T0-T2)
0.40944130126843	control	Same subject (T0-T2)
0.718884283138669	control	Same subject (T0-T2)
0.274511580004178	control	Same subject (T0-T2)
0.591231337926582	CCR	Same subject (T0-T3)
0.394087766961933	CCR	Same subject (T0-T3)
0.351285606343429	ICR	Same subject (T0-T3)
0.425001384439956	CCR	Same subject (T0-T3)
0.399053549806015	ICR	Same subject (T0-T3)
0.451170335283345	control	Same subject (T0-T3)
0.406861960683304	ICR	Same subject (T0-T3)
0.432536776659189	ICR	Same subject (T0-T3)
0.32890860836822	control	Same subject (T0-T3)
0.383281688731405	ICR	Same subject (T0-T3)
0.493707692320666	control	Same subject (T0-T3)
0.412988586763959	ICR	Same subject (T0-T3)
0.485890617645635	control	Same subject (T0-T3)
0.395069198630084	CCR	Same subject (T0-T3)
0.446218487394958	ICR	Same subject (T0-T3)
0.623678872684865	CCR	Same subject (T0-T3)
0.403881507592085	ICR	Same subject (T0-T3)
0.567367234256725	control	Same subject (T0-T3)
0.301273793973412	ICR	Same subject (T0-T3)
0.439218993553741	ICR	Same subject (T0-T3)
0.412848266844391	ICR	Same subject (T0-T3)
0.246997326882983	control	Same subject (T0-T3)
0.405390997387714	CCR	Same subject (T0-T3)
0.519573735399507	CCR	Same subject (T0-T3)
0.346519463964014	control	Same subject (T0-T3)
0.437766111584302	ICR	Same subject (T0-T3)
0.332227346560578	CCR	Same subject (T0-T3)
0.407932541358466	control	Same subject (T0-T3)
0.546013776263742	control	Same subject (T0-T3)
0.35658013779334	control	Same subject (T0-T3)
0.374079093791189	control	Same subject (T0-T3)
0.350284322953657	CCR	Same subject (T0-T3)
0.417979629847834	control	Same subject (T0-T3)
0.409210936807928	CCR	Same subject (T0-T3)
0.37990080967401	ICR	Same subject (T0-T3)
0.568650404904285	CCR	Same subject (T0-T3)
0.358560301665581	control	Same subject (T0-T3)
0.432968282440391	ICR	Same subject (T0-T3)
0.437582769024817	CCR	Same subject (T0-T3)
0.464812608314288	ICR	Same subject (T0-T3)
0.766349842161328	control	Same subject (T0-T3)
0.663026837089198	control	Same subject (T0-T3)
0.422610143854875	ICR	Same subject (T0-T3)
0.456706586339962	CCR	Same subject (T0-T3)
0.357594107491616	control	Same subject (T0-T3)
0.362020880896598	ICR	Same subject (T0-T3)
0.441538797683443	ICR	Same subject (T0-T3)
0.519623492449579	ICR	Same subject (T0-T3)
0.413724495157291	control	Same subject (T0-T3)
0.347819961703106	CCR	Same subject (T0-T3)
0.328235580174525	ICR	Same subject (T0-T3)
0.396731825937382	control	Same subject (T0-T3)
0.521678803665671	CCR	Same subject (T0-T3)
0.356614282772907	CCR	Same subject (T0-T3)
0.548238507944213	CCR	Same subject (T0-T3)
0.3968842811084	control	Same subject (T0-T3)
0.400436295100901	ICR	Same subject (T0-T3)
0.386669912906794	CCR	Same subject (T0-T3)
0.451971171568731	ICR	Same subject (T0-T3)
0.449530030225202	control	Same subject (T0-T3)
0.524002198695602	ICR	Same subject (T0-T3)
0.657386213909244	CCR	Same subject (T0-T3)
0.494804137987846	control	Same subject (T0-T3)
0.181136299060827	CCR	Same subject (T0-T3)
0.372904199505645	ICR	Same subject (T0-T3)
0.383861014162356	CCR	Same subject (T0-T3)
0.313721725869355	CCR	Same subject (T0-T3)
0.40572018532822	control	Same subject (T0-T3)
0.592731408661358	control	Same subject (T0-T3)
0.360377518073651	CCR	Same subject (T0-T3)
0.513095431695645	CCR	Same subject (T0-T3)
0.319419727178101	control	Same subject (T0-T3)
0.450610374250232	control	Same subject (T0-T3)
0.24268505911018	ICR	Same subject (T0-T3)
0.29246697043754	ICR	Same subject (T0-T3)
0.411297591542961	ICR	Same subject (T0-T3)
0.470436614845186	control	Same subject (T0-T3)
0.498787060805285	ICR	Same subject (T0-T3)
0.401557303388412	ICR	Same subject (T0-T3)
0.375653145908856	CCR	Same subject (T0-T3)
0.325513428453538	ICR	Same subject (T0-T3)
0.539063746500289	CCR	Same subject (T0-T3)
0.463828038482835	control	Same subject (T0-T3)
0.381408366080008	CCR	Same subject (T0-T3)
0.704618672989658	control	Same subject (T0-T3)
0.358992602122002	ICR	Same subject (T0-T3)
0.558970340058352	ICR	Same subject (T0-T3)
0.45867480171898	CCR	Same subject (T0-T3)
0.372135275265563	ICR	Same subject (T0-T3)
0.39922005216661	control	Same subject (T0-T3)
0.453416576541146	CCR	Same subject (T0-T3)
0.461679873342491	control	Same subject (T0-T3)
0.418696305634183	control	Same subject (T0-T3)
0.513594294695825	control	Same subject (T0-T3)
0.469052411099607	CCR	Same subject (T0-T3)
0.426984185785493	ICR	Same subject (T0-T3)
0.385428516892537	CCR	Same subject (T0-T3)
0.443971864734782	control	Same subject (T0-T3)
0.367769925108019	CCR	Same subject (T0-T3)
0.512350907481241	control	Same subject (T0-T3)
0.485100826183704	control	Same subject (T0-T3)
0.530418563191582	CCR	Same subject (T0-T3)
0.407385286433216	ICR	Same subject (T0-T3)
0.324606420574364	ICR	Same subject (T0-T3)
0.493337781197589	CCR	Same subject (T0-T3)
0.334679705051548	control	Same subject (T0-T3)
0.660008320851993	ICR	Same subject (T0-T3)
0.260302401997339	control	Same subject (T0-T3)
0.350537164868458	ICR	Same subject (T0-T3)
0.354530478071599	control	Same subject (T0-T3)
0.489345584934999	control	Same subject (T0-T3)
0.470874431894912	ICR	Same subject (T0-T3)
0.520526329401356	CCR	Same subject (T0-T3)
0.413515295340848	CCR	Same subject (T0-T3)
0.460097649795877	CCR	Same subject (T0-T3)
0.538418043791007	ICR	Same subject (T0-T3)
0.32598405340268	control	Same subject (T0-T3)
0.390336237069666	ICR	Same subject (T0-T3)
0.389908256927335	control	Same subject (T0-T3)
0.433128045375855	ICR	Same subject (T0-T3)
0.358689481349025	CCR	Same subject (T0-T3)
0.616718620799175	control	Same subject (T0-T3)
0.44826581877458	CCR	Same subject (T0-T3)
0.443693912748776	CCR	Same subject (T0-T3)
0.506859827408575	control	Same subject (T0-T3)
0.612372254103801	control	Same subject (T0-T3)
0.476980043231164	control	Same subject (T0-T3)
0.361007372400756	ICR	Same subject (T0-T3)
0.396719319023487	control	Same subject (T0-T3)
0.691970701025304	control	Same subject (T0-T3)
0.382988199711074	control	Same subject (T0-T3)
0.875132722671508	CCR	Different subjects
0.773829694594861	CCR	Different subjects
0.841636135010607	CCR	Different subjects
0.852647226650637	CCR	Different subjects
0.738033079850616	CCR	Different subjects
0.933607293827082	CCR	Different subjects
0.865699734545485	CCR	Different subjects
0.818625672437047	CCR	Different subjects
0.88866244150902	CCR	Different subjects
0.72050563255607	CCR	Different subjects
0.738148546859262	CCR	Different subjects
0.881695453718357	CCR	Different subjects
0.764261591821833	CCR	Different subjects
0.855493173754354	CCR	Different subjects
0.805485808781344	CCR	Different subjects
0.888382274579981	CCR	Different subjects
0.875058827135227	CCR	Different subjects
0.880656943868585	CCR	Different subjects
0.790929128081395	CCR	Different subjects
0.779154111148733	CCR	Different subjects
0.744618529897873	CCR	Different subjects
0.74399979777723	CCR	Different subjects
0.811671177735536	CCR	Different subjects
0.753793085954249	CCR	Different subjects
0.928656489006269	CCR	Different subjects
0.716837947201201	CCR	Different subjects
0.914299195925702	CCR	Different subjects
0.885695179575181	CCR	Different subjects
0.901115153212218	CCR	Different subjects
0.784364098778669	CCR	Different subjects
0.717133474453475	CCR	Different subjects
0.715865731206342	CCR	Different subjects
0.75738420979896	CCR	Different subjects
0.770346360158643	CCR	Different subjects
0.703957839370556	CCR	Different subjects
0.872069607993501	CCR	Different subjects
0.85058535831088	CCR	Different subjects
0.826124063863897	CCR	Different subjects
0.843350514644083	CCR	Different subjects
0.912231327614445	CCR	Different subjects
0.858000647408055	CCR	Different subjects
0.809021916975471	CCR	Different subjects
0.850207257522758	CCR	Different subjects
0.855464079236037	CCR	Different subjects
0.6819329393065	CCR	Different subjects
0.92278396534918	CCR	Different subjects
0.709744473874048	CCR	Different subjects
0.920482742355429	CCR	Different subjects
0.875575325843637	CCR	Different subjects
0.821657002299995	CCR	Different subjects
0.81903286760772	CCR	Different subjects
0.865822258458679	CCR	Different subjects
0.876735956774334	CCR	Different subjects
0.792763912794033	CCR	Different subjects
0.730408519663122	CCR	Different subjects
0.883240792728373	CCR	Different subjects
0.792345503247261	CCR	Different subjects
0.89262000194945	CCR	Different subjects
0.897293739962214	CCR	Different subjects
0.879578741506309	CCR	Different subjects
0.902640509479336	CCR	Different subjects
0.699152065489095	CCR	Different subjects
0.848778798483523	CCR	Different subjects
0.746964102313721	CCR	Different subjects
0.671458587323465	CCR	Different subjects
0.899648707188304	CCR	Different subjects
0.863730419189194	CCR	Different subjects
0.83918956339465	CCR	Different subjects
0.843013721552878	CCR	Different subjects
0.925243874805971	CCR	Different subjects
0.812749128320261	CCR	Different subjects
0.708907106736255	CCR	Different subjects
0.879820250699769	CCR	Different subjects
0.775086925335227	CCR	Different subjects
0.779749515578676	CCR	Different subjects
0.858918582409454	CCR	Different subjects
0.739875107212102	CCR	Different subjects
0.85596008401232	CCR	Different subjects
0.813091798086656	CCR	Different subjects
0.780488384789657	CCR	Different subjects
0.848669381137515	CCR	Different subjects
0.789691055714484	CCR	Different subjects
0.746876519079699	CCR	Different subjects
0.746529579883684	CCR	Different subjects
0.925597466419265	CCR	Different subjects
0.687848148525973	CCR	Different subjects
0.843542571511945	CCR	Different subjects
0.852081811828639	CCR	Different subjects
0.874400089648858	CCR	Different subjects
0.894219002084168	CCR	Different subjects
0.787842040561625	CCR	Different subjects
0.737901191139253	CCR	Different subjects
0.889471239774709	CCR	Different subjects
0.855789911598995	CCR	Different subjects
0.908515845098782	CCR	Different subjects
0.8004713646455	CCR	Different subjects
0.776272526001441	CCR	Different subjects
0.881699336316009	CCR	Different subjects
0.76916426389318	CCR	Different subjects
0.883208119201366	CCR	Different subjects
0.780868681501002	CCR	Different subjects
0.799847177756753	CCR	Different subjects
0.798758597012386	CCR	Different subjects
0.894763333696948	CCR	Different subjects
0.878801533124584	CCR	Different subjects
0.877847991100903	CCR	Different subjects
0.876590695031829	CCR	Different subjects
0.819309722493488	CCR	Different subjects
0.844392645960727	CCR	Different subjects
0.873146099549714	CCR	Different subjects
0.936175162422725	CCR	Different subjects
0.885299584797574	CCR	Different subjects
0.873261617900172	CCR	Different subjects
0.891419834630459	CCR	Different subjects
0.884446242247982	CCR	Different subjects
0.895132591488912	CCR	Different subjects
0.871706371089194	CCR	Different subjects
0.79344305442904	CCR	Different subjects
0.627973093147283	CCR	Different subjects
0.809909273289865	CCR	Different subjects
0.773619334799914	CCR	Different subjects
0.879800228582314	CCR	Different subjects
0.853714320730271	CCR	Different subjects
0.742633549032586	CCR	Different subjects
0.894481769730534	CCR	Different subjects
0.802801320306387	CCR	Different subjects
0.75405451148255	CCR	Different subjects
0.902572445913625	CCR	Different subjects
0.906047365705559	CCR	Different subjects
0.746484517615918	CCR	Different subjects
0.854615703860942	CCR	Different subjects
0.719460132016334	CCR	Different subjects
0.803982384839887	CCR	Different subjects
0.896701004903094	CCR	Different subjects
0.839572395927196	CCR	Different subjects
0.871178978069437	CCR	Different subjects
0.865063551350557	CCR	Different subjects
0.853283892050426	CCR	Different subjects
0.923464603425289	CCR	Different subjects
0.761436526741667	CCR	Different subjects
0.666659771975802	CCR	Different subjects
0.909117333277291	CCR	Different subjects
0.888165371317404	CCR	Different subjects
0.894106902866401	CCR	Different subjects
0.761820299630698	CCR	Different subjects
0.814839012914402	CCR	Different subjects
0.875132722671508	CCR	Different subjects
0.722957533940448	CCR	Different subjects
0.637408900510571	CCR	Different subjects
0.660565129345745	CCR	Different subjects
0.622827594834483	CCR	Different subjects
0.780140175809789	CCR	Different subjects
0.591352295422061	CCR	Different subjects
0.650159020058652	CCR	Different subjects
0.59203382698345	CCR	Different subjects
0.723778046870383	CCR	Different subjects
0.647514123674636	CCR	Different subjects
0.567562358850675	CCR	Different subjects
0.667569751728889	CCR	Different subjects
0.668856413045793	CCR	Different subjects
0.689729180800854	CCR	Different subjects
0.621776880894751	CCR	Different subjects
0.712266236876457	CCR	Different subjects
0.699237393671131	CCR	Different subjects
0.705459874818547	CCR	Different subjects
0.653659027604588	CCR	Different subjects
0.628826695581363	CCR	Different subjects
0.850363187188979	CCR	Different subjects
0.619443935715326	CCR	Different subjects
0.677350383459028	CCR	Different subjects
0.681349796162883	CCR	Different subjects
0.755701297517155	CCR	Different subjects
0.630523465965028	CCR	Different subjects
0.689554986827961	CCR	Different subjects
0.687420601667461	CCR	Different subjects
0.76477477592155	CCR	Different subjects
0.687712664366079	CCR	Different subjects
0.693414152738909	CCR	Different subjects
0.645821438675489	CCR	Different subjects
0.698820627190793	CCR	Different subjects
0.732950524639912	CCR	Different subjects
0.634202207017553	CCR	Different subjects
0.704463845405566	CCR	Different subjects
0.739558502388573	CCR	Different subjects
0.664072876116907	CCR	Different subjects
0.688787494097601	CCR	Different subjects
0.634234420410235	CCR	Different subjects
0.700132932767184	CCR	Different subjects
0.609984095187326	CCR	Different subjects
0.731977771307848	CCR	Different subjects
0.765872677882689	CCR	Different subjects
0.611775024737062	CCR	Different subjects
0.755239553232619	CCR	Different subjects
0.648418018349001	CCR	Different subjects
0.714834035331169	CCR	Different subjects
0.564658134986829	CCR	Different subjects
0.658197088226274	CCR	Different subjects
0.570827636710078	CCR	Different subjects
0.71222181587221	CCR	Different subjects
0.735896403864926	CCR	Different subjects
0.67615774775533	CCR	Different subjects
0.660624669139283	CCR	Different subjects
0.794610684067459	CCR	Different subjects
0.780538924872646	CCR	Different subjects
0.59185511776275	CCR	Different subjects
0.577340234448203	CCR	Different subjects
0.714508925280294	CCR	Different subjects
0.802589994431592	CCR	Different subjects
0.687504958606105	CCR	Different subjects
0.726862623778238	CCR	Different subjects
0.709402572214519	CCR	Different subjects
0.766476267824648	CCR	Different subjects
0.63470777986706	CCR	Different subjects
0.767852534755178	CCR	Different subjects
0.590225872671467	CCR	Different subjects
0.749186811194177	CCR	Different subjects
0.626668915583793	CCR	Different subjects
0.701022415281551	CCR	Different subjects
0.585982871560254	CCR	Different subjects
0.673622976296732	CCR	Different subjects
0.861820245746983	CCR	Different subjects
0.650046712768293	CCR	Different subjects
0.716660387992704	CCR	Different subjects
0.716616893894432	CCR	Different subjects
0.666296467370288	CCR	Different subjects
0.648138942441108	CCR	Different subjects
0.59433382824363	CCR	Different subjects
0.770354009801507	CCR	Different subjects
0.750736336493849	CCR	Different subjects
0.739264041640444	CCR	Different subjects
0.630182485944766	CCR	Different subjects
0.750184217950144	CCR	Different subjects
0.74162584480568	CCR	Different subjects
0.704870928212222	CCR	Different subjects
0.534033350783152	CCR	Different subjects
0.741698569209892	CCR	Different subjects
0.588864726432058	CCR	Different subjects
0.806204457568428	CCR	Different subjects
0.622566581127841	CCR	Different subjects
0.653652291652063	CCR	Different subjects
0.583882834593036	CCR	Different subjects
0.691890581781676	CCR	Different subjects
0.753483033652445	CCR	Different subjects
0.710203936262637	CCR	Different subjects
0.694711284160425	CCR	Different subjects
0.674035361041416	CCR	Different subjects
0.753889720886561	CCR	Different subjects
0.699050327793885	CCR	Different subjects
0.72871468089213	CCR	Different subjects
0.659233706231944	CCR	Different subjects
0.578699623806714	CCR	Different subjects
0.654331801239298	CCR	Different subjects
0.690469473478428	CCR	Different subjects
0.736196805219493	CCR	Different subjects
0.672520826549275	CCR	Different subjects
0.71417433560319	CCR	Different subjects
0.771170369256794	CCR	Different subjects
0.660266923319213	CCR	Different subjects
0.663645540232295	CCR	Different subjects
0.752158229840749	CCR	Different subjects
0.727540314299992	CCR	Different subjects
0.620670750700288	CCR	Different subjects
0.560041279390162	CCR	Different subjects
0.63203734675653	CCR	Different subjects
0.857211532943378	CCR	Different subjects
0.63486583171602	CCR	Different subjects
0.70699079074617	CCR	Different subjects
0.707796503168622	CCR	Different subjects
0.643661497792742	CCR	Different subjects
0.714200561292571	CCR	Different subjects
0.72523574120732	CCR	Different subjects
0.638901773996036	CCR	Different subjects
0.7053742106548	CCR	Different subjects
0.675083119715355	CCR	Different subjects
0.675798820197647	CCR	Different subjects
0.713201264043083	CCR	Different subjects
0.602436645963492	CCR	Different subjects
0.683825325731376	CCR	Different subjects
0.632794779652615	CCR	Different subjects
0.615478046570273	CCR	Different subjects
0.704268232628085	CCR	Different subjects
0.694679295187111	CCR	Different subjects
0.695934850731235	CCR	Different subjects
0.712471406163483	CCR	Different subjects
0.715152664211785	CCR	Different subjects
0.703737142899066	CCR	Different subjects
0.739873358697079	CCR	Different subjects
0.64210203922665	CCR	Different subjects
0.524744483049527	CCR	Different subjects
0.572007952563834	CCR	Different subjects
0.818699190285699	CCR	Different subjects
0.669457447344283	CCR	Different subjects
0.773829694594861	ICR	Different subjects
0.722957533940448	ICR	Different subjects
0.668603957353627	ICR	Different subjects
0.626959631301052	ICR	Different subjects
0.541106496837935	ICR	Different subjects
0.769419814537366	ICR	Different subjects
0.569913461501714	ICR	Different subjects
0.642950115036837	ICR	Different subjects
0.582012663785884	ICR	Different subjects
0.698909173550742	ICR	Different subjects
0.55119744517678	ICR	Different subjects
0.660088522229999	ICR	Different subjects
0.495179168626222	ICR	Different subjects
0.668098001448794	ICR	Different subjects
0.537915886687016	ICR	Different subjects
0.659323421707972	ICR	Different subjects
0.75200670888782	ICR	Different subjects
0.570006070873465	ICR	Different subjects
0.584981750514261	ICR	Different subjects
0.704400576147297	ICR	Different subjects
0.49065287242109	ICR	Different subjects
0.764180206233562	ICR	Different subjects
0.547734536716231	ICR	Different subjects
0.606603182201992	ICR	Different subjects
0.776311328720924	ICR	Different subjects
0.501200980431536	ICR	Different subjects
0.657864009172992	ICR	Different subjects
0.624482435358696	ICR	Different subjects
0.705560679956129	ICR	Different subjects
0.724422677217802	ICR	Different subjects
0.733047074134663	ICR	Different subjects
0.655075393216023	ICR	Different subjects
0.56787316889267	ICR	Different subjects
0.694881166276605	ICR	Different subjects
0.640487973335526	ICR	Different subjects
0.753618247241157	ICR	Different subjects
0.605812485985463	ICR	Different subjects
0.632298454556643	ICR	Different subjects
0.53625342654505	ICR	Different subjects
0.728131642943278	ICR	Different subjects
0.557683287625432	ICR	Different subjects
0.641146561066543	ICR	Different subjects
0.548677138679575	ICR	Different subjects
0.651588904149262	ICR	Different subjects
0.654072577281321	ICR	Different subjects
0.700317064638476	ICR	Different subjects
0.588909927928247	ICR	Different subjects
0.709442568838304	ICR	Different subjects
0.741718606367881	ICR	Different subjects
0.659461735438937	ICR	Different subjects
0.632529858110631	ICR	Different subjects
0.61248089842583	ICR	Different subjects
0.678069345902303	ICR	Different subjects
0.618640711155212	ICR	Different subjects
0.664388759093678	ICR	Different subjects
0.564675217376479	ICR	Different subjects
0.664898091651254	ICR	Different subjects
0.776488107717078	ICR	Different subjects
0.715578310402741	ICR	Different subjects
0.705880714060673	ICR	Different subjects
0.609962478967293	ICR	Different subjects
0.745414921179269	ICR	Different subjects
0.619301412374401	ICR	Different subjects
0.668076376937486	ICR	Different subjects
0.534721800445642	ICR	Different subjects
0.791864257309653	ICR	Different subjects
0.64072990564305	ICR	Different subjects
0.637858138976791	ICR	Different subjects
0.645178527537309	ICR	Different subjects
0.800869980455617	ICR	Different subjects
0.520626527008657	ICR	Different subjects
0.550584259251285	ICR	Different subjects
0.652105852378623	ICR	Different subjects
0.524409058227976	ICR	Different subjects
0.59924171146151	ICR	Different subjects
0.623838593606567	ICR	Different subjects
0.537320972291418	ICR	Different subjects
0.61410087489714	ICR	Different subjects
0.55444804464571	ICR	Different subjects
0.482724060820777	ICR	Different subjects
0.558553284984604	ICR	Different subjects
0.560585627585306	ICR	Different subjects
0.73469466816019	ICR	Different subjects
0.529143475657029	ICR	Different subjects
0.81576881211424	ICR	Different subjects
0.593682670087157	ICR	Different subjects
0.711705434939688	ICR	Different subjects
0.641523944031927	ICR	Different subjects
0.584292933008247	ICR	Different subjects
0.685874673360434	ICR	Different subjects
0.494694809065644	ICR	Different subjects
0.764323470145539	ICR	Different subjects
0.650156915927648	ICR	Different subjects
0.601052219174425	ICR	Different subjects
0.660954846992899	ICR	Different subjects
0.615048467481611	ICR	Different subjects
0.562556962750371	ICR	Different subjects
0.706227901971345	ICR	Different subjects
0.582241351422127	ICR	Different subjects
0.708839169306964	ICR	Different subjects
0.559738214667035	ICR	Different subjects
0.66557994668808	ICR	Different subjects
0.592323766204842	ICR	Different subjects
0.736055842380485	ICR	Different subjects
0.618075441204506	ICR	Different subjects
0.564572278541761	ICR	Different subjects
0.661086220680026	ICR	Different subjects
0.479824185281573	ICR	Different subjects
0.560083746404419	ICR	Different subjects
0.662765722755063	ICR	Different subjects
0.718970676842545	ICR	Different subjects
0.626914648762301	ICR	Different subjects
0.650755752726716	ICR	Different subjects
0.62914149818399	ICR	Different subjects
0.594102093109848	ICR	Different subjects
0.67133973827813	ICR	Different subjects
0.734472290145927	ICR	Different subjects
0.535321926847125	ICR	Different subjects
0.709174956844253	ICR	Different subjects
0.583483551249499	ICR	Different subjects
0.720408978677319	ICR	Different subjects
0.621471840965322	ICR	Different subjects
0.665220065756929	ICR	Different subjects
0.629879682056292	ICR	Different subjects
0.816385212599311	ICR	Different subjects
0.523357288268439	ICR	Different subjects
0.746850197024531	ICR	Different subjects
0.702620684530646	ICR	Different subjects
0.692585107930102	ICR	Different subjects
0.508944597522291	ICR	Different subjects
0.631976906618356	ICR	Different subjects
0.625541006934227	ICR	Different subjects
0.548012868988	ICR	Different subjects
0.624604281753083	ICR	Different subjects
0.653877891961835	ICR	Different subjects
0.613861399947883	ICR	Different subjects
0.645252166572652	ICR	Different subjects
0.556277242840097	ICR	Different subjects
0.74204064533333	ICR	Different subjects
0.545073137284529	ICR	Different subjects
0.658786899711412	ICR	Different subjects
0.745021969479018	ICR	Different subjects
0.680176293202779	ICR	Different subjects
0.641574759165602	ICR	Different subjects
0.735452401523581	ICR	Different subjects
0.55060329312788	ICR	Different subjects
0.841636135010607	CCR	Different subjects
0.637408900510571	CCR	Different subjects
0.668603957353627	CCR	Different subjects
0.672008572579278	CCR	Different subjects
0.700521971996764	CCR	Different subjects
0.802020110290697	CCR	Different subjects
0.607513541429689	CCR	Different subjects
0.731027302331529	CCR	Different subjects
0.598440838876366	CCR	Different subjects
0.662652685789368	CCR	Different subjects
0.702130214828683	CCR	Different subjects
0.702363992591444	CCR	Different subjects
0.668678236141689	CCR	Different subjects
0.655868992768738	CCR	Different subjects
0.615308800228104	CCR	Different subjects
0.671600053548912	CCR	Different subjects
0.782938483821693	CCR	Different subjects
0.595605367308949	CCR	Different subjects
0.687310623206121	CCR	Different subjects
0.689382802328121	CCR	Different subjects
0.666577167957932	CCR	Different subjects
0.78510341795758	CCR	Different subjects
0.631932896356273	CCR	Different subjects
0.716688104637838	CCR	Different subjects
0.759848667035349	CCR	Different subjects
0.703315866988262	CCR	Different subjects
0.611880465394937	CCR	Different subjects
0.675685740004291	CCR	Different subjects
0.712993723901831	CCR	Different subjects
0.879522152755218	CCR	Different subjects
0.642428302788602	CCR	Different subjects
0.689266430617659	CCR	Different subjects
0.644837430550835	CCR	Different subjects
0.66619332094716	CCR	Different subjects
0.743122110996303	CCR	Different subjects
0.711602275745253	CCR	Different subjects
0.65962118153429	CCR	Different subjects
0.723258769772644	CCR	Different subjects
0.658569786389093	CCR	Different subjects
0.746397270218291	CCR	Different subjects
0.609497515284486	CCR	Different subjects
0.62798745996825	CCR	Different subjects
0.597802031898648	CCR	Different subjects
0.656028801619888	CCR	Different subjects
0.75486325836841	CCR	Different subjects
0.683899072105405	CCR	Different subjects
0.751044545014828	CCR	Different subjects
0.71400512498428	CCR	Different subjects
0.711349011730271	CCR	Different subjects
0.526381392865339	CCR	Different subjects
0.643556223325292	CCR	Different subjects
0.631400653931302	CCR	Different subjects
0.68910297077853	CCR	Different subjects
0.784027529863324	CCR	Different subjects
0.738184556782677	CCR	Different subjects
0.693320497981869	CCR	Different subjects
0.723524072452891	CCR	Different subjects
0.798498739930348	CCR	Different subjects
0.7071894438152	CCR	Different subjects
0.685401307057807	CCR	Different subjects
0.596959269183804	CCR	Different subjects
0.799274886004666	CCR	Different subjects
0.615341333957591	CCR	Different subjects
0.660005016955589	CCR	Different subjects
0.69230920978552	CCR	Different subjects
0.660190355676196	CCR	Different subjects
0.661866529358523	CCR	Different subjects
0.702637254743164	CCR	Different subjects
0.64589823383139	CCR	Different subjects
0.780599900662132	CCR	Different subjects
0.628834022570581	CCR	Different subjects
0.708401610792086	CCR	Different subjects
0.639277548073768	CCR	Different subjects
0.651589294913999	CCR	Different subjects
0.796690934719091	CCR	Different subjects
0.575211317706247	CCR	Different subjects
0.733452520655884	CCR	Different subjects
0.693218938368758	CCR	Different subjects
0.692317799571935	CCR	Different subjects
0.612048082558759	CCR	Different subjects
0.634145642050666	CCR	Different subjects
0.739204101770197	CCR	Different subjects
0.729410407501669	CCR	Different subjects
0.691494581958492	CCR	Different subjects
0.730787333768015	CCR	Different subjects
0.690478933393875	CCR	Different subjects
0.83104378144099	CCR	Different subjects
0.615396233264663	CCR	Different subjects
0.670276095945039	CCR	Different subjects
0.759836179432654	CCR	Different subjects
0.611857728505874	CCR	Different subjects
0.826398878258791	CCR	Different subjects
0.676646578051745	CCR	Different subjects
0.664748464520032	CCR	Different subjects
0.664541444251961	CCR	Different subjects
0.672462028853454	CCR	Different subjects
0.686045803232011	CCR	Different subjects
0.689678107259138	CCR	Different subjects
0.641925209888884	CCR	Different subjects
0.728869876976348	CCR	Different subjects
0.755346574759332	CCR	Different subjects
0.66365225517406	CCR	Different subjects
0.726830239600639	CCR	Different subjects
0.668699163478257	CCR	Different subjects
0.613445785948382	CCR	Different subjects
0.623615141584398	CCR	Different subjects
0.700002564306757	CCR	Different subjects
0.682060226054864	CCR	Different subjects
0.591627206386991	CCR	Different subjects
0.747007525938654	CCR	Different subjects
0.80562037401448	CCR	Different subjects
0.671385899724991	CCR	Different subjects
0.648283392055551	CCR	Different subjects
0.564354146397217	CCR	Different subjects
0.660895168804716	CCR	Different subjects
0.62905905457104	CCR	Different subjects
0.699778770100588	CCR	Different subjects
0.707181181411569	CCR	Different subjects
0.801839276000415	CCR	Different subjects
0.662670880028979	CCR	Different subjects
0.685444788090076	CCR	Different subjects
0.673749312898366	CCR	Different subjects
0.569053290670056	CCR	Different subjects
0.736127170316041	CCR	Different subjects
0.741681773991693	CCR	Different subjects
0.6521735680018	CCR	Different subjects
0.686031917162054	CCR	Different subjects
0.682068896405136	CCR	Different subjects
0.706960416001737	CCR	Different subjects
0.639280150142894	CCR	Different subjects
0.685622361906149	CCR	Different subjects
0.749277024991772	CCR	Different subjects
0.60322089457003	CCR	Different subjects
0.577052845296328	CCR	Different subjects
0.667116508612552	CCR	Different subjects
0.634784302517945	CCR	Different subjects
0.711235593821877	CCR	Different subjects
0.548049337574055	CCR	Different subjects
0.813393028663871	CCR	Different subjects
0.706187477603687	CCR	Different subjects
0.67273462368081	CCR	Different subjects
0.73585026059496	CCR	Different subjects
0.675016454644908	CCR	Different subjects
0.698487022271425	CCR	Different subjects
0.739395803884289	CCR	Different subjects
0.669095539254292	CCR	Different subjects
0.852647226650637	ICR	Different subjects
0.660565129345745	ICR	Different subjects
0.626959631301052	ICR	Different subjects
0.672008572579278	ICR	Different subjects
0.717399511077586	ICR	Different subjects
0.806908651420525	ICR	Different subjects
0.612974252549406	ICR	Different subjects
0.716458701476097	ICR	Different subjects
0.688701877911438	ICR	Different subjects
0.73517587553133	ICR	Different subjects
0.668043785574823	ICR	Different subjects
0.707996273734292	ICR	Different subjects
0.628636815552488	ICR	Different subjects
0.674416398020628	ICR	Different subjects
0.675821970870778	ICR	Different subjects
0.744311519578129	ICR	Different subjects
0.784174592443304	ICR	Different subjects
0.742140865557345	ICR	Different subjects
0.629923607870742	ICR	Different subjects
0.758906272353287	ICR	Different subjects
0.612010161992198	ICR	Different subjects
0.823778562164753	ICR	Different subjects
0.65286534243608	ICR	Different subjects
0.673933148677532	ICR	Different subjects
0.800141286649882	ICR	Different subjects
0.733617351038388	ICR	Different subjects
0.756853512948958	ICR	Different subjects
0.774163488626076	ICR	Different subjects
0.687629418050808	ICR	Different subjects
0.815724742228192	ICR	Different subjects
0.773559391035997	ICR	Different subjects
0.737826615339738	ICR	Different subjects
0.693215993071115	ICR	Different subjects
0.749624076094308	ICR	Different subjects
0.767965287352615	ICR	Different subjects
0.783658559534292	ICR	Different subjects
0.744604476143405	ICR	Different subjects
0.790934257974786	ICR	Different subjects
0.648126219776078	ICR	Different subjects
0.761896593081554	ICR	Different subjects
0.678408659625581	ICR	Different subjects
0.721705596948452	ICR	Different subjects
0.713461614725762	ICR	Different subjects
0.770905941649543	ICR	Different subjects
0.786484846186906	ICR	Different subjects
0.770763441039608	ICR	Different subjects
0.7298941976569	ICR	Different subjects
0.753894531648988	ICR	Different subjects
0.733725281013376	ICR	Different subjects
0.682215281590625	ICR	Different subjects
0.775986553756412	ICR	Different subjects
0.662349189298997	ICR	Different subjects
0.764717072697859	ICR	Different subjects
0.75007084985393	ICR	Different subjects
0.709534923241832	ICR	Different subjects
0.701927186365859	ICR	Different subjects
0.774311792027959	ICR	Different subjects
0.818474366617228	ICR	Different subjects
0.717877220236925	ICR	Different subjects
0.769499500183538	ICR	Different subjects
0.702209199050107	ICR	Different subjects
0.7556562088743	ICR	Different subjects
0.654269510598955	ICR	Different subjects
0.76673559918888	ICR	Different subjects
0.720311835740331	ICR	Different subjects
0.780991006361354	ICR	Different subjects
0.721526785136141	ICR	Different subjects
0.796148435774656	ICR	Different subjects
0.742261990841167	ICR	Different subjects
0.848769489313252	ICR	Different subjects
0.65345327637789	ICR	Different subjects
0.718664165013071	ICR	Different subjects
0.744382304607901	ICR	Different subjects
0.671410610368781	ICR	Different subjects
0.772400236067085	ICR	Different subjects
0.636587583562351	ICR	Different subjects
0.736100974012164	ICR	Different subjects
0.735414073393619	ICR	Different subjects
0.710370157419265	ICR	Different subjects
0.652751079275674	ICR	Different subjects
0.709056110504637	ICR	Different subjects
0.752273815334268	ICR	Different subjects
0.718237794583456	ICR	Different subjects
0.687202934914082	ICR	Different subjects
0.795951825714008	ICR	Different subjects
0.727955660127324	ICR	Different subjects
0.805369327255186	ICR	Different subjects
0.710750513740502	ICR	Different subjects
0.693194446432729	ICR	Different subjects
0.791825202080829	ICR	Different subjects
0.655101989583811	ICR	Different subjects
0.809629336415599	ICR	Different subjects
0.723601799664951	ICR	Different subjects
0.689387647200754	ICR	Different subjects
0.701079671410326	ICR	Different subjects
0.688599833757187	ICR	Different subjects
0.713310320373769	ICR	Different subjects
0.710642824486778	ICR	Different subjects
0.698298086450653	ICR	Different subjects
0.794865094616542	ICR	Different subjects
0.696935349860712	ICR	Different subjects
0.789250008249312	ICR	Different subjects
0.736528843732237	ICR	Different subjects
0.775448667633313	ICR	Different subjects
0.668754031057174	ICR	Different subjects
0.696824999105473	ICR	Different subjects
0.73548883954357	ICR	Different subjects
0.643206675576813	ICR	Different subjects
0.717894376679735	ICR	Different subjects
0.738987655294814	ICR	Different subjects
0.807739453137981	ICR	Different subjects
0.741431129803594	ICR	Different subjects
0.711707468236752	ICR	Different subjects
0.719941902073986	ICR	Different subjects
0.758793048568038	ICR	Different subjects
0.740403035951325	ICR	Different subjects
0.759575277481751	ICR	Different subjects
0.68161631908682	ICR	Different subjects
0.822142281984458	ICR	Different subjects
0.687746532887669	ICR	Different subjects
0.769440832131994	ICR	Different subjects
0.760481981943361	ICR	Different subjects
0.761195670043398	ICR	Different subjects
0.763292188540867	ICR	Different subjects
0.777723918966591	ICR	Different subjects
0.675778522502629	ICR	Different subjects
0.759507799207442	ICR	Different subjects
0.762370633485355	ICR	Different subjects
0.808157274513401	ICR	Different subjects
0.655820838879577	ICR	Different subjects
0.606794991596897	ICR	Different subjects
0.764469564551919	ICR	Different subjects
0.621984963821848	ICR	Different subjects
0.742770075600668	ICR	Different subjects
0.682360221291765	ICR	Different subjects
0.704771757947792	ICR	Different subjects
0.63400331615943	ICR	Different subjects
0.612227062955431	ICR	Different subjects
0.791080776761742	ICR	Different subjects
0.723075439865028	ICR	Different subjects
0.770191105163398	ICR	Different subjects
0.79052598919274	ICR	Different subjects
0.762661415336277	ICR	Different subjects
0.718510464160349	ICR	Different subjects
0.77108090570348	ICR	Different subjects
0.690123054102335	ICR	Different subjects
0.738033079850616	control	Different subjects
0.622827594834483	control	Different subjects
0.541106496837935	control	Different subjects
0.700521971996764	control	Different subjects
0.717399511077586	control	Different subjects
0.783303703238879	control	Different subjects
0.648550360086797	control	Different subjects
0.471509973625877	control	Different subjects
0.551189908137957	control	Different subjects
0.760132971055345	control	Different subjects
0.495269336530195	control	Different subjects
0.734958428481926	control	Different subjects
0.523960722993201	control	Different subjects
0.726765182055165	control	Different subjects
0.502597510657539	control	Different subjects
0.563253311693093	control	Different subjects
0.677786610728607	control	Different subjects
0.594759866041017	control	Different subjects
0.572466511949812	control	Different subjects
0.602158150029636	control	Different subjects
0.508190413289363	control	Different subjects
0.804864023763218	control	Different subjects
0.499813848440226	control	Different subjects
0.543518420272842	control	Different subjects
0.626045589930687	control	Different subjects
0.60001541943997	control	Different subjects
0.608234020081933	control	Different subjects
0.572940621316138	control	Different subjects
0.646725337212617	control	Different subjects
0.673148915877606	control	Different subjects
0.6496282158199	control	Different subjects
0.625240222493274	control	Different subjects
0.50151369030453	control	Different subjects
0.69268298411933	control	Different subjects
0.498777711880291	control	Different subjects
0.701139874046572	control	Different subjects
0.611833310534104	control	Different subjects
0.615852986747238	control	Different subjects
0.564935915163757	control	Different subjects
0.652704214366934	control	Different subjects
0.531078506142761	control	Different subjects
0.594207296202695	control	Different subjects
0.507228395311052	control	Different subjects
0.619890435297332	control	Different subjects
0.625942031974199	control	Different subjects
0.654363075500164	control	Different subjects
0.568413372628892	control	Different subjects
0.66134714342185	control	Different subjects
0.667926031719862	control	Different subjects
0.66097068775057	control	Different subjects
0.585346374074417	control	Different subjects
0.509175014406379	control	Different subjects
0.633796263482875	control	Different subjects
0.548225845294987	control	Different subjects
0.557573024912107	control	Different subjects
0.673340275814523	control	Different subjects
0.716936083228849	control	Different subjects
0.76245104085119	control	Different subjects
0.663714627337963	control	Different subjects
0.557587333469219	control	Different subjects
0.686048863180637	control	Different subjects
0.709041713524826	control	Different subjects
0.603799707036545	control	Different subjects
0.675106922986004	control	Different subjects
0.542314215604879	control	Different subjects
0.760963204164988	control	Different subjects
0.64281468879153	control	Different subjects
0.676843911072733	control	Different subjects
0.608404338101445	control	Different subjects
0.654654050397879	control	Different subjects
0.50835662372997	control	Different subjects
0.515179497090956	control	Different subjects
0.651008731652842	control	Different subjects
0.570607031455877	control	Different subjects
0.662391537568051	control	Different subjects
0.547615995049215	control	Different subjects
0.571555113547672	control	Different subjects
0.554191007475046	control	Different subjects
0.476246404873905	control	Different subjects
0.511675672599465	control	Different subjects
0.496494388255528	control	Different subjects
0.507113932428476	control	Different subjects
0.745230507352006	control	Different subjects
0.562025474075583	control	Different subjects
0.81912399786561	control	Different subjects
0.589093742668085	control	Different subjects
0.562872187348827	control	Different subjects
0.655287841221467	control	Different subjects
0.524987497898629	control	Different subjects
0.68590621496882	control	Different subjects
0.419187263398206	control	Different subjects
0.664271759388129	control	Different subjects
0.710672101696554	control	Different subjects
0.611255397870661	control	Different subjects
0.659167488854568	control	Different subjects
0.602626723068852	control	Different subjects
0.555052848164623	control	Different subjects
0.646346245479286	control	Different subjects
0.681723739680814	control	Different subjects
0.569464819892388	control	Different subjects
0.588310640070206	control	Different subjects
0.685038599510955	control	Different subjects
0.446025921827187	control	Different subjects
0.706201542198808	control	Different subjects
0.537966351886912	control	Different subjects
0.600346126291035	control	Different subjects
0.713566741184745	control	Different subjects
0.624803938206457	control	Different subjects
0.64582153787559	control	Different subjects
0.65484672503009	control	Different subjects
0.676340334754664	control	Different subjects
0.606743187937423	control	Different subjects
0.687552426359442	control	Different subjects
0.664232960727226	control	Different subjects
0.610440706412558	control	Different subjects
0.636892486757117	control	Different subjects
0.541863271205874	control	Different subjects
0.639002874890735	control	Different subjects
0.681105303402934	control	Different subjects
0.415345146668787	control	Different subjects
0.686921911245968	control	Different subjects
0.571544180035344	control	Different subjects
0.616431093824081	control	Different subjects
0.551595033209488	control	Different subjects
0.715531996796552	control	Different subjects
0.524017614760022	control	Different subjects
0.752589754374443	control	Different subjects
0.560648732553986	control	Different subjects
0.600065224396544	control	Different subjects
0.525666078842488	control	Different subjects
0.606194161199156	control	Different subjects
0.557879337493382	control	Different subjects
0.631900287433116	control	Different subjects
0.557902837817935	control	Different subjects
0.638406533547379	control	Different subjects
0.615792829206876	control	Different subjects
0.661594756920666	control	Different subjects
0.607722004577422	control	Different subjects
0.642341044940906	control	Different subjects
0.425654677526132	control	Different subjects
0.67092197473352	control	Different subjects
0.642243039980238	control	Different subjects
0.550595112910464	control	Different subjects
0.618566408705231	control	Different subjects
0.772739048977701	control	Different subjects
0.489731657239392	control	Different subjects
0.933607293827082	ICR	Different subjects
0.780140175809789	ICR	Different subjects
0.769419814537366	ICR	Different subjects
0.802020110290697	ICR	Different subjects
0.806908651420525	ICR	Different subjects
0.783303703238879	ICR	Different subjects
0.830271717589202	ICR	Different subjects
0.683983931516944	ICR	Different subjects
0.76985047438627	ICR	Different subjects
0.819553873788466	ICR	Different subjects
0.807936260765023	ICR	Different subjects
0.677630621242245	ICR	Different subjects
0.836193945035108	ICR	Different subjects
0.756781795643081	ICR	Different subjects
0.790117998579195	ICR	Different subjects
0.817885619022694	ICR	Different subjects
0.548248210555056	ICR	Different subjects
0.790170836085467	ICR	Different subjects
0.755618540137132	ICR	Different subjects
0.81266467123467	ICR	Different subjects
0.748117914382751	ICR	Different subjects
0.916561308975867	ICR	Different subjects
0.746595306277804	ICR	Different subjects
0.83249545692427	ICR	Different subjects
0.845265276155571	ICR	Different subjects
0.81817968531384	ICR	Different subjects
0.813720140264161	ICR	Different subjects
0.785420988303959	ICR	Different subjects
0.661860349959203	ICR	Different subjects
0.831589159718495	ICR	Different subjects
0.837050197042232	ICR	Different subjects
0.856514848303324	ICR	Different subjects
0.793266879310391	ICR	Different subjects
0.836877020263585	ICR	Different subjects
0.782858097982075	ICR	Different subjects
0.780270321006194	ICR	Different subjects
0.830145847310242	ICR	Different subjects
0.751501958654957	ICR	Different subjects
0.861091021388959	ICR	Different subjects
0.741862387549761	ICR	Different subjects
0.793255136326173	ICR	Different subjects
0.848849333059659	ICR	Different subjects
0.738167334129391	ICR	Different subjects
0.823130680694405	ICR	Different subjects
0.875252866549483	ICR	Different subjects
0.77136802334659	ICR	Different subjects
0.836188791274698	ICR	Different subjects
0.714150760865452	ICR	Different subjects
0.810182499048317	ICR	Different subjects
0.783028474301773	ICR	Different subjects
0.78869326788106	ICR	Different subjects
0.788352700529548	ICR	Different subjects
0.848510023108006	ICR	Different subjects
0.750876040297853	ICR	Different subjects
0.787424081482965	ICR	Different subjects
0.724668670244216	ICR	Different subjects
0.882703663837027	ICR	Different subjects
0.794952743972337	ICR	Different subjects
0.614611203479055	ICR	Different subjects
0.84111548724216	ICR	Different subjects
0.756398649217783	ICR	Different subjects
0.883049266283948	ICR	Different subjects
0.843127624815623	ICR	Different subjects
0.863829825282154	ICR	Different subjects
0.726629122591966	ICR	Different subjects
0.810898006926296	ICR	Different subjects
0.850419319848415	ICR	Different subjects
0.832116732803487	ICR	Different subjects
0.616104743595984	ICR	Different subjects
0.736840296602988	ICR	Different subjects
0.811473859278566	ICR	Different subjects
0.834042207073758	ICR	Different subjects
0.674840388112399	ICR	Different subjects
0.806120925350506	ICR	Different subjects
0.869602283341727	ICR	Different subjects
0.820873902495884	ICR	Different subjects
0.785033951784357	ICR	Different subjects
0.815815261031762	ICR	Different subjects
0.743278789119921	ICR	Different subjects
0.83203605124993	ICR	Different subjects
0.735499508317419	ICR	Different subjects
0.85621193069924	ICR	Different subjects
0.869827484997804	ICR	Different subjects
0.835692288168638	ICR	Different subjects
0.783853493766267	ICR	Different subjects
0.898919041424866	ICR	Different subjects
0.851114932157776	ICR	Different subjects
0.818233300539748	ICR	Different subjects
0.670997127486482	ICR	Different subjects
0.644920377432965	ICR	Different subjects
0.799649149679588	ICR	Different subjects
0.867630993069476	ICR	Different subjects
0.74624965831135	ICR	Different subjects
0.753147441577357	ICR	Different subjects
0.75721377204884	ICR	Different subjects
0.803503359767731	ICR	Different subjects
0.742470812695845	ICR	Different subjects
0.666102913315691	ICR	Different subjects
0.79907284175243	ICR	Different subjects
0.761637077957009	ICR	Different subjects
0.839818920037616	ICR	Different subjects
0.856451677029302	ICR	Different subjects
0.867124945213794	ICR	Different subjects
0.742724920201153	ICR	Different subjects
0.798875382244873	ICR	Different subjects
0.813491500648883	ICR	Different subjects
0.71680491599235	ICR	Different subjects
0.830502093085145	ICR	Different subjects
0.815391198949926	ICR	Different subjects
0.896189150373644	ICR	Different subjects
0.749406217621755	ICR	Different subjects
0.844583026837532	ICR	Different subjects
0.797640631985423	ICR	Different subjects
0.803648954748231	ICR	Different subjects
0.83950051657949	ICR	Different subjects
0.840162883100298	ICR	Different subjects
0.85880509154406	ICR	Different subjects
0.811447785804567	ICR	Different subjects
0.868202018248295	ICR	Different subjects
0.738709167917299	ICR	Different subjects
0.855304877190809	ICR	Different subjects
0.825276330695401	ICR	Different subjects
0.801860109408091	ICR	Different subjects
0.791385809487055	ICR	Different subjects
0.83349492189917	ICR	Different subjects
0.779841269391418	ICR	Different subjects
0.858963704977582	ICR	Different subjects
0.862533385224602	ICR	Different subjects
0.800770124160379	ICR	Different subjects
0.76793264237314	ICR	Different subjects
0.732937108136984	ICR	Different subjects
0.687085252093886	ICR	Different subjects
0.794932432480892	ICR	Different subjects
0.778412810248016	ICR	Different subjects
0.799609105634974	ICR	Different subjects
0.721338258793625	ICR	Different subjects
0.780262146340999	ICR	Different subjects
0.766889622552148	ICR	Different subjects
0.826434225063721	ICR	Different subjects
0.847594861497055	ICR	Different subjects
0.845470198533364	ICR	Different subjects
0.850256614369416	ICR	Different subjects
0.801689266195454	ICR	Different subjects
0.740503816192665	ICR	Different subjects
0.858851596894142	ICR	Different subjects
0.797768150459921	ICR	Different subjects
0.865699734545485	ICR	Different subjects
0.591352295422061	ICR	Different subjects
0.569913461501714	ICR	Different subjects
0.607513541429689	ICR	Different subjects
0.612974252549406	ICR	Different subjects
0.648550360086797	ICR	Different subjects
0.830271717589202	ICR	Different subjects
0.721322691072163	ICR	Different subjects
0.524007917696164	ICR	Different subjects
0.692443004435071	ICR	Different subjects
0.638685351155328	ICR	Different subjects
0.619742486956305	ICR	Different subjects
0.59946647932258	ICR	Different subjects
0.695553378749529	ICR	Different subjects
0.617218243479747	ICR	Different subjects
0.668368303760534	ICR	Different subjects
0.750746451753586	ICR	Different subjects
0.572685437071822	ICR	Different subjects
0.658044343181286	ICR	Different subjects
0.706327855310955	ICR	Different subjects
0.538206523896418	ICR	Different subjects
0.77307851837373	ICR	Different subjects
0.595964995789013	ICR	Different subjects
0.670165540868343	ICR	Different subjects
0.723992145872152	ICR	Different subjects
0.653393387106094	ICR	Different subjects
0.656308090876802	ICR	Different subjects
0.686992060021382	ICR	Different subjects
0.636769166222769	ICR	Different subjects
0.861892965668405	ICR	Different subjects
0.645483873180713	ICR	Different subjects
0.647849036893733	ICR	Different subjects
0.589320604064127	ICR	Different subjects
0.677887643275993	ICR	Different subjects
0.750901788094611	ICR	Different subjects
0.772321955289752	ICR	Different subjects
0.623451323530022	ICR	Different subjects
0.689010861143069	ICR	Different subjects
0.579154417736318	ICR	Different subjects
0.710822085619409	ICR	Different subjects
0.571483794412743	ICR	Different subjects
0.747349896228835	ICR	Different subjects
0.612427766265996	ICR	Different subjects
0.646303068066624	ICR	Different subjects
0.695847494921376	ICR	Different subjects
0.637941774779356	ICR	Different subjects
0.727391991412982	ICR	Different subjects
0.691563181722189	ICR	Different subjects
0.735009819015619	ICR	Different subjects
0.576294947783321	ICR	Different subjects
0.659690466994582	ICR	Different subjects
0.539194741887073	ICR	Different subjects
0.694702993403595	ICR	Different subjects
0.649357082187518	ICR	Different subjects
0.713138545254262	ICR	Different subjects
0.646812949755602	ICR	Different subjects
0.72895341730143	ICR	Different subjects
0.833597232776636	ICR	Different subjects
0.693666635368357	ICR	Different subjects
0.631303430457439	ICR	Different subjects
0.579003639231467	ICR	Different subjects
0.794211103919495	ICR	Different subjects
0.56251768408691	ICR	Different subjects
0.690501533242944	ICR	Different subjects
0.662309225845025	ICR	Different subjects
0.764398519561273	ICR	Different subjects
0.618754833980312	ICR	Different subjects
0.746131234931207	ICR	Different subjects
0.590256115139957	ICR	Different subjects
0.802731325087106	ICR	Different subjects
0.538747969507035	ICR	Different subjects
0.636412540806637	ICR	Different subjects
0.633743005655108	ICR	Different subjects
0.576592883261953	ICR	Different subjects
0.761674948327441	ICR	Different subjects
0.53049491067981	ICR	Different subjects
0.626819230435652	ICR	Different subjects
0.640284791086623	ICR	Different subjects
0.679999457709728	ICR	Different subjects
0.495154673019636	ICR	Different subjects
0.619328935618035	ICR	Different subjects
0.682423991109788	ICR	Different subjects
0.715932939509916	ICR	Different subjects
0.640250318727202	ICR	Different subjects
0.752419904822191	ICR	Different subjects
0.641964580164878	ICR	Different subjects
0.766178573362613	ICR	Different subjects
0.576738358698524	ICR	Different subjects
0.599558703349138	ICR	Different subjects
0.750035812417241	ICR	Different subjects
0.599725395670234	ICR	Different subjects
0.770765094694204	ICR	Different subjects
0.67183722671717	ICR	Different subjects
0.608318772553897	ICR	Different subjects
0.617062595854509	ICR	Different subjects
0.581614900518471	ICR	Different subjects
0.642521339489197	ICR	Different subjects
0.722840729330397	ICR	Different subjects
0.639719556051414	ICR	Different subjects
0.736042415154602	ICR	Different subjects
0.653952724534605	ICR	Different subjects
0.672593613915776	ICR	Different subjects
0.643620882168159	ICR	Different subjects
0.72424667059938	ICR	Different subjects
0.574289891947718	ICR	Different subjects
0.524818786057478	ICR	Different subjects
0.629167841252835	ICR	Different subjects
0.615311731049569	ICR	Different subjects
0.651671635756128	ICR	Different subjects
0.705077416341175	ICR	Different subjects
0.715146258108057	ICR	Different subjects
0.565697513391864	ICR	Different subjects
0.577923181269331	ICR	Different subjects
0.654047359972422	ICR	Different subjects
0.552514687296131	ICR	Different subjects
0.64690607000295	ICR	Different subjects
0.650127360212711	ICR	Different subjects
0.689356289763197	ICR	Different subjects
0.797788372019655	ICR	Different subjects
0.586494516986503	ICR	Different subjects
0.664167825028543	ICR	Different subjects
0.629511609024493	ICR	Different subjects
0.614892096648987	ICR	Different subjects
0.711356380095116	ICR	Different subjects
0.827860191310201	ICR	Different subjects
0.562130555979313	ICR	Different subjects
0.698465645707492	ICR	Different subjects
0.624621660189703	ICR	Different subjects
0.67483315163004	ICR	Different subjects
0.607432590137601	ICR	Different subjects
0.573105184958468	ICR	Different subjects
0.753021218220419	ICR	Different subjects
0.473778121490183	ICR	Different subjects
0.584936003515705	ICR	Different subjects
0.663843595334507	ICR	Different subjects
0.673270944145395	ICR	Different subjects
0.681406191830184	ICR	Different subjects
0.597353079992835	ICR	Different subjects
0.742528720736923	ICR	Different subjects
0.603613757321634	ICR	Different subjects
0.682490102880373	ICR	Different subjects
0.697086313787049	ICR	Different subjects
0.65480031520864	ICR	Different subjects
0.606301061825467	ICR	Different subjects
0.743733204560907	ICR	Different subjects
0.571874130822385	ICR	Different subjects
0.818625672437047	control	Different subjects
0.650159020058652	control	Different subjects
0.642950115036837	control	Different subjects
0.731027302331529	control	Different subjects
0.716458701476097	control	Different subjects
0.471509973625877	control	Different subjects
0.683983931516944	control	Different subjects
0.721322691072163	control	Different subjects
0.610149114930258	control	Different subjects
0.774879832579355	control	Different subjects
0.64866927377082	control	Different subjects
0.715267026524576	control	Different subjects
0.524176367208112	control	Different subjects
0.718133365806554	control	Different subjects
0.552721009378839	control	Different subjects
0.599198078092709	control	Different subjects
0.625197904662744	control	Different subjects
0.641567116964541	control	Different subjects
0.60579567256214	control	Different subjects
0.636306441103828	control	Different subjects
0.536944348553993	control	Different subjects
0.828682284905739	control	Different subjects
0.585613799448691	control	Different subjects
0.649216812221926	control	Different subjects
0.647097717613923	control	Different subjects
0.61661899325094	control	Different subjects
0.698465945184403	control	Different subjects
0.669114112326631	control	Different subjects
0.550514744258683	control	Different subjects
0.720614294393477	control	Different subjects
0.739486545461259	control	Different subjects
0.696935353477851	control	Different subjects
0.554356971483104	control	Different subjects
0.721185620111314	control	Different subjects
0.615048306500672	control	Different subjects
0.745557860098895	control	Different subjects
0.667559179673592	control	Different subjects
0.645185614578946	control	Different subjects
0.670188483528249	control	Different subjects
0.691503945782012	control	Different subjects
0.56696328542557	control	Different subjects
0.64998002035781	control	Different subjects
0.60669975288718	control	Different subjects
0.683875930690274	control	Different subjects
0.668106597380083	control	Different subjects
0.681431912498522	control	Different subjects
0.599589936751647	control	Different subjects
0.730713400972767	control	Different subjects
0.697312878740535	control	Different subjects
0.733686822608726	control	Different subjects
0.625534360971958	control	Different subjects
0.606158853068126	control	Different subjects
0.649038814932675	control	Different subjects
0.643928470850518	control	Different subjects
0.566956747591238	control	Different subjects
0.701442684736547	control	Different subjects
0.724591867872458	control	Different subjects
0.814072445353917	control	Different subjects
0.560061709068726	control	Different subjects
0.678620096635834	control	Different subjects
0.702049832760596	control	Different subjects
0.713340875225638	control	Different subjects
0.581567939332166	control	Different subjects
0.728275332163969	control	Different subjects
0.726548456317665	control	Different subjects
0.742360744488623	control	Different subjects
0.638602502155709	control	Different subjects
0.712491472264241	control	Different subjects
0.533509212958829	control	Different subjects
0.601423185324926	control	Different subjects
0.586637418032899	control	Different subjects
0.655869633865852	control	Different subjects
0.61044500185352	control	Different subjects
0.653713408605273	control	Different subjects
0.736459593560654	control	Different subjects
0.649423017318681	control	Different subjects
0.583995831447022	control	Different subjects
0.640688037577539	control	Different subjects
0.50394866759676	control	Different subjects
0.545372854372856	control	Different subjects
0.430700958912509	control	Different subjects
0.546018111508594	control	Different subjects
0.779791793638561	control	Different subjects
0.577999207395528	control	Different subjects
0.832971279735086	control	Different subjects
0.687820865945155	control	Different subjects
0.66286395401545	control	Different subjects
0.700664332644942	control	Different subjects
0.515435187624211	control	Different subjects
0.660674995883746	control	Different subjects
0.528387929976217	control	Different subjects
0.730676578917695	control	Different subjects
0.762131784629765	control	Different subjects
0.659982235774918	control	Different subjects
0.666149159137919	control	Different subjects
0.677535503962117	control	Different subjects
0.646726742428926	control	Different subjects
0.661535011105081	control	Different subjects
0.686528581357361	control	Different subjects
0.596412927224821	control	Different subjects
0.622762006436746	control	Different subjects
0.735187854423708	control	Different subjects
0.559925021871679	control	Different subjects
0.70877848382888	control	Different subjects
0.665588084258529	control	Different subjects
0.708623207894831	control	Different subjects
0.583812559546524	control	Different subjects
0.738477581201647	control	Different subjects
0.673683811802412	control	Different subjects
0.69388926608707	control	Different subjects
0.63994430065587	control	Different subjects
0.71724396410591	control	Different subjects
0.718849632966062	control	Different subjects
0.644051027164822	control	Different subjects
0.696662446216163	control	Different subjects
0.711920605663783	control	Different subjects
0.694588816490186	control	Different subjects
0.634484645977735	control	Different subjects
0.747841701258603	control	Different subjects
0.46591661199369	control	Different subjects
0.737126091067714	control	Different subjects
0.592131655600249	control	Different subjects
0.626697208880572	control	Different subjects
0.584195169329695	control	Different subjects
0.737965813706244	control	Different subjects
0.630930113471028	control	Different subjects
0.781277395944123	control	Different subjects
0.705463825364351	control	Different subjects
0.647785368125474	control	Different subjects
0.615516128925878	control	Different subjects
0.662887330816341	control	Different subjects
0.596448437269488	control	Different subjects
0.660653669502812	control	Different subjects
0.642535101119426	control	Different subjects
0.695383668474212	control	Different subjects
0.628473720498319	control	Different subjects
0.698516916952886	control	Different subjects
0.694930418950655	control	Different subjects
0.696811114536787	control	Different subjects
0.555807613204156	control	Different subjects
0.678054256753357	control	Different subjects
0.714377897956244	control	Different subjects
0.610964148584695	control	Different subjects
0.572916891435894	control	Different subjects
0.793317133468685	control	Different subjects
0.539986603484817	control	Different subjects
0.88866244150902	ICR	Different subjects
0.59203382698345	ICR	Different subjects
0.582012663785884	ICR	Different subjects
0.598440838876366	ICR	Different subjects
0.688701877911438	ICR	Different subjects
0.551189908137957	ICR	Different subjects
0.76985047438627	ICR	Different subjects
0.524007917696164	ICR	Different subjects
0.610149114930258	ICR	Different subjects
0.662807417996049	ICR	Different subjects
0.560966436783493	ICR	Different subjects
0.629672824101762	ICR	Different subjects
0.589080595476651	ICR	Different subjects
0.717264764088045	ICR	Different subjects
0.503737818628999	ICR	Different subjects
0.611469428739399	ICR	Different subjects
0.735069267674028	ICR	Different subjects
0.549970189074873	ICR	Different subjects
0.615409656438501	ICR	Different subjects
0.611527880328888	ICR	Different subjects
0.596074229802322	ICR	Different subjects
0.817623022295051	ICR	Different subjects
0.536983023285551	ICR	Different subjects
0.623338122907851	ICR	Different subjects
0.673363516521639	ICR	Different subjects
0.606250506868958	ICR	Different subjects
0.586159627339441	ICR	Different subjects
0.62130784951133	ICR	Different subjects
0.596531880815535	ICR	Different subjects
0.775956153645321	ICR	Different subjects
0.595767303203151	ICR	Different subjects
0.64799369073337	ICR	Different subjects
0.519186247622443	ICR	Different subjects
0.646932950640677	ICR	Different subjects
0.678789570195534	ICR	Different subjects
0.731968893828867	ICR	Different subjects
0.576197881647608	ICR	Different subjects
0.633945755513208	ICR	Different subjects
0.595576951036535	ICR	Different subjects
0.616198811552202	ICR	Different subjects
0.470060429783697	ICR	Different subjects
0.670738961908478	ICR	Different subjects
0.559164659399101	ICR	Different subjects
0.607465873038369	ICR	Different subjects
0.676484671348147	ICR	Different subjects
0.598328840231777	ICR	Different subjects
0.638807958382458	ICR	Different subjects
0.620472936934827	ICR	Different subjects
0.714157226368428	ICR	Different subjects
0.596259126578792	ICR	Different subjects
0.57972100738286	ICR	Different subjects
0.553232449807762	ICR	Different subjects
0.633422889942242	ICR	Different subjects
0.60023433306134	ICR	Different subjects
0.606810701003997	ICR	Different subjects
0.607532534877864	ICR	Different subjects
0.708576156390642	ICR	Different subjects
0.81505191079725	ICR	Different subjects
0.59113508990509	ICR	Different subjects
0.604339159036658	ICR	Different subjects
0.606038733714122	ICR	Different subjects
0.816352697162822	ICR	Different subjects
0.620361712454526	ICR	Different subjects
0.640908670748611	ICR	Different subjects
0.651737512491817	ICR	Different subjects
0.769785923346464	ICR	Different subjects
0.594444847208881	ICR	Different subjects
0.768925468103636	ICR	Different subjects
0.566050649799255	ICR	Different subjects
0.70765173028248	ICR	Different subjects
0.511837496753355	ICR	Different subjects
0.59932056203767	ICR	Different subjects
0.610850142299646	ICR	Different subjects
0.514044918571163	ICR	Different subjects
0.722945744142117	ICR	Different subjects
0.521300639540348	ICR	Different subjects
0.614270801651217	ICR	Different subjects
0.616436877753894	ICR	Different subjects
0.572646932072381	ICR	Different subjects
0.507820536856633	ICR	Different subjects
0.474015544340445	ICR	Different subjects
0.677256273079557	ICR	Different subjects
0.796471732958327	ICR	Different subjects
0.610345024125596	ICR	Different subjects
0.791771801683524	ICR	Different subjects
0.652729703187525	ICR	Different subjects
0.687774705021783	ICR	Different subjects
0.695905663000687	ICR	Different subjects
0.443846581483396	ICR	Different subjects
0.640508977843541	ICR	Different subjects
0.486056164232811	ICR	Different subjects
0.716823081792118	ICR	Different subjects
0.672165131680425	ICR	Different subjects
0.56025754879033	ICR	Different subjects
0.540748194278841	ICR	Different subjects
0.592918444176981	ICR	Different subjects
0.661607450845119	ICR	Different subjects
0.615726872445434	ICR	Different subjects
[truncated: 20,050 more rows]

## Sheet: 2e
Timepoint	Shannon_changes	Treatment_group
T1	49.3037	CCR
T1	0.182175	CCR
T1	-0.479947	ICR
T1	-8.85682	CCR
T1	4.00838	ICR
T1		Control
T1	-3.52226	ICR
T1		CCR
T1	0.691055	ICR
T1	3.11188	Control
T1	-8.6818	ICR
T1	8.79188	CCR
T1	-26.0647	Control
T1	-4.46501	ICR
T1	5.52515	Control
T1	-1.1258	CCR
T1	5.35428	ICR
T1	10.9435	CCR
T1	1.47085	ICR
T1	3.87812	Control
T1	5.27494	ICR
T1	-5.99014	ICR
T1	3.83029	ICR
T1	6.84238	Control
T1	-0.0171675	Control
T1	-26.1574	CCR
T1		ICR
T1	-2.54787	CCR
T1	-3.77255	Control
T1	-6.14565	ICR
T1	-9.28772	CCR
T1		Control
T1	-16.7232	Control
T1		Control
T1	-8.63883	Control
T1	4.30827	Control
T1	3.41158	CCR
T1	-0.712779	Control
T1	-2.40404	CCR
T1	1.29879	ICR
T1	2.3051	CCR
T1	6.47436	CCR
T1	-3.60884	Control
T1	2.6087	CCR
T1	-9.9204	ICR
T1	-0.389389	CCR
T1	20.6558	ICR
T1	4.98429	Control
T1	-13.1168	Control
T1	2.30311	ICR
T1	4.49594	CCR
T1	2.18411	Control
T1	6.70996	ICR
T1	0.13452	ICR
T1	8.78882	ICR
T1	3.09705	Control
T1	-0.891026	CCR
T1	2.60812	ICR
T1		Control
T1	-4.68611	Control
T1	-2.99439	CCR
T1	2.53536	CCR
T1	-1.89571	CCR
T1	20.8079	Control
T1	9.97825	ICR
T1	-15.0559	CCR
T1	-0.725191	ICR
T1	15.7284	Control
T1	-6.00925	ICR
T1	7.92879	CCR
T1	-2.72929	Control
T1	-6.46284	CCR
T1	2.09027	ICR
T1	7.72058	CCR
T1	-3.06958	CCR
T1		CCR
T1	0.425317	Control
T1	9.13526	Control
T1	3.38105	CCR
T1	13.774	CCR
T1		ICR
T1	1.83068	Control
T1	-4.31889	CCR
T1	-0.742914	Control
T1	7.09922	ICR
T1	7.51476	ICR
T1	1.4889	ICR
T1	6.92499	Control
T1	-3.3568	ICR
T1	-23.6127	ICR
T1	-1.74392	CCR
T1		CCR
T1	-8.57401	ICR
T1	-2.67463	Control
T1	11.1958	CCR
T1	2.2239	Control
T1	-3.71768	CCR
T1	0.181321	Control
T1	2.1728	ICR
T1	0.205453	ICR
T1	-0.753143	CCR
T1	1.18401	ICR
T1	-1.75251	Control
T1	12.3159	CCR
T1	-9.64218	Control
T1	-10.6445	Control
T1	3.54179	Control
T1	-4.04397	CCR
T1	5.87683	ICR
T1	-0.824269	CCR
T1	-3.74721	CCR
T1	-0.769633	Control
T1	-8.20331	CCR
T1	7.11489	Control
T1	0.238335	Control
T1	-0.0190742	CCR
T1	3.90681	ICR
T1	-2.68353	ICR
T1	-19.8076	CCR
T1	4.14427	ICR
T1	-3.28037	Control
T1	4.37498	ICR
T1	-14.7934	Control
T1	14.6083	ICR
T1	8.54696	Control
T1	-1.67582	Control
T1	6.81523	ICR
T1	12.7421	CCR
T1	1.97307	CCR
T1	1.34923	CCR
T1	13.4053	ICR
T1	3.1269	ICR
T1	-6.4575	Control
T1	-3.9902	ICR
T1	-1.01815	ICR
T1	-7.4751	Control
T1		ICR
T1	-4.63179	ICR
T1	-6.81113	CCR
T1	-1.01089	Control
T1	2.85722	CCR
T1	4.29796	CCR
T1		CCR
T1	4.34474	Control
T1	-4.94894	Control
T1	4.08005	Control
T1	2.73074	ICR
T1	3.21991	Control
T1	14.5953	Control
T1	-9.26211	Control
T2	45.1062	CCR
T2	2.41356	CCR
T2	6.36863	ICR
T2		CCR
T2	4.9002	ICR
T2		Control
T2	4.98679	ICR
T2		CCR
T2	5.97363	ICR
T2	-6.8421	Control
T2	-8.85959	ICR
T2		CCR
T2	-14.2222	Control
T2	-6.13169	ICR
T2	0.842328	Control
T2	-0.912964	CCR
T2	3.03324	ICR
T2	12.4437	CCR
T2	-2.52644	ICR
T2	-0.00458989	Control
T2	3.47152	ICR
T2	5.45971	ICR
T2	2.42734	ICR
T2	-12.5788	Control
T2	-5.20481	Control
T2	2.26054	CCR
T2	19.3685	ICR
T2	4.97675	CCR
T2	-2.99897	Control
T2	1.09661	ICR
T2	-2.88321	CCR
T2	4.35081	Control
T2	-16.6922	Control
T2	-23.1979	Control
T2	-9.90141	Control
T2	7.37153	Control
T2	2.16809	CCR
T2		Control
T2	-1.86727	CCR
T2	-6.99185	ICR
T2	2.94153	CCR
T2		CCR
T2	-11.8687	Control
T2		CCR
T2	-5.12917	ICR
T2	1.78866	CCR
T2	26.1053	ICR
T2	3.97827	Control
T2		Control
T2	2.11566	ICR
T2	-4.47383	CCR
T2	-2.2376	Control
T2	-2.40127	ICR
T2	2.42328	ICR
T2	7.55555	ICR
T2	3.28126	Control
T2		CCR
T2	-1.88873	ICR
T2		Control
T2	10.6885	Control
T2	-4.47839	CCR
T2	-6.64282	CCR
T2	-5.75547	CCR
T2	13.5581	Control
T2	14.4145	ICR
T2	5.7152	CCR
T2	6.13697	ICR
T2	6.29945	Control
T2	-4.38258	ICR
T2	2.97515	CCR
T2	-17.1349	Control
T2	2.21168	CCR
T2	-1.15138	ICR
T2	3.52542	CCR
T2	-2.22376	CCR
T2		CCR
T2	1.57536	Control
T2	1.63301	Control
T2	6.49376	CCR
T2	4.87833	CCR
T2		ICR
T2	-2.4289	Control
T2		CCR
T2	-7.23801	Control
T2	2.75156	ICR
T2	-0.791778	ICR
T2	0.736452	ICR
T2	7.16779	Control
T2	3.76265	ICR
T2	-0.943569	ICR
T2	-0.27544	CCR
T2		CCR
T2	-6.7889	ICR
T2	4.12783	Control
T2	19.9546	CCR
T2	3.8509	Control
T2	-6.23396	CCR
T2	-3.99947	Control
T2	-2.20911	ICR
T2	-6.90741	ICR
T2	-0.967784	CCR
T2	0.754873	ICR
T2	-3.42835	Control
T2	7.12753	CCR
T2	-5.81116	Control
T2	1.96103	Control
T2	3.71596	Control
T2	0.120334	CCR
T2	4.98095	ICR
T2	-0.93926	CCR
T2		CCR
T2	-3.93003	Control
T2	1.13451	CCR
T2	11.1555	Control
T2	-3.00657	Control
T2	1.66121	CCR
T2	5.1374	ICR
T2	1.2056	ICR
T2	-1.65494	CCR
T2	3.72996	ICR
T2		Control
T2	2.95551	ICR
T2	-13.1612	Control
T2	1.83698	ICR
T2	10.549	Control
T2	3.98667	Control
T2	0.416446	ICR
T2	5.86962	CCR
T2	-0.664421	CCR
T2		CCR
T2		ICR
T2	4.43086	ICR
T2	-7.33962	Control
T2	-7.61679	ICR
T2	6.96621	ICR
T2	-5.09152	Control
T2		ICR
T2	-15.3491	ICR
T2	-11.7913	CCR
T2	-0.965754	Control
T2		CCR
T2	-10.6739	CCR
T2		CCR
T2	8.96757	Control
T2	0.250195	Control
T2	-3.66795	Control
T2	5.19071	ICR
T2	-6.13487	Control
T2	18.4261	Control
T2	0.410457	Control
T3	41.336	CCR
T3	2.75359	CCR
T3	3.43428	ICR
T3	-3.0976	CCR
T3	5.71644	ICR
T3	-3.43314	Control
T3	-12.1945	ICR
T3		CCR
T3	4.88321	ICR
T3	-7.25201	Control
T3	-2.63026	ICR
T3		CCR
T3	-9.84253	Control
T3	-2.50455	ICR
T3	5.40778	Control
T3	4.69953	CCR
T3	-3.18009	ICR
T3	9.48585	CCR
T3	2.69686	ICR
T3	6.87957	Control
T3	3.23954	ICR
T3	1.51249	ICR
T3	4.0671	ICR
T3	-2.94394	Control
T3		Control
T3	5.82345	CCR
T3		ICR
T3	6.75466	CCR
T3	3.93924	Control
T3	1.641	ICR
T3	1.32311	CCR
T3	-1.37456	Control
T3	-13.8128	Control
T3	-14.5117	Control
T3		Control
T3	7.87888	Control
T3	3.14179	CCR
T3	-0.620342	Control
T3	-4.75864	CCR
T3	-1.527	ICR
T3	-10.0622	CCR
T3		CCR
T3	-8.2929	Control
T3		CCR
T3	-9.65035	ICR
T3	3.86497	CCR
T3	15.3871	ICR
T3		Control
T3	-6.21811	Control
T3	-2.90763	ICR
T3	7.75956	CCR
T3	1.37541	Control
T3	-6.18294	ICR
T3	7.38846	ICR
T3	2.79678	ICR
T3	2.59653	Control
T3	-0.570356	CCR
T3	2.6853	ICR
T3		Control
T3	5.19155	Control
T3	0.597739	CCR
T3	3.99429	CCR
T3	-6.26843	CCR
T3	16.5926	Control
T3	8.29103	ICR
T3	4.30757	CCR
T3	3.88155	ICR
T3	5.82124	Control
T3	-10.1425	ICR
T3	-0.68106	CCR
T3	-3.68059	Control
T3	3.61111	CCR
T3	-0.815296	ICR
T3	4.41938	CCR
T3	-1.24351	CCR
T3		CCR
T3	-2.32766	Control
T3	13.0228	Control
T3	3.55549	CCR
T3	9.61915	CCR
T3		ICR
T3	-3.4829	Control
T3		CCR
T3	-4.13492	Control
T3	3.10716	ICR
T3	-1.19392	ICR
T3	4.03943	ICR
T3	5.71916	Control
T3	5.89198	ICR
T3	-4.11757	ICR
T3	-2.25225	CCR
T3		CCR
T3	-1.62683	ICR
T3		Control
T3	16.5201	CCR
T3	1.85061	Control
T3	1.85941	CCR
T3		Control
T3	-7.20738	ICR
T3	-1.93726	ICR
T3	-7.3262	CCR
T3	-2.46463	ICR
T3	4.28797	Control
T3	9.02499	CCR
T3	-24.0037	Control
T3	4.86396	Control
T3	2.49417	Control
T3	1.45371	CCR
T3	1.36192	ICR
T3	2.71124	CCR
T3		CCR
T3	-2.62569	Control
T3	5.27536	CCR
T3	16.1372	Control
T3	-1.0964	Control
T3	7.46375	CCR
T3	4.87678	ICR
T3	4.11257	ICR
T3	10.3888	CCR
T3		ICR
T3	2.79991	Control
T3	-4.33972	ICR
T3	-3.37264	Control
T3	2.74978	ICR
T3	11.8624	Control
T3	-4.25571	Control
T3	1.16277	ICR
T3	5.05541	CCR
T3	1.51407	CCR
T3	-5.15849	CCR
T3		ICR
T3	5.06142	ICR
T3	1.17799	Control
T3		ICR
T3	5.16532	ICR
T3	-3.01653	Control
T3		ICR
T3	-7.56589	ICR
T3	-0.540246	CCR
T3	3.1747	Control
T3	0.317442	CCR
T3	-0.641009	CCR
T3		CCR
T3	-9.89909	Control
T3	-2.19997	Control
T3	-1.42688	Control
T3	1.47678	ICR
T3	0.83132	Control
T3	11.1595	Control
T3	2.25887	Control
