# Supplementary material for: Calorie restriction improves metabolic state independently of gut microbiome composition: a randomized dietary intervention trial
Source: Genome Med. 2022 Mar 14;14:30. doi: 10.1186/s13073-022-01030-0 (PMC8919571; doi:10.1186/s13073-022-01030-0)
Supplement: Supplementary file 4 — Additional file 4. Source data for Figure 3. [file 13073_2022_1030_MOESM4_ESM.xlsx]

## Sheet: 3a
Sample_id	Treatment_group	Quartile	Timepoint	Lactobacillales
700002_T0	CCR	Q2	T0	-3.45767
700002_T1	CCR	Q2	T1	-1.66112
700002_T2	CCR	Q2	T2	-2.36071
700002_T3	CCR	Q2	T3	-1.20972
700004_T0	CCR	Q2	T0	-3.43287
700004_T1	CCR	Q2	T1	-1.51071
700004_T2	CCR	Q2	T2	-1.66164
700004_T3	CCR	Q2	T3	-2.54619
700005_T0	ICR	Q1	T0	-2.42786
700005_T1	ICR	Q1	T1	-1.83195
700005_T2	ICR	Q1	T2	-2.6695
700005_T3	ICR	Q1	T3	-3.10783
700006_T0	CCR	Q2	T0	-1.84292
700006_T1	CCR	Q2	T1	-2.33616
700006_T2	CCR	Q2	T2
700006_T3	CCR	Q2	T3	-1.98177
700007_T0	ICR	Q3	T0	-2.81645
700007_T1	ICR	Q3	T1	-2.65424
700007_T2	ICR	Q3	T2	-1.74883
700007_T3	ICR	Q3	T3	-2.45111
700008_T0	Control	Q3	T0	-2.47842
700008_T1	Control	Q3	T1
700008_T2	Control	Q3	T2
700008_T3	Control	Q3	T3	-2.61727
700009_T0	ICR	Q4	T0	-2.69816
700009_T1	ICR	Q4	T1	-2.92184
700009_T2	ICR	Q4	T2	-1.87794
700009_T3	ICR	Q4	T3	-2.18713
700010_T0	CCR		T0
700010_T1	CCR		T1
700010_T2	CCR		T2
700010_T3	CCR		T3
700011_T0	ICR	Q3	T0	-2.83364
700011_T1	ICR	Q3	T1	-1.75553
700011_T2	ICR	Q3	T2	-2.80749
700011_T3	ICR	Q3	T3	-4
700012_T0	Control	Q4	T0	-2.94924
700012_T1	Control	Q4	T1	-2.63255
700012_T2	Control	Q4	T2	-3.23252
700012_T3	Control	Q4	T3	-2.97066
700013_T0	ICR	Q4	T0	-3.19971
700013_T1	ICR	Q4	T1	-2.27647
700013_T2	ICR	Q4	T2	-4
700013_T3	ICR	Q4	T3	-2.59341
700014_T0	CCR	Q1	T0	-4
700014_T1	CCR	Q1	T1	-2.57008
700014_T2	CCR	Q1	T2
700014_T3	CCR	Q1	T3
700015_T0	Control	Q1	T0	-2.26371
700015_T1	Control	Q1	T1	-3.03396
700015_T2	Control	Q1	T2	-2.75867
700015_T3	Control	Q1	T3	-4
700016_T0	ICR	Q4	T0	-4
700016_T1	ICR	Q4	T1	-1.80129
700016_T2	ICR	Q4	T2	-2.61952
700016_T3	ICR	Q4	T3	-2.13566
700017_T0	Control	Q1	T0	-2.9256
700017_T1	Control	Q1	T1	-2.12653
700017_T2	Control	Q1	T2	-2.23655
700017_T3	Control	Q1	T3	-3.17662
700018_T0	CCR	Q3	T0	-3.01424
700018_T1	CCR	Q3	T1	-4
700018_T2	CCR	Q3	T2	-2.37238
700018_T3	CCR	Q3	T3	-2.4125
700019_T0	ICR	Q3	T0	-2.70131
700019_T1	ICR	Q3	T1	-2.10143
700019_T2	ICR	Q3	T2	-2.66455
700019_T3	ICR	Q3	T3	-4
700020_T0	CCR	Q4	T0	-2.5352
700020_T1	CCR	Q4	T1	-2.28377
700020_T2	CCR	Q4	T2	-4
700020_T3	CCR	Q4	T3	-3.07036
700021_T0	ICR	Q4	T0	-1.76653
700021_T1	ICR	Q4	T1	-2.02708
700021_T2	ICR	Q4	T2	-2.21197
700021_T3	ICR	Q4	T3	-2.1407
700022_T0	Control	Q3	T0	-1.15907
700022_T1	Control	Q3	T1	-2.55029
700022_T2	Control	Q3	T2	-1.89927
700022_T3	Control	Q3	T3	-2.14513
700023_T0	ICR	Q4	T0	-4
700023_T1	ICR	Q4	T1	-2.24852
700023_T2	ICR	Q4	T2	-4
700023_T3	ICR	Q4	T3	-2.54473
700024_T0	ICR	Q4	T0	-2.2381
700024_T1	ICR	Q4	T1	-1.33602
700024_T2	ICR	Q4	T2	-2.04787
700024_T3	ICR	Q4	T3	-2.73308
700025_T0	ICR	Q3	T0	-2.0073
700025_T1	ICR	Q3	T1	-2.34772
700025_T2	ICR	Q3	T2	-2.39262
700025_T3	ICR	Q3	T3	-2.01287
700026_T0	Control	Q4	T0	-0.751562
700026_T1	Control	Q4	T1	-0.804251
700026_T2	Control	Q4	T2	-1.0785
700026_T3	Control	Q4	T3	-0.747767
700027_T0	Control	Q1	T0	-2.75564
700027_T1	Control	Q1	T1	-1.95864
700027_T2	Control	Q1	T2	-2.83434
700027_T3	Control	Q1	T3
700028_T0	CCR	Q3	T0	-2.0346
700028_T1	CCR	Q3	T1	-2.96611
700028_T2	CCR	Q3	T2	-4
700028_T3	CCR	Q3	T3	-4
700029_T0	ICR	Q4	T0	-1.48019
700029_T1	ICR	Q4	T1
700029_T2	ICR	Q4	T2	-1.50607
700029_T3	ICR	Q4	T3
700030_T0	CCR	Q3	T0	-3.18154
700030_T1	CCR	Q3	T1	-4
700030_T2	CCR	Q3	T2	-4
700030_T3	CCR	Q3	T3	-4
700031_T0	Control	Q1	T0	-2.32375
700031_T1	Control	Q1	T1	-4
700031_T2	Control	Q1	T2	-3.03585
700031_T3	Control	Q1	T3	-2.78843
700032_T0	ICR	Q1	T0	-1.64022
700032_T1	ICR	Q1	T1	-2.3883
700032_T2	ICR	Q1	T2	-1.7066
700032_T3	ICR	Q1	T3	-2.51133
700033_T0	CCR	Q1	T0	-2.24493
700033_T1	CCR	Q1	T1	-2.00579
700033_T2	CCR	Q1	T2	-1.92711
700033_T3	CCR	Q1	T3	-2.37601
700034_T0	Control	Q4	T0	-3.09147
700034_T1	Control	Q4	T1
700034_T2	Control	Q4	T2	-2.45538
700034_T3	Control	Q4	T3	-2.45059
700036_T0	Control	Q2	T0	-4
700036_T1	Control	Q2	T1	-2.5688
700036_T2	Control	Q2	T2	-2.34644
700036_T3	Control	Q2	T3	-2.14377
700038_T0	Control	Q1	T0	-2.44278
700038_T1	Control	Q1	T1
700038_T2	Control	Q1	T2	-1.88857
700038_T3	Control	Q1	T3	-2.49586
700039_T0	Control	Q1	T0	-2.55355
700039_T1	Control	Q1	T1	-2.80856
700039_T2	Control	Q1	T2	-2.85331
700039_T3	Control	Q1	T3
700040_T0	Control	Q1	T0	-1.79661
700040_T1	Control	Q1	T1	-1.7243
700040_T2	Control	Q1	T2	-1.50858
700040_T3	Control	Q1	T3	-1.67158
700041_T0	CCR	Q3	T0	-3.12212
700041_T1	CCR	Q3	T1	-2.91618
700041_T2	CCR	Q3	T2	-2.26038
700041_T3	CCR	Q3	T3	-2.89823
700042_T0	Control	Q3	T0	-1.95473
700042_T1	Control	Q3	T1	-2.75265
700042_T2	Control	Q3	T2
700042_T3	Control	Q3	T3	-3.01677
700043_T0	CCR	Q2	T0	-2.40592
700043_T1	CCR	Q2	T1	-2.53583
700043_T2	CCR	Q2	T2	-4
700043_T3	CCR	Q2	T3	-2.1924
700044_T0	ICR	Q1	T0	-4
700044_T1	ICR	Q1	T1	-2.13551
700044_T2	ICR	Q1	T2	-1.83438
700044_T3	ICR	Q1	T3	-2.6145
700045_T0	CCR	Q4	T0	-1.86555
700045_T1	CCR	Q4	T1	-1.42085
700045_T2	CCR	Q4	T2	-2.08901
700045_T3	CCR	Q4	T3	-2.35767
700047_T0	CCR	Q2	T0	-4
700047_T1	CCR	Q2	T1	-4
700047_T2	CCR	Q2	T2
700047_T3	CCR	Q2	T3
700048_T0	Control	Q1	T0	-2.78871
700048_T1	Control	Q1	T1	-1.86606
700048_T2	Control	Q1	T2	-3.09616
700048_T3	Control	Q1	T3	-4
700049_T0	CCR	Q4	T0	-1.43134
700049_T1	CCR	Q4	T1	-1.9788
700049_T2	CCR	Q4	T2
700049_T3	CCR	Q4	T3
700050_T0	ICR	Q1	T0	-1.88149
700050_T1	ICR	Q1	T1	-1.74964
700050_T2	ICR	Q1	T2	-2.47734
700050_T3	ICR	Q1	T3	-1.57803
700051_T0	CCR	Q3	T0	-2.43784
700051_T1	CCR	Q3	T1	-2.13593
700051_T2	CCR	Q3	T2	-2.76132
700051_T3	CCR	Q3	T3	-2.11607
700052_T0	ICR	Q2	T0	-2.50473
700052_T1	ICR	Q2	T1	-1.76805
700052_T2	ICR	Q2	T2	-2.85216
700052_T3	ICR	Q2	T3	-2.23879
700053_T0	Control	Q1	T0	-2.3053
700053_T1	Control	Q1	T1	-2.40922
700053_T2	Control	Q1	T2	-2.06507
700053_T3	Control	Q1	T3
700054_T0	Control	Q1	T0	-2.72205
700054_T1	Control	Q1	T1	-1.71532
700054_T2	Control	Q1	T2
700054_T3	Control	Q1	T3	-1.4223
700055_T0	ICR	Q3	T0	-2.81437
700055_T1	ICR	Q3	T1	-2.09011
700055_T2	ICR	Q3	T2	-2.55389
700055_T3	ICR	Q3	T3	-2.31315
700057_T0	CCR	Q1	T0	-1.63041
700057_T1	CCR	Q1	T1	-1.88917
700057_T2	CCR	Q1	T2	-2.29662
700057_T3	CCR	Q1	T3	-2.31317
700058_T0	Control	Q4	T0	-2.5164
700058_T1	Control	Q4	T1	-2.01086
700058_T2	Control	Q4	T2	-2.54585
700058_T3	Control	Q4	T3	-2.7576
700059_T0	ICR	Q1	T0	-2.27156
700059_T1	ICR	Q1	T1	-1.41321
700059_T2	ICR	Q1	T2	-2.8282
700059_T3	ICR	Q1	T3	-3.07335
700061_T0	ICR	Q1	T0	-2.53084
700061_T1	ICR	Q1	T1	-1.83225
700061_T2	ICR	Q1	T2	-1.83048
700061_T3	ICR	Q1	T3	-3.05733
700062_T0	ICR	Q4	T0	-1.67881
700062_T1	ICR	Q4	T1	-1.7555
700062_T2	ICR	Q4	T2	-1.95757
700062_T3	ICR	Q4	T3	-2.30303
700063_T0	Control	Q2	T0	-2.65321
700063_T1	Control	Q2	T1	-1.87307
700063_T2	Control	Q2	T2	-1.69739
700063_T3	Control	Q2	T3	-2.18553
700065_T0	CCR	Q3	T0	-1.64237
700065_T1	CCR	Q3	T1	-2.89286
700065_T2	CCR	Q3	T2
700065_T3	CCR	Q3	T3	-2.62878
700066_T0	ICR	Q4	T0	-2.4092
700066_T1	ICR	Q4	T1	-1.66133
700066_T2	ICR	Q4	T2	-2.46993
700066_T3	ICR	Q4	T3	-4
700067_T0	Control		T0	-2.87043
700067_T1	Control		T1
700067_T2	Control		T2
700067_T3	Control		T3
700068_T0	Control	Q2	T0	-1.61554
700068_T1	Control	Q2	T1	-2.35059
700068_T2	Control	Q2	T2	-2.14967
700068_T3	Control	Q2	T3	-1.76358
700069_T0	CCR	Q3	T0	-2.28926
700069_T1	CCR	Q3	T1	-2.12987
700069_T2	CCR	Q3	T2	-1.83326
700069_T3	CCR	Q3	T3	-2.60729
700070_T0	CCR	Q1	T0	-1.79308
700070_T1	CCR	Q1	T1	-1.90759
700070_T2	CCR	Q1	T2	-2.09435
700070_T3	CCR	Q1	T3	-2.00393
700071_T0	CCR	Q1	T0	-2.34523
700071_T1	CCR	Q1	T1	-2.43101
700071_T2	CCR	Q1	T2	-1.4677
700071_T3	CCR	Q1	T3	-1.07344
700072_T0	Control	Q1	T0	-1.22386
700072_T1	Control	Q1	T1	-2.07256
700072_T2	Control	Q1	T2	-1.34394
700072_T3	Control	Q1	T3	-1.82151
700073_T0	ICR	Q4	T0	-2.77869
700073_T1	ICR	Q4	T1	-1.81379
700073_T2	ICR	Q4	T2	-2.79207
700073_T3	ICR	Q4	T3	-3.12308
700074_T0	CCR	Q1	T0	-2.52085
700074_T1	CCR	Q1	T1	-2.99546
700074_T2	CCR	Q1	T2	-2.72206
700074_T3	CCR	Q1	T3	-2.30624
700076_T0	ICR	Q4	T0	-2.15199
700076_T1	ICR	Q4	T1	-2.17566
700076_T2	ICR	Q4	T2	-1.75992
700076_T3	ICR	Q4	T3	-1.70077
700080_T0	Control	Q3	T0	-2.29992
700080_T1	Control	Q3	T1	-1.96097
700080_T2	Control	Q3	T2	-2.03272
700080_T3	Control	Q3	T3	-1.54836
700082_T0	ICR	Q3	T0	-2.34403
700082_T1	ICR	Q3	T1	-1.49124
700082_T2	ICR	Q3	T2	-1.64489
700082_T3	ICR	Q3	T3	-1.48497
700084_T0	CCR	Q3	T0	-2.08878
700084_T1	CCR	Q3	T1	-4
700084_T2	CCR	Q3	T2	-4
700084_T3	CCR	Q3	T3	-1.58037
700085_T0	Control	Q2	T0	-2.64931
700085_T1	Control	Q2	T1	-1.73362
700085_T2	Control	Q2	T2	-2.42649
700085_T3	Control	Q2	T3	-2.13033
700086_T0	CCR	Q3	T0	-2.71214
700086_T1	CCR	Q3	T1	-4
700086_T2	CCR	Q3	T2	-2.21171
700086_T3	CCR	Q3	T3	-4
700088_T0	ICR	Q4	T0	-2.07532
700088_T1	ICR	Q4	T1	-2.47535
700088_T2	ICR	Q4	T2	-2.40056
700088_T3	ICR	Q4	T3	-1.54497
700089_T0	CCR	Q2	T0	-2.13709
700089_T1	CCR	Q2	T1	-2.14047
700089_T2	CCR	Q2	T2	-1.79384
700089_T3	CCR	Q2	T3	-1.9113
700090_T0	CCR	Q2	T0	-2.58127
700090_T1	CCR	Q2	T1	-2.13539
700090_T2	CCR	Q2	T2	-1.48258
700090_T3	CCR	Q2	T3	-1.95026
700091_T0	CCR	Q2	T0
700091_T1	CCR	Q2	T1
700091_T2	CCR	Q2	T2
700091_T3	CCR	Q2	T3
700092_T0	Control	Q2	T0	-2.07792
700092_T1	Control	Q2	T1	-2.43687
700092_T2	Control	Q2	T2	-2.31308
700092_T3	Control	Q2	T3	-1.6501
700093_T0	Control	Q1	T0	-3.286
700093_T1	Control	Q1	T1	-4
700093_T2	Control	Q1	T2	-2.55061
700093_T3	Control	Q1	T3	-2.42977
700094_T0	CCR	Q4	T0	-1.75733
700094_T1	CCR	Q4	T1	-2.2864
700094_T2	CCR	Q4	T2	-2.79852
700094_T3	CCR	Q4	T3	-4
700095_T0	CCR	Q3	T0	-4
700095_T1	CCR	Q3	T1	-2.44818
700095_T2	CCR	Q3	T2	-2.26138
700095_T3	CCR	Q3	T3	-2.21447
700096_T0	ICR		T0	-1.90106
700096_T1	ICR		T1
700096_T2	ICR		T2
700096_T3	ICR		T3
700097_T0	Control	Q1	T0	-2.19249
700097_T1	Control	Q1	T1	-3.09901
700097_T2	Control	Q1	T2	-2.3598
700097_T3	Control	Q1	T3	-2.21552
700098_T0	CCR	Q1	T0	-2.47196
700098_T1	CCR	Q1	T1	-2.10901
700098_T2	CCR	Q1	T2
700098_T3	CCR	Q1	T3
700099_T0	Control	Q3	T0	-2.1384
700099_T1	Control	Q3	T1	-1.93093
700099_T2	Control	Q3	T2	-2.87117
700099_T3	Control	Q3	T3	-2.35604
700101_T0	ICR	Q2	T0	-4
700101_T1	ICR	Q2	T1	-2.48682
700101_T2	ICR	Q2	T2	-2.25368
700101_T3	ICR	Q2	T3	-4
700102_T0	ICR	Q2	T0	-2.76229
700102_T1	ICR	Q2	T1	-2.76665
700102_T2	ICR	Q2	T2	-2.10867
700102_T3	ICR	Q2	T3	-2.75415
700104_T0	ICR	Q2	T0	-2.80591
700104_T1	ICR	Q2	T1	-2.22376
700104_T2	ICR	Q2	T2	-1.91108
700104_T3	ICR	Q2	T3	-1.3446
700105_T0	Control	Q2	T0	-2.06269
700105_T1	Control	Q2	T1	-2.79605
700105_T2	Control	Q2	T2	-1.47264
700105_T3	Control	Q2	T3	-2.03506
700106_T0	ICR	Q4	T0	-4
700106_T1	ICR	Q4	T1	-1.92989
700106_T2	ICR	Q4	T2	-2.44397
700106_T3	ICR	Q4	T3	-2.1929
700108_T0	ICR	Q2	T0	-1.40548
700108_T1	ICR	Q2	T1	-1.14959
700108_T2	ICR	Q2	T2	-1.78222
700108_T3	ICR	Q2	T3	-1.28836
700109_T0	CCR	Q3	T0	-1.70214
700109_T1	CCR	Q3	T1	-1.11046
700109_T2	CCR	Q3	T2	-1.68082
700109_T3	CCR	Q3	T3	-1.32729
700110_T0	CCR		T0	-2.14077
700110_T1	CCR		T1
700110_T2	CCR		T2
700110_T3	CCR		T3
700112_T0	ICR	Q4	T0	-2.04341
700112_T1	ICR	Q4	T1	-2.91972
700112_T2	ICR	Q4	T2	-2.22032
700112_T3	ICR	Q4	T3	-2.71966
700115_T0	Control	Q2	T0	-2.31142
700115_T1	Control	Q2	T1	-2.13892
700115_T2	Control	Q2	T2	-2.04188
700115_T3	Control	Q2	T3
700116_T0	CCR	Q4	T0	-3.29631
700116_T1	CCR	Q4	T1	-2.39926
700116_T2	CCR	Q4	T2	-1.97487
700116_T3	CCR	Q4	T3	-1.8638
700117_T0	Control	Q3	T0	-1.24684
700117_T1	Control	Q3	T1	-1.86966
700117_T2	Control	Q3	T2	-1.49565
700117_T3	Control	Q3	T3	-2.05383
700118_T0	CCR	Q3	T0	-2.32577
700118_T1	CCR	Q3	T1	-4
700118_T2	CCR	Q3	T2	-4
700118_T3	CCR	Q3	T3	-1.80331
700119_T0	Control	Q1	T0	-2.29906
700119_T1	Control	Q1	T1	-2.65338
700119_T2	Control	Q1	T2	-4
700119_T3	Control	Q1	T3
700120_T0	ICR	Q1	T0	-2.34198
700120_T1	ICR	Q1	T1	-1.49805
700120_T2	ICR	Q1	T2	-2.42056
700120_T3	ICR	Q1	T3	-2.13019
700122_T0	ICR	Q3	T0	-1.70599
700122_T1	ICR	Q3	T1	-1.44712
700122_T2	ICR	Q3	T2	-2.45901
700122_T3	ICR	Q3	T3	-1.79525
700123_T0	CCR	Q4	T0	-2.38135
700123_T1	CCR	Q4	T1	-2.24563
700123_T2	CCR	Q4	T2	-2.37466
700123_T3	CCR	Q4	T3	-1.59148
700124_T0	ICR	Q3	T0	-2.87358
700124_T1	ICR	Q3	T1	-1.9918
700124_T2	ICR	Q3	T2	-2.18159
700124_T3	ICR	Q3	T3	-2.67297
700125_T0	Control	Q3	T0	-2.43848
700125_T1	Control	Q3	T1	-2.24248
700125_T2	Control	Q3	T2	-1.89761
700125_T3	Control	Q3	T3	-2.51317
700127_T0	CCR	Q3	T0	-2.1518
700127_T1	CCR	Q3	T1	-1.71039
700127_T2	CCR	Q3	T2	-2.1738
700127_T3	CCR	Q3	T3	-2.2107
700132_T0	Control	Q3	T0	-2.92843
700132_T1	Control	Q3	T1	-2.34021
700132_T2	Control	Q3	T2	-2.9001
700132_T3	Control	Q3	T3	-2.81531
700133_T0	Control	Q1	T0	-1.37107
700133_T1	Control	Q1	T1	-2.35171
700133_T2	Control	Q1	T2	-1.93569
700133_T3	Control	Q1	T3	-2.03021
700134_T0	Control	Q2	T0	-2.39431
700134_T1	Control	Q2	T1	-2.05717
700134_T2	Control	Q2	T2	-2.42874
700134_T3	Control	Q2	T3	-2.8474
700135_T0	CCR	Q4	T0	-4
700135_T1	CCR	Q4	T1	-2.52462
700135_T2	CCR	Q4	T2	-4
700135_T3	CCR	Q4	T3	-4
700136_T0	ICR	Q3	T0	-2.63146
700136_T1	ICR	Q3	T1	-1.94381
700136_T2	ICR	Q3	T2	-2.6948
700136_T3	ICR	Q3	T3	-2.64855
700137_T0	CCR	Q2	T0	-2.18218
700137_T1	CCR	Q2	T1	-3.12551
700137_T2	CCR	Q2	T2	-2.89486
700137_T3	CCR	Q2	T3	-2.71746
700138_T0	CCR	Q4	T0	-2.33689
700138_T1	CCR	Q4	T1	-3.13395
700138_T2	CCR	Q4	T2
700138_T3	CCR	Q4	T3
700142_T0	Control	Q3	T0	-2.89806
700142_T1	Control	Q3	T1	-1.88629
700142_T2	Control	Q3	T2	-2.44291
700142_T3	Control	Q3	T3	-3.32201
700143_T0	CCR	Q2	T0	-2.2304
700143_T1	CCR	Q2	T1	-4
700143_T2	CCR	Q2	T2	-3.00686
700143_T3	CCR	Q2	T3	-2.7815
700144_T0	Control	Q4	T0	-3.07374
700144_T1	Control	Q4	T1	-2.42805
700144_T2	Control	Q4	T2	-2.47617
700144_T3	Control	Q4	T3	-3.23422
700145_T0	Control	Q2	T0	-2.70786
700145_T1	Control	Q2	T1	-2.93481
700145_T2	Control	Q2	T2	-2.9752
700145_T3	Control	Q2	T3	-1.75328
700146_T0	CCR	Q4	T0	-2.36015
700146_T1	CCR	Q4	T1	-2.65497
700146_T2	CCR	Q4	T2	-2.12437
700146_T3	CCR	Q4	T3	-1.70473
700147_T0	ICR	Q2	T0	-2.36
700147_T1	ICR	Q2	T1	-2.311
700147_T2	ICR	Q2	T2	-2.5798
700147_T3	ICR	Q2	T3	-2.15196
700148_T0	ICR	Q4	T0	-2.87225
700148_T1	ICR	Q4	T1	-2.2509
700148_T2	ICR	Q4	T2	-1.90145
700148_T3	ICR	Q4	T3	-1.75014
700149_T0	CCR	Q3	T0	-2.39129
700149_T1	CCR	Q3	T1	-1.78075
700149_T2	CCR	Q3	T2	-4
700149_T3	CCR	Q3	T3	-2.52733
700150_T0	ICR	Q2	T0	-2.22021
700150_T1	ICR	Q2	T1	-1.30355
700150_T2	ICR	Q2	T2	-2.00004
700150_T3	ICR	Q2	T3
700151_T0	Control	Q2	T0	-1.10553
700151_T1	Control	Q2	T1	-2.0812
700151_T2	Control	Q2	T2
700151_T3	Control	Q2	T3	-2.18568
700155_T0	ICR	Q4	T0	-4
700155_T1	ICR	Q4	T1	-4
700155_T2	ICR	Q4	T2	-4
700155_T3	ICR	Q4	T3	-4
700156_T0	Control	Q1	T0	-2.86549
700156_T1	Control	Q1	T1	-2.69108
700156_T2	Control	Q1	T2	-2.11831
700156_T3	Control	Q1	T3	-2.59841
700158_T0	ICR	Q4	T0	-3.17274
700158_T1	ICR	Q4	T1	-2.4644
700158_T2	ICR	Q4	T2	-2.41854
700158_T3	ICR	Q4	T3	-4
700159_T0	Control	Q2	T0	-2.14511
700159_T1	Control	Q2	T1	-2.77071
700159_T2	Control	Q2	T2	-3.17474
700159_T3	Control	Q2	T3	-2.94011
700162_T0	Control	Q2	T0	-2.21393
700162_T1	Control	Q2	T1	-3.00993
700162_T2	Control	Q2	T2	-2.66467
700162_T3	Control	Q2	T3	-2.13462
700164_T0	ICR	Q4	T0	-2.68025
700164_T1	ICR	Q4	T1	-1.93129
700164_T2	ICR	Q4	T2	-2.67043
700164_T3	ICR	Q4	T3	-3.18717
700165_T0	CCR	Q1	T0	-1.55768
700165_T1	CCR	Q1	T1	-1.83478
700165_T2	CCR	Q1	T2	-2.3938
700165_T3	CCR	Q1	T3	-1.10724
700166_T0	CCR	Q2	T0	-4
700166_T1	CCR	Q2	T1	-1.78213
700166_T2	CCR	Q2	T2	-3.09278
700166_T3	CCR	Q2	T3	-2.67585
700167_T0	CCR	Q2	T0	-2.04427
700167_T1	CCR	Q2	T1	-2.58217
700167_T2	CCR	Q2	T2
700167_T3	CCR	Q2	T3	-2.52659
700168_T0	ICR	Q3	T0	-2.69763
700168_T1	ICR	Q3	T1	-3.26466
700168_T2	ICR	Q3	T2
700168_T3	ICR	Q3	T3
700169_T0	ICR	Q4	T0	-2.31238
700169_T1	ICR	Q4	T1	-2.19976
700169_T2	ICR	Q4	T2	-2.66787
700169_T3	ICR	Q4	T3	-1.99102
700170_T0	Control	Q3	T0	-2.17819
700170_T1	Control	Q3	T1	-1.44618
700170_T2	Control	Q3	T2	-2.33999
700170_T3	Control	Q3	T3	-2.18944
700171_T0	ICR	Q4	T0	-2.74101
700171_T1	ICR	Q4	T1	-1.83289
700171_T2	ICR	Q4	T2	-1.56265
700171_T3	ICR	Q4	T3
700173_T0	ICR	Q3	T0	-4
700173_T1	ICR	Q3	T1	-2.92917
700173_T2	ICR	Q3	T2	-4
700173_T3	ICR	Q3	T3	-1.62828
700174_T0	Control	Q2	T0	-0.773074
700174_T1	Control	Q2	T1	-0.715539
700174_T2	Control	Q2	T2	-0.983234
700174_T3	Control	Q2	T3	-1.29888
700175_T0	ICR		T0	-1.64186
700175_T1	ICR		T1
700175_T2	ICR		T2
700175_T3	ICR		T3
700176_T0	ICR	Q4	T0	-3.1572
700176_T1	ICR	Q4	T1	-2.86362
700176_T2	ICR	Q4	T2	-4
700176_T3	ICR	Q4	T3	-4
700177_T0	CCR	Q3	T0	-1.76628
700177_T1	CCR	Q3	T1	-2.34041
700177_T2	CCR	Q3	T2	-1.4269
700177_T3	CCR	Q3	T3	-2.38116
700178_T0	Control	Q1	T0	-1.65489
700178_T1	Control	Q1	T1	-1.70415
700178_T2	Control	Q1	T2	-2.12884
700178_T3	Control	Q1	T3	-1.9876
700179_T0	CCR	Q4	T0	-2.84852
700179_T1	CCR	Q4	T1	-2.26872
700179_T2	CCR	Q4	T2
700179_T3	CCR	Q4	T3	-2.00559
700181_T0	CCR	Q2	T0	-2.49139
700181_T1	CCR	Q2	T1	-2.81073
700181_T2	CCR	Q2	T2	-2.72111
700181_T3	CCR	Q2	T3	-3.47508
700182_T0	CCR		T0
700182_T1	CCR		T1
700182_T2	CCR		T2
700182_T3	CCR		T3
700183_T0	Control	Q1	T0	-2.48503
700183_T1	Control	Q1	T1	-2.65179
700183_T2	Control	Q1	T2	-3.32229
700183_T3	Control	Q1	T3	-2.26612
700184_T0	Control	Q2	T0	-2.85691
700184_T1	Control	Q2	T1	-2.71951
700184_T2	Control	Q2	T2	-2.71355
700184_T3	Control	Q2	T3	-2.06321
700185_T0	Control	Q1	T0	-1.85213
700185_T1	Control	Q1	T1	-1.8381
700185_T2	Control	Q1	T2	-2.33682
700185_T3	Control	Q1	T3	-2.16696
700187_T0	ICR	Q1	T0	-2.17565
700187_T1	ICR	Q1	T1	-1.56516
700187_T2	ICR	Q1	T2	-2.61364
700187_T3	ICR	Q1	T3	-4
700189_T0	Control	Q2	T0	-2.17308
700189_T1	Control	Q2	T1	-2.95418
700189_T2	Control	Q2	T2	-2.17316
700189_T3	Control	Q2	T3	-2.47349
700190_T0	Control	Q2	T0	-1.85318
700190_T1	Control	Q2	T1	-2.25989
700190_T2	Control	Q2	T2	-1.62273
700190_T3	Control	Q2	T3	-2.1556
700191_T0	Control	Q1	T0	-2.10153
700191_T1	Control	Q1	T1	-2.01599
700191_T2	Control	Q1	T2	-1.60269
700191_T3	Control	Q1	T3	-1.73356

## Sheet: 3b
Sample_id	Treatment_group	Quartile	Timepoint	Sausages_and_processed_meat
700002_T0	CCR	Q2	T0	5.71429
700002_T1	CCR	Q2	T1	0
700002_T2	CCR	Q2	T2
700002_T3	CCR	Q2	T3	0
700004_T0	CCR	Q2	T0	2.28571
700004_T1	CCR	Q2	T1	9.42857
700004_T2	CCR	Q2	T2
700004_T3	CCR	Q2	T3	0
700005_T0	ICR	Q1	T0	0
700005_T1	ICR	Q1	T1	0
700005_T2	ICR	Q1	T2
700005_T3	ICR	Q1	T3
700006_T0	CCR	Q2	T0	39.4286
700006_T1	CCR	Q2	T1	7.14286
700006_T2	CCR	Q2	T2
700006_T3	CCR	Q2	T3	41.5714
700007_T0	ICR	Q3	T0	41.2857
700007_T1	ICR	Q3	T1	21.4286
700007_T2	ICR	Q3	T2
700007_T3	ICR	Q3	T3	38.5714
700008_T0	Control	Q3	T0	104.286
700008_T1	Control	Q3	T1	14.7143
700008_T2	Control	Q3	T2
700008_T3	Control	Q3	T3	12.8571
700009_T0	ICR	Q4	T0	20.7143
700009_T1	ICR	Q4	T1	7.42857
700009_T2	ICR	Q4	T2
700009_T3	ICR	Q4	T3	44.2857
700010_T0	CCR		T0	104.286
700010_T1	CCR		T1
700010_T2	CCR		T2
700010_T3	CCR		T3
700011_T0	ICR	Q3	T0	8.57143
700011_T1	ICR	Q3	T1	8.57143
700011_T2	ICR	Q3	T2
700011_T3	ICR	Q3	T3	0
700012_T0	Control	Q4	T0	22.8571
700012_T1	Control	Q4	T1	5.28571
700012_T2	Control	Q4	T2
700012_T3	Control	Q4	T3	11.4286
700013_T0	ICR	Q4	T0	37
700013_T1	ICR	Q4	T1	12
700013_T2	ICR	Q4	T2
700013_T3	ICR	Q4	T3	28.7143
700014_T0	CCR	Q1	T0	50.1429
700014_T1	CCR	Q1	T1	21.7143
700014_T2	CCR	Q1	T2
700014_T3	CCR	Q1	T3
700015_T0	Control	Q1	T0	23.2857
700015_T1	Control	Q1	T1	9
700015_T2	Control	Q1	T2
700015_T3	Control	Q1	T3	2.85714
700016_T0	ICR	Q4	T0	83.8571
700016_T1	ICR	Q4	T1	23.8571
700016_T2	ICR	Q4	T2
700016_T3	ICR	Q4	T3
700017_T0	Control	Q1	T0	45
700017_T1	Control	Q1	T1	145.714
700017_T2	Control	Q1	T2
700017_T3	Control	Q1	T3	54.2857
700018_T0	CCR	Q3	T0	31.4286
700018_T1	CCR	Q3	T1	24.4286
700018_T2	CCR	Q3	T2
700018_T3	CCR	Q3	T3	8.57143
700019_T0	ICR	Q3	T0	160
700019_T1	ICR	Q3	T1	53.5714
700019_T2	ICR	Q3	T2
700019_T3	ICR	Q3	T3	115.286
700020_T0	CCR	Q4	T0	14.2857
700020_T1	CCR	Q4	T1	0
700020_T2	CCR	Q4	T2
700020_T3	CCR	Q4	T3	0
700021_T0	ICR	Q4	T0	13
700021_T1	ICR	Q4	T1	12.2857
700021_T2	ICR	Q4	T2
700021_T3	ICR	Q4	T3	32.4286
700022_T0	Control	Q3	T0	7
700022_T1	Control	Q3	T1	0
700022_T2	Control	Q3	T2
700022_T3	Control	Q3	T3	2.14286
700023_T0	ICR	Q4	T0	85.7143
700023_T1	ICR	Q4	T1	0
700023_T2	ICR	Q4	T2
700023_T3	ICR	Q4	T3	30.7143
700024_T0	ICR	Q4	T0	0
700024_T1	ICR	Q4	T1	0
700024_T2	ICR	Q4	T2
700024_T3	ICR	Q4	T3	0
700025_T0	ICR	Q3	T0	56
700025_T1	ICR	Q3	T1	2.85714
700025_T2	ICR	Q3	T2
700025_T3	ICR	Q3	T3	45.1429
700026_T0	Control	Q4	T0	61.8571
700026_T1	Control	Q4	T1	2.14286
700026_T2	Control	Q4	T2
700026_T3	Control	Q4	T3	4.28571
700027_T0	Control	Q1	T0	59.8571
700027_T1	Control	Q1	T1	0
700027_T2	Control	Q1	T2
700027_T3	Control	Q1	T3
700028_T0	CCR	Q3	T0	10.7143
700028_T1	CCR	Q3	T1	28.5714
700028_T2	CCR	Q3	T2
700028_T3	CCR	Q3	T3	29.1429
700029_T0	ICR	Q4	T0	4.28571
700029_T1	ICR	Q4	T1	20
700029_T2	ICR	Q4	T2
700029_T3	ICR	Q4	T3	32.8571
700030_T0	CCR	Q3	T0	52.1429
700030_T1	CCR	Q3	T1	4.28571
700030_T2	CCR	Q3	T2
700030_T3	CCR	Q3	T3	0
700031_T0	Control	Q1	T0	48.2857
700031_T1	Control	Q1	T1	34.5714
700031_T2	Control	Q1	T2
700031_T3	Control	Q1	T3	19.8571
700032_T0	ICR	Q1	T0	0
700032_T1	ICR	Q1	T1	6
700032_T2	ICR	Q1	T2
700032_T3	ICR	Q1	T3	0
700033_T0	CCR	Q1	T0	4.28571
700033_T1	CCR	Q1	T1	0
700033_T2	CCR	Q1	T2
700033_T3	CCR	Q1	T3	3.71429
700034_T0	Control	Q4	T0	17.1429
700034_T1	Control	Q4	T1	44.2857
700034_T2	Control	Q4	T2
700034_T3	Control	Q4	T3	2.28571
700036_T0	Control	Q2	T0	44.8571
700036_T1	Control	Q2	T1	3.71429
700036_T2	Control	Q2	T2
700036_T3	Control	Q2	T3	13.2857
700038_T0	Control	Q1	T0	59.4286
700038_T1	Control	Q1	T1	35.4286
700038_T2	Control	Q1	T2
700038_T3	Control	Q1	T3	70
700039_T0	Control	Q1	T0	100
700039_T1	Control	Q1	T1	32.1429
700039_T2	Control	Q1	T2
700039_T3	Control	Q1	T3	7.14286
700040_T0	Control	Q1	T0	150
700040_T1	Control	Q1	T1	34.2857
700040_T2	Control	Q1	T2
700040_T3	Control	Q1	T3
700041_T0	CCR	Q3	T0	37.1429
700041_T1	CCR	Q3	T1	18.2857
700041_T2	CCR	Q3	T2
700041_T3	CCR	Q3	T3	12.2857
700042_T0	Control	Q3	T0	18
700042_T1	Control	Q3	T1	10.4286
700042_T2	Control	Q3	T2
700042_T3	Control	Q3	T3	6.57143
700043_T0	CCR	Q2	T0	17.1429
700043_T1	CCR	Q2	T1	48.5714
700043_T2	CCR	Q2	T2
700043_T3	CCR	Q2	T3	24.2857
700044_T0	ICR	Q1	T0	30.1429
700044_T1	ICR	Q1	T1	18.5714
700044_T2	ICR	Q1	T2
700044_T3	ICR	Q1	T3	31.4286
700045_T0	CCR	Q4	T0	7
700045_T1	CCR	Q4	T1	0
700045_T2	CCR	Q4	T2
700045_T3	CCR	Q4	T3	7.14286
700047_T0	CCR	Q2	T0	22.8571
700047_T1	CCR	Q2	T1	3.71429
700047_T2	CCR	Q2	T2
700047_T3	CCR	Q2	T3
700048_T0	Control	Q1	T0	24.5714
700048_T1	Control	Q1	T1	20
700048_T2	Control	Q1	T2
700048_T3	Control	Q1	T3	18.5714
700049_T0	CCR	Q4	T0	12.8571
700049_T1	CCR	Q4	T1	77.1429
700049_T2	CCR	Q4	T2
700049_T3	CCR	Q4	T3
700050_T0	ICR	Q1	T0	18.7143
700050_T1	ICR	Q1	T1	20.4286
700050_T2	ICR	Q1	T2
700050_T3	ICR	Q1	T3	25.4286
700051_T0	CCR	Q3	T0	9.28571
700051_T1	CCR	Q3	T1	0
700051_T2	CCR	Q3	T2
700051_T3	CCR	Q3	T3
700052_T0	ICR	Q2	T0	81.1429
700052_T1	ICR	Q2	T1	57.1429
700052_T2	ICR	Q2	T2
700052_T3	ICR	Q2	T3	154.286
700053_T0	Control	Q1	T0	41.5714
700053_T1	Control	Q1	T1	42.4286
700053_T2	Control	Q1	T2
700053_T3	Control	Q1	T3	52.8571
700054_T0	Control	Q1	T0	32.8571
700054_T1	Control	Q1	T1	11.2857
700054_T2	Control	Q1	T2
700054_T3	Control	Q1	T3	50.7143
700055_T0	ICR	Q3	T0	53.7143
700055_T1	ICR	Q3	T1	64.2857
700055_T2	ICR	Q3	T2
700055_T3	ICR	Q3	T3	45.1429
700057_T0	CCR	Q1	T0	16
700057_T1	CCR	Q1	T1	10
700057_T2	CCR	Q1	T2
700057_T3	CCR	Q1	T3	12.8571
700058_T0	Control	Q4	T0	32.2857
700058_T1	Control	Q4	T1	9.85714
700058_T2	Control	Q4	T2
700058_T3	Control	Q4	T3	0
700059_T0	ICR	Q1	T0	37.5714
700059_T1	ICR	Q1	T1	34.2857
700059_T2	ICR	Q1	T2
700059_T3	ICR	Q1	T3	34.2857
700061_T0	ICR	Q1	T0	31.4286
700061_T1	ICR	Q1	T1	28.5714
700061_T2	ICR	Q1	T2
700061_T3	ICR	Q1	T3	42.8571
700062_T0	ICR	Q4	T0	15
700062_T1	ICR	Q4	T1	22.1429
700062_T2	ICR	Q4	T2
700062_T3	ICR	Q4	T3	68.5714
700063_T0	Control	Q2	T0	78.8571
700063_T1	Control	Q2	T1	4.71429
700063_T2	Control	Q2	T2
700063_T3	Control	Q2	T3	9.57143
700065_T0	CCR	Q3	T0	54
700065_T1	CCR	Q3	T1	34.8571
700065_T2	CCR	Q3	T2
700065_T3	CCR	Q3	T3	36.7143
700066_T0	ICR	Q4	T0	35.5714
700066_T1	ICR	Q4	T1	9.28571
700066_T2	ICR	Q4	T2
700066_T3	ICR	Q4	T3	32.8571
700067_T0	Control		T0	64.5714
700067_T1	Control		T1
700067_T2	Control		T2
700067_T3	Control		T3
700068_T0	Control	Q2	T0	14.2857
700068_T1	Control	Q2	T1	50.8571
700068_T2	Control	Q2	T2
700068_T3	Control	Q2	T3	55.7143
700069_T0	CCR	Q3	T0	2.85714
700069_T1	CCR	Q3	T1	13.8571
700069_T2	CCR	Q3	T2
700069_T3	CCR	Q3	T3	3.57143
700070_T0	CCR	Q1	T0	5.71429
700070_T1	CCR	Q1	T1	9.42857
700070_T2	CCR	Q1	T2
700070_T3	CCR	Q1	T3
700071_T0	CCR	Q1	T0	25.5714
700071_T1	CCR	Q1	T1	0
700071_T2	CCR	Q1	T2
700071_T3	CCR	Q1	T3	8.57143
700072_T0	Control	Q1	T0	0.142857
700072_T1	Control	Q1	T1	4
700072_T2	Control	Q1	T2
700072_T3	Control	Q1	T3	10
700073_T0	ICR	Q4	T0	40.2857
700073_T1	ICR	Q4	T1	32.7143
700073_T2	ICR	Q4	T2
700073_T3	ICR	Q4	T3	54.2857
700074_T0	CCR	Q1	T0	14.8571
700074_T1	CCR	Q1	T1	27.4286
700074_T2	CCR	Q1	T2
700074_T3	CCR	Q1	T3	3.71429
700076_T0	ICR	Q4	T0	108.429
700076_T1	ICR	Q4	T1	10
700076_T2	ICR	Q4	T2
700076_T3	ICR	Q4	T3	53.7143
700080_T0	Control	Q3	T0	2.14286
700080_T1	Control	Q3	T1	11.4286
700080_T2	Control	Q3	T2
700080_T3	Control	Q3	T3	7.71429
700082_T0	ICR	Q3	T0	0
700082_T1	ICR	Q3	T1	0
700082_T2	ICR	Q3	T2
700082_T3	ICR	Q3	T3	0
700084_T0	CCR	Q3	T0	22.2857
700084_T1	CCR	Q3	T1	23.8571
700084_T2	CCR	Q3	T2
700084_T3	CCR	Q3	T3	7.14286
700085_T0	Control	Q2	T0	85.7143
700085_T1	Control	Q2	T1	9.14286
700085_T2	Control	Q2	T2
700085_T3	Control	Q2	T3	22.2857
700086_T0	CCR	Q3	T0	162.857
700086_T1	CCR	Q3	T1	122.286
700086_T2	CCR	Q3	T2
700086_T3	CCR	Q3	T3	44.1429
700088_T0	ICR	Q4	T0	47
700088_T1	ICR	Q4	T1	35.4286
700088_T2	ICR	Q4	T2
700088_T3	ICR	Q4	T3	29.4286
700089_T0	CCR	Q2	T0	12.1429
700089_T1	CCR	Q2	T1	10.4286
700089_T2	CCR	Q2	T2
700089_T3	CCR	Q2	T3	11
700090_T0	CCR	Q2	T0	11.4286
700090_T1	CCR	Q2	T1	2.85714
700090_T2	CCR	Q2	T2
700090_T3	CCR	Q2	T3	0
700091_T0	CCR	Q2	T0	14
700091_T1	CCR	Q2	T1	16.5714
700091_T2	CCR	Q2	T2
700091_T3	CCR	Q2	T3	26
700092_T0	Control	Q2	T0	0
700092_T1	Control	Q2	T1	2.85714
700092_T2	Control	Q2	T2
700092_T3	Control	Q2	T3	13
700093_T0	Control	Q1	T0	11.4286
700093_T1	Control	Q1	T1	8.57143
700093_T2	Control	Q1	T2
700093_T3	Control	Q1	T3	31.4286
700094_T0	CCR	Q4	T0	4.28571
700094_T1	CCR	Q4	T1	10
700094_T2	CCR	Q4	T2
700094_T3	CCR	Q4	T3	50
700095_T0	CCR	Q3	T0	52.8571
700095_T1	CCR	Q3	T1	8.57143
700095_T2	CCR	Q3	T2
700095_T3	CCR	Q3	T3	41.4286
700096_T0	ICR		T0	60.4286
700096_T1	ICR		T1
700096_T2	ICR		T2
700096_T3	ICR		T3
700097_T0	Control	Q1	T0	31.5714
700097_T1	Control	Q1	T1	31.8571
700097_T2	Control	Q1	T2
700097_T3	Control	Q1	T3	20
700098_T0	CCR	Q1	T0	47.8571
700098_T1	CCR	Q1	T1	76.4286
700098_T2	CCR	Q1	T2
700098_T3	CCR	Q1	T3
700099_T0	Control	Q3	T0	32.8571
700099_T1	Control	Q3	T1	2.85714
700099_T2	Control	Q3	T2
700099_T3	Control	Q3	T3	24.2857
700101_T0	ICR	Q2	T0	12.8571
700101_T1	ICR	Q2	T1	0
700101_T2	ICR	Q2	T2
700101_T3	ICR	Q2	T3	18.5714
700102_T0	ICR	Q2	T0	21.1429
700102_T1	ICR	Q2	T1	20
700102_T2	ICR	Q2	T2
700102_T3	ICR	Q2	T3	5.71429
700104_T0	ICR	Q2	T0	109.143
700104_T1	ICR	Q2	T1	77.2857
700104_T2	ICR	Q2	T2
700104_T3	ICR	Q2	T3	106.714
700105_T0	Control	Q2	T0	54.4286
700105_T1	Control	Q2	T1	47.8571
700105_T2	Control	Q2	T2
700105_T3	Control	Q2	T3	11.8571
700106_T0	ICR	Q4	T0	40
700106_T1	ICR	Q4	T1	5.71429
700106_T2	ICR	Q4	T2
700106_T3	ICR	Q4	T3	19.4286
700108_T0	ICR	Q2	T0	24.5714
700108_T1	ICR	Q2	T1	15.7143
700108_T2	ICR	Q2	T2
700108_T3	ICR	Q2	T3	18.2857
700109_T0	CCR	Q3	T0	25.4286
700109_T1	CCR	Q3	T1	2.14286
700109_T2	CCR	Q3	T2
700109_T3	CCR	Q3	T3	24.8571
700110_T0	CCR		T0	2.85714
700110_T1	CCR		T1
700110_T2	CCR		T2
700110_T3	CCR		T3
700112_T0	ICR	Q4	T0	50.4286
700112_T1	ICR	Q4	T1	29.7143
700112_T2	ICR	Q4	T2
700112_T3	ICR	Q4	T3	12.4286
700115_T0	Control	Q2	T0	25.4286
700115_T1	Control	Q2	T1	100.571
700115_T2	Control	Q2	T2
700115_T3	Control	Q2	T3	62.2857
700116_T0	CCR	Q4	T0	22.1429
700116_T1	CCR	Q4	T1	0
700116_T2	CCR	Q4	T2
700116_T3	CCR	Q4	T3	20
700117_T0	Control	Q3	T0	7
700117_T1	Control	Q3	T1	5.14286
700117_T2	Control	Q3	T2
700117_T3	Control	Q3	T3	0
700118_T0	CCR	Q3	T0	52.8571
700118_T1	CCR	Q3	T1	10.7143
700118_T2	CCR	Q3	T2
700118_T3	CCR	Q3	T3	25.7143
700119_T0	Control	Q1	T0	51.5714
700119_T1	Control	Q1	T1	64.7143
700119_T2	Control	Q1	T2
700119_T3	Control	Q1	T3	68.5714
700120_T0	ICR	Q1	T0	32.8571
700120_T1	ICR	Q1	T1	5.71429
700120_T2	ICR	Q1	T2
700120_T3	ICR	Q1	T3	25.8571
700122_T0	ICR	Q3	T0	27.1429
700122_T1	ICR	Q3	T1	37.1429
700122_T2	ICR	Q3	T2
700122_T3	ICR	Q3	T3	17.1429
700123_T0	CCR	Q4	T0	43.5714
700123_T1	CCR	Q4	T1	37.1429
700123_T2	CCR	Q4	T2
700123_T3	CCR	Q4	T3	20
700124_T0	ICR	Q3	T0	17.7143
700124_T1	ICR	Q3	T1	0
700124_T2	ICR	Q3	T2
700124_T3	ICR	Q3	T3	52.1429
700125_T0	Control	Q3	T0	29.4286
700125_T1	Control	Q3	T1	8.28571
700125_T2	Control	Q3	T2
700125_T3	Control	Q3	T3	19
700127_T0	CCR	Q3	T0	44.4286
700127_T1	CCR	Q3	T1	26.5714
700127_T2	CCR	Q3	T2
700127_T3	CCR	Q3	T3	50.5714
700132_T0	Control	Q3	T0	31.7143
700132_T1	Control	Q3	T1	6.71429
700132_T2	Control	Q3	T2
700132_T3	Control	Q3	T3	70
700133_T0	Control	Q1	T0	49.7143
700133_T1	Control	Q1	T1	20
700133_T2	Control	Q1	T2
700133_T3	Control	Q1	T3	22.8571
700134_T0	Control	Q2	T0	0
700134_T1	Control	Q2	T1	0
700134_T2	Control	Q2	T2
700134_T3	Control	Q2	T3	0
700135_T0	CCR	Q4	T0	145.714
700135_T1	CCR	Q4	T1	6
700135_T2	CCR	Q4	T2
700135_T3	CCR	Q4	T3	32.1429
700136_T0	ICR	Q3	T0	45.7143
700136_T1	ICR	Q3	T1	38.1429
700136_T2	ICR	Q3	T2
700136_T3	ICR	Q3	T3	22.2857
700137_T0	CCR	Q2	T0	4
700137_T1	CCR	Q2	T1	2.85714
700137_T2	CCR	Q2	T2
700137_T3	CCR	Q2	T3	8.57143
700138_T0	CCR	Q4	T0	20.4286
700138_T1	CCR	Q4	T1	40.2857
700138_T2	CCR	Q4	T2
700138_T3	CCR	Q4	T3
700142_T0	Control	Q3	T0	35.1429
700142_T1	Control	Q3	T1	22.8571
700142_T2	Control	Q3	T2
700142_T3	Control	Q3	T3	34.4286
700143_T0	CCR	Q2	T0	37.4286
700143_T1	CCR	Q2	T1	10.7143
700143_T2	CCR	Q2	T2
700143_T3	CCR	Q2	T3	16.5714
700144_T0	Control	Q4	T0	5.71429
700144_T1	Control	Q4	T1	57.1429
700144_T2	Control	Q4	T2
700144_T3	Control	Q4	T3	32.8571
700145_T0	Control	Q2	T0	22.8571
700145_T1	Control	Q2	T1	25.7143
700145_T2	Control	Q2	T2
700145_T3	Control	Q2	T3
700146_T0	CCR	Q4	T0	60
700146_T1	CCR	Q4	T1	31.5714
700146_T2	CCR	Q4	T2
700146_T3	CCR	Q4	T3	65.4286
700147_T0	ICR	Q2	T0	123.143
700147_T1	ICR	Q2	T1	95
700147_T2	ICR	Q2	T2
700147_T3	ICR	Q2	T3	81.4286
700148_T0	ICR	Q4	T0	150
700148_T1	ICR	Q4	T1	34.2857
700148_T2	ICR	Q4	T2
700148_T3	ICR	Q4	T3	103
700149_T0	CCR	Q3	T0	43.1429
700149_T1	CCR	Q3	T1	22.7143
700149_T2	CCR	Q3	T2
700149_T3	CCR	Q3	T3	13.4286
700150_T0	ICR	Q2	T0	69.4286
700150_T1	ICR	Q2	T1	24.2857
700150_T2	ICR	Q2	T2
700150_T3	ICR	Q2	T3
700151_T0	Control	Q2	T0	42
700151_T1	Control	Q2	T1	47.1429
700151_T2	Control	Q2	T2
700151_T3	Control	Q2	T3	21.4286
700155_T0	ICR	Q4	T0	147.143
700155_T1	ICR	Q4	T1	74
700155_T2	ICR	Q4	T2
700155_T3	ICR	Q4	T3	19.2857
700156_T0	Control	Q1	T0	17.2857
700156_T1	Control	Q1	T1	40.8571
700156_T2	Control	Q1	T2
700156_T3	Control	Q1	T3	32.8571
700158_T0	ICR	Q4	T0	5.71429
700158_T1	ICR	Q4	T1	0
700158_T2	ICR	Q4	T2
700158_T3	ICR	Q4	T3	2.85714
700159_T0	Control	Q2	T0	125.286
700159_T1	Control	Q2	T1	59.1429
700159_T2	Control	Q2	T2
700159_T3	Control	Q2	T3	32.8571
700162_T0	Control	Q2	T0	67.1429
700162_T1	Control	Q2	T1	40
700162_T2	Control	Q2	T2
700162_T3	Control	Q2	T3	42.8571
700164_T0	ICR	Q4	T0	88.4286
700164_T1	ICR	Q4	T1	10
700164_T2	ICR	Q4	T2
700164_T3	ICR	Q4	T3	61.4286
700165_T0	CCR	Q1	T0	2.28571
700165_T1	CCR	Q1	T1	36.4286
700165_T2	CCR	Q1	T2
700165_T3	CCR	Q1	T3	54.2857
700166_T0	CCR	Q2	T0	15.1429
700166_T1	CCR	Q2	T1	37.7143
700166_T2	CCR	Q2	T2
700166_T3	CCR	Q2	T3	54.8571
700167_T0	CCR	Q2	T0	5.71429
700167_T1	CCR	Q2	T1	37.1429
700167_T2	CCR	Q2	T2
700167_T3	CCR	Q2	T3
700168_T0	ICR	Q3	T0	104.714
700168_T1	ICR	Q3	T1	32.8571
700168_T2	ICR	Q3	T2
700168_T3	ICR	Q3	T3
700169_T0	ICR	Q4	T0	42.8571
700169_T1	ICR	Q4	T1	31.5714
700169_T2	ICR	Q4	T2
700169_T3	ICR	Q4	T3	28
700170_T0	Control	Q3	T0	71
700170_T1	Control	Q3	T1	83.4286
700170_T2	Control	Q3	T2
700170_T3	Control	Q3	T3	45.7143
700171_T0	ICR	Q4	T0	53.2857
700171_T1	ICR	Q4	T1	59.2857
700171_T2	ICR	Q4	T2
700171_T3	ICR	Q4	T3
700173_T0	ICR	Q3	T0	7.14286
700173_T1	ICR	Q3	T1	0
700173_T2	ICR	Q3	T2
700173_T3	ICR	Q3	T3	62
700174_T0	Control	Q2	T0	0
700174_T1	Control	Q2	T1	25.5714
700174_T2	Control	Q2	T2
700174_T3	Control	Q2	T3	15.8571
700175_T0	ICR		T0	168.571
700175_T1	ICR		T1
700175_T2	ICR		T2
700175_T3	ICR		T3
700176_T0	ICR	Q4	T0	39.4286
700176_T1	ICR	Q4	T1	17.1429
700176_T2	ICR	Q4	T2
700176_T3	ICR	Q4	T3	47.1429
700177_T0	CCR	Q3	T0	27.2857
700177_T1	CCR	Q3	T1	19.4286
700177_T2	CCR	Q3	T2
700177_T3	CCR	Q3	T3	55.7143
700178_T0	Control	Q1	T0	23
700178_T1	Control	Q1	T1	56.7143
700178_T2	Control	Q1	T2
700178_T3	Control	Q1	T3	37.2857
700179_T0	CCR	Q4	T0	50.7143
700179_T1	CCR	Q4	T1	7.85714
700179_T2	CCR	Q4	T2
700179_T3	CCR	Q4	T3	15.7143
700181_T0	CCR	Q2	T0	51.4286
700181_T1	CCR	Q2	T1	51.4286
700181_T2	CCR	Q2	T2
700181_T3	CCR	Q2	T3	7.14286
700182_T0	CCR		T0	22.8571
700182_T1	CCR		T1
700182_T2	CCR		T2
700182_T3	CCR		T3
700183_T0	Control	Q1	T0	34.2857
700183_T1	Control	Q1	T1	83.4286
700183_T2	Control	Q1	T2
700183_T3	Control	Q1	T3	45.7143
700184_T0	Control	Q2	T0	49.2857
700184_T1	Control	Q2	T1	37.1429
700184_T2	Control	Q2	T2
700184_T3	Control	Q2	T3	28.5714
700185_T0	Control	Q1	T0	24.2857
700185_T1	Control	Q1	T1	87.1429
700185_T2	Control	Q1	T2
700185_T3	Control	Q1	T3	54.2857
700187_T0	ICR	Q1	T0	50.8571
700187_T1	ICR	Q1	T1	0
700187_T2	ICR	Q1	T2
700187_T3	ICR	Q1	T3	34.2857
700189_T0	Control	Q2	T0	0
700189_T1	Control	Q2	T1	14.2857
700189_T2	Control	Q2	T2
700189_T3	Control	Q2	T3	10
700190_T0	Control	Q2	T0	25.7143
700190_T1	Control	Q2	T1	20.1429
700190_T2	Control	Q2	T2
700190_T3	Control	Q2	T3	0
700191_T0	Control	Q1	T0	22.1429
700191_T1	Control	Q1	T1	31.1429
700191_T2	Control	Q1	T2
700191_T3	Control	Q1	T3	23.4286

## Sheet: 3c
Lactobacillales	Sausages_and_processed_meat_change	Treatment_group
1.79655	-406.29	CCR
1.92216	138.48	CCR
0.595909	0	ICR
-0.49324	-169.701	CCR
0.162204	-65.3555	ICR
		Control
-0.223683	-101.693	ICR
		CCR
1.07811	0	ICR
0.316688	-144.988	Control
0.92324	-112.041	ICR
1.42992	-83.4303	CCR
-0.770248	-94.3851	Control
2.19871	-125.404	ICR
0.799068	117.345	Control
-0.985755	-25.1056	CCR
0.599884	-109.292	ICR
0.251428	-496.882	CCR
-0.260557	-5.60685	ICR
-1.39122	-426.268	Control
1.75148	-675.477	ICR
0.902081	0	ICR
-0.340422	-294.291	ICR
-0.052689	-331.869	Control
0.796997	-639.622	Control
-0.93152	97.5033	CCR
		ICR
-0.818455	-247.755	CCR
-1.67625	-33.3289	Control
-0.74808	411.087	ICR
0.239143	-378.094	CCR
		Control
1.4312	-246.696	Control
		Control
-0.255007	-113.287	Control
0.072315	-147.366	Control
0.205947	-70.5886	CCR
-0.797922	-54.1819	Control
-0.129911	103.769	CCR
1.86449	-48.2266	ICR
0.444699	-426.268	CCR
0	-179.488	CCR
0.922656	-20.4926	Control
-0.547462	178.531	CCR
0.131849	8.72012	ICR
0.301911	-454.177	CCR
0.736678	-35.014	ICR
-0.103915	2.03604	Control
1.00673	-106.285	Control
0.72426	17.9353	ICR
-0.258759	-46.6284	CCR
0.50554	-117.943	Control
0.858358	-9.12607	ICR
0.698593	-9.49931	ICR
-0.0766904	38.7326	ICR
0.78014	-279.732	Control
-1.2505	-43.6711	CCR
0.747865	-133.516	ICR
		Control
-0.73505	126.475	Control
0.15939	155.177	CCR
-0.114508	49.3977	CCR
-0.0857807	-554.796	CCR
-0.848707	282.627	Control
0.964903	-20.7612	ICR
-0.474605	61.0035	CCR
-0.0236744	-237.448	ICR
0.33895	163.708	Control
0.852783	0	ICR
-1.91122	6.78435	CCR
0.915689	-222.833	Control
-1.28786	-28.631	CCR
-0.400037	-28.1936	ICR
-0.00338068	-15.085	CCR
0.445878	-136.06	CCR
		CCR
-0.358945	338.681	Control
-0.713997	-28.4795	Control
-0.529072	83.4183	CCR
1.55182	-180.945	CCR
		ICR
-0.906518	0.898075	Control
0.362945	46.7356	CCR
0.207477	-241.098	Control
1.51318	-486.423	ICR
-0.00435746	-5.53009	ICR
0.582149	-34.4771	ICR
-0.73336	-12.8417	Control
2.07011	-193.106	ICR
0.255895	-44.4732	ICR
0.591675	-243.205	CCR
		CCR
-0.876303	-52.7551	ICR
0.172504	137.206	Control
0.897054	-540.461	CCR
-0.622824	-30.3228	Control
-1.67423	-158.861	CCR
-0.354319	22.6621	Control
0.843925	-173.489	ICR
0.258876	31.2669	ICR
0.135717	-15.9234	CCR
0.881785	-518.259	ICR
0.195993	-125.883	Control
0.441418	-51.2538	CCR
0.588223	-154.089	Control
-0.980635	-90.7582	Control
0.337139	0	Control
1.47538	-317.405	CCR
0.687646	-18.0639	ICR
-0.94333	-32.6763	CCR
-0.797062	67.6658	CCR
1.01178	-42.8634	Control
-1.7696	-124.423	CCR
0.645686	228.698	Control
-0.226954	11.7299	Control
-0.29482	-64.0595	CCR
0.0490012	-25.9228	ICR
0.621357	-147.366	ICR
0.610539	-63.9445	CCR
0.916654	-104.774	ICR
-0.975665	11.5254	Control
0	-68.6668	ICR
0.174405	85.6877	Control
0.708336	-406.29	ICR
-0.625594	-74.9749	Control
-0.795996	-51.6934	Control
0.748968	-217.079	ICR
-0.277108	272.86	CCR
2.21787	90.8576	CCR
-0.537899	185.714	CCR
-0.567039	-115.698	ICR
0.112618	-30.4788	ICR
0.732016	16.1101	Control
0.908118	10.6511	ICR
1.07083	-428.26	ICR
0.0575349	554.796	Control
		ICR
0.293577	-82.9626	ICR
-0.574128	-33.8143	CCR
-0.0492628	89.9955	Control
0.579799	-185.411	CCR
-0.31934	0	CCR
		CCR
-0.166762	88.7548	Control
0.137398	-28.2201	Control
0.014032	127.47	Control
0.61049	-623.357	ICR
-0.781105	496.882	Control
-0.406707	-24.3126	Control
0.0855453	33.977	Control

## Sheet: 3d
Streptococcus	Sausages_and_processed_meat_change	Treatment_group
1.1583	-406.29	CCR
2.4438	138.48	CCR
0.611097	0	ICR
0.460361	-169.701	CCR
0.162204	-65.3555	ICR
		Control
-0.223683	-101.693	ICR
		CCR
0.734332	0	ICR
0.316688	-144.988	Control
-0.800292	-112.041	ICR
1.26554	-83.4303	CCR
-0.754749	-94.3851	Control
2.19871	-125.404	ICR
0.799068	117.345	Control
-0.985755	-25.1056	CCR
0.786904	-109.292	ICR
0.251428	-496.882	CCR
-0.260557	-5.60685	ICR
-1.39122	-426.268	Control
1.75148	-675.477	ICR
0.902081	0	ICR
-0.280387	-294.291	ICR
0.255094	-331.869	Control
0.893297	-639.622	Control
-0.93152	97.5033	CCR
		ICR
-0.818455	-247.755	CCR
-1.67625	-33.3289	Control
-0.74808	411.087	ICR
0.323366	-378.094	CCR
		Control
1.4312	-246.696	Control
		Control
-0.255007	-113.287	Control
0.0084993	-147.366	Control
0.205947	-70.5886	CCR
-0.797922	-54.1819	Control
-0.129911	103.769	CCR
1.7914	-48.2266	ICR
0.577078	-426.268	CCR
0	-179.488	CCR
0.892625	-20.4926	Control
-0.552421	178.531	CCR
0.0885665	8.72012	ICR
0.346348	-454.177	CCR
1.27536	-35.014	ICR
-0.296481	2.03604	Control
1.03778	-106.285	Control
0.72426	17.9353	ICR
-0.321511	-46.6284	CCR
0.404064	-117.943	Control
0.966208	-9.12607	ICR
0.672128	-9.49931	ICR
-0.172303	38.7326	ICR
0.770903	-279.732	Control
-1.23949	-43.6711	CCR
0.725579	-133.516	ICR
		Control
-0.575905	126.475	Control
0.340246	155.177	CCR
-0.577538	49.3977	CCR
-0.0857807	-554.796	CCR
-0.185309	282.627	Control
0.964903	-20.7612	ICR
-0.474605	61.0035	CCR
0.139271	-237.448	ICR
0.675275	163.708	Control
0.844244	0	ICR
-1.91122	6.78435	CCR
0.906574	-222.833	Control
-1.16123	-28.631	CCR
-0.17598	-28.1936	ICR
-0.00159273	-15.085	CCR
0.202331	-136.06	CCR
		CCR
-0.320091	338.681	Control
-0.511701	-28.4795	Control
-0.252745	83.4183	CCR
1.55182	-180.945	CCR
		ICR
-1.21638	0.898075	Control
-0.155339	46.7356	CCR
0.469244	-241.098	Control
1.51318	-486.423	ICR
-1.01687	-5.53009	ICR
0.582149	-34.4771	ICR
-1.93731	-12.8417	Control
2.07011	-193.106	ICR
0.342531	-44.4732	ICR
1.35714	-243.205	CCR
		CCR
-0.845746	-52.7551	ICR
0.401369	137.206	Control
0.584477	-540.461	CCR
-0.523094	-30.3228	Control
-1.67423	-158.861	CCR
-0.379476	22.6621	Control
0.843925	-173.489	ICR
-0.0416946	31.2669	ICR
0.241197	-15.9234	CCR
0.488465	-518.259	ICR
0.201403	-125.883	Control
0.494955	-51.2538	CCR
0.588223	-154.089	Control
0.0624322	-90.7582	Control
0.234646	0	Control
1.15747	-317.405	CCR
0.630411	-18.0639	ICR
-0.910914	-32.6763	CCR
-0.797062	67.6658	CCR
0.888708	-42.8634	Control
-1.51639	-124.423	CCR
0.558937	228.698	Control
-0.0618054	11.7299	Control
-0.265158	-64.0595	CCR
0.0235489	-25.9228	ICR
0.714381	-147.366	ICR
0.270347	-63.9445	CCR
1.2975	-104.774	ICR
-0.966934	11.5254	Control
0	-68.6668	ICR
0.174405	85.6877	Control
0.697928	-406.29	ICR
-1.67619	-74.9749	Control
-0.795996	-51.6934	Control
0.748968	-217.079	ICR
-0.437433	272.86	CCR
2.21787	90.8576	CCR
0	185.714	CCR
-0.464036	-115.698	ICR
-0.559671	-30.4788	ICR
-0.309354	16.1101	Control
1.04093	10.6511	ICR
1.07083	-428.26	ICR
0.0448518	554.796	Control
		ICR
-0.152217	-82.9626	ICR
-0.5568	-33.8143	CCR
-0.00171314	89.9955	Control
0.637447	-185.411	CCR
-0.48077	0	CCR
		CCR
-0.414067	88.7548	Control
0.137398	-28.2201	Control
0.17173	127.47	Control
0.337864	-623.357	ICR
-0.587671	496.882	Control
-0.154885	-24.3126	Control
-0.0118947	33.977	Control

## Sheet: 3e
Microbiome	Rho	fdr_p	inv_log_fdr_p	rho_sign	Label
Clostridiales	-0.0963154	0.659654	0.180684	n	Clostridiales
Bacteroidales	0.0600052	0.912287	0.0398684	p	Bacteroidales
Bifidobacteriales	-0.0435253	0.97747	0.00989674	n	Bifidobacteriales
Coriobacteriales	0.0584702	0.912287	0.0398684	p	Coriobacteriales
Selenomonadales	0.0919026	0.659654	0.180684	p	Selenomonadales
Lactobacillales	-0.289092	0.0133764	1.87366	n	Lactobacillales
Enterococcus	0.111767	0.253628	0.595803	p	-Enterococcus
Lactobacillus	0.00599157	0.944192	0.0249397	p	-Lactobacillus
Lactococcus	-0.149626	0.15748	0.802774	n	-Lactococcus
Streptococcus	-0.302434	0.00118498	2.92629	n	-Streptococcus
Verrucomicrobiales	-0.0987668	0.659654	0.180684	n	Verrucomicrobiales
Methanobacteriales	-0.0157321	0.999322	0.000294543	n	Methanobacteriales
Betaproteobacteriales	0.0224846	0.999322	0.000294543	p	Betaproteobacteriales
Enterobacteriales	0.0975607	0.659654	0.180684	p	Enterobacteriales
Erysipelotrichales	0.0213736	0.999322	0.000294543	p	Erysipelotrichales
Desulfovibrionales	-0.0148418	0.999322	0.000294543	n	Desulfovibrionales
Rhodospirillales	-0.0881097	0.659654	0.180684	n	Rhodospirillales
Pasteurellales	-0.152752	0.435729	0.360783	n	Pasteurellales
Gastranaerophilales	0.00506648	0.999322	0.000294543	p	Gastranaerophilales
Izimaplasmatales	0.11798	0.659654	0.180684	p	Izimaplasmatales
Anaeroplasmatales	-0.00437909	0.999322	0.000294543	n	Anaeroplasmatales
Opitutales	-0.0981732	0.659654	0.180684	n	Opitutales
Actinomycetales	-0.0517103	0.935099	0.0291423	n	Actinomycetales
Synergistales	-0.177838	0.289747	0.537981	n	Synergistales
Victivallales	0.00642012	0.999322	0.000294543	p	Victivallales
Saccharimonadales	0.219648	0.11251	0.94881	p	Saccharimonadales
Mollicutes_RF39	0.0230841	0.999322	0.000294543	p	Mollicutes_RF39
Propionibacteriales	-7.27294e-05	0.999322	0.000294543	n	Propionibacteriales
