# Supplementary material for: Calorie restriction improves metabolic state independently of gut microbiome composition: a randomized dietary intervention trial
Source: Genome Med. 2022 Mar 14;14:30. doi: 10.1186/s13073-022-01030-0 (PMC8919571; doi:10.1186/s13073-022-01030-0)
Supplement: Supplementary file 5 — Additional file 5. Source data for Figure 4. [file 13073_2022_1030_MOESM5_ESM.xlsx]

## Sheet: 4a
Measure	Rho	p-value	FDR adjusted p-value	inv_log_p_fdr	Significance_fdr	Label
cholin	0.29487	0.000386009	0.00442155	2.35443	FDR < 0.05	Cholin
waist	0.663847	1.20884e-19	5.07712e-18	17.2944	FDR < 0.05	Waist
VAT_cm3	0.866686	3.28258e-43	4.13605e-41	40.3834	FDR < 0.05	VAT
aSAT_cm3	0.790827	5.26805e-31	3.31887e-29	28.479	FDR < 0.05	SAT
liver_fat	0.472558	8.16713e-09	2.05812e-07	6.68653	FDR < 0.05	Liver fat
bp_syst	0.247404	0.00279354	0.0234657	1.62957	FDR < 0.05	Systolic BP
bp_diast	0.302576	0.000227762	0.0028698	2.54215	FDR < 0.05	Diastolic BP
leptin_ng_ml	0.523661	3.16103e-11	9.95724e-10	9.00186	FDR < 0.05	Leptin
igf1	-0.244071	0.00378571	0.0280588	1.55193	FDR < 0.05	IGF-1
zCHOL	0.37425	4.47205e-06	8.04968e-05	4.09422	FDR < 0.05	Cholesterol
zLDL	0.27038	0.00128585	0.0119072	1.92419	FDR < 0.05	LDL
zGPT	0.266909	0.00132302	0.0119072	1.92419	FDR < 0.05	ALT
zGGT	0.453607	1.43534e-08	3.01422e-07	6.52082	FDR < 0.05	GGT
zNEUTRO	-0.23013	0.00703336	0.0466422	1.33122	FDR < 0.05	Neutrophils
zTHROMBO	0.338443	4.3143e-05	0.000666463	3.17622	FDR < 0.05	Thrombocytes
zKREA	0.240042	0.0040104	0.0280728	1.55171	FDR < 0.05	Creatinine
E_selectin	0.277158	0.00084024	0.00882252	2.05441	FDR < 0.05	E-selectin
zFERR	-0.2497	0.00303235	0.0238798	1.62197	FDR < 0.05	Ferritin
Pancreatic_fat	0.345026	4.76045e-05	0.000666463	3.17622	FDR < 0.05	Pancreatic fat
CDCA	0.058196	0.493048	0.730871	0.13616	FDR > 0.05
DCA	0.111178	0.189357	0.426052	0.370537	FDR > 0.05
UDCA	0.122362	0.148327	0.373783	0.42738	FDR > 0.05
CA	0.044972	0.59644	0.816863	0.0878508	FDR > 0.05
HCA	-0.00404565	0.962026	0.98549	0.00634797	FDR > 0.05
GLCA	0.113763	0.179205	0.418145	0.378673	FDR > 0.05
GCDCA	0.138249	0.102078	0.293423	0.532505	FDR > 0.05
GDCA	0.0691576	0.415148	0.688272	0.16224	FDR > 0.05
GUDCA	0.18092	0.0317989	0.138161	0.859615	FDR > 0.05
GCA	0.0351043	0.679418	0.873538	0.0587183	FDR > 0.05
GHCA	0.0374201	0.659547	0.865656	0.0626547	FDR > 0.05
TCDCA	0.0216812	0.798578	0.935162	0.0291133	FDR > 0.05
TDCA	0.0162358	0.848458	0.93777	0.0279038	FDR > 0.05
TUDCA	0.11128	0.188949	0.426052	0.370537	FDR > 0.05
TCA	0.00209769	0.980305	0.989044	0.00478438	FDR > 0.05
TaMCA	-0.0548633	0.51818	0.759194	0.119647	FDR > 0.05
THCA	-0.0953925	0.260501	0.497319	0.303365	FDR > 0.05
Total_BA	0.10938	0.196659	0.432507	0.364007	FDR > 0.05
tmao	-0.0356782	0.675582	0.873538	0.0587183	FDR > 0.05
betain	-0.155369	0.0658175	0.224135	0.64949	FDR > 0.05
acetate	0.191752	0.0242572	0.110686	0.955906	FDR > 0.05
Butyrate	-0.0929476	0.27823	0.508071	0.294075	FDR > 0.05
propionate	-0.0727941	0.396168	0.665561	0.176812	FDR > 0.05
Isobutyrate	-0.0905983	0.290611	0.523099	0.281416	FDR > 0.05
Methylbutyrate	-0.0322657	0.70715	0.889427	0.0508897	FDR > 0.05
Valerate	-0.0127218	0.882269	0.956293	0.0194091	FDR > 0.05
isovalerate	-0.0593874	0.488994	0.730871	0.13616	FDR > 0.05
caproate	0.015457	0.857201	0.939194	0.0272445	FDR > 0.05
totSCFA_mM	0.191304	0.024597	0.110686	0.955906	FDR > 0.05
HOMAIR	0.104737	0.218121	0.458055	0.339082	FDR > 0.05
insulin_mu	0.106011	0.212539	0.453897	0.343042	FDR > 0.05
zGLUC	0.118338	0.160728	0.382109	0.417813	FDR > 0.05
zHBA1C	0.142242	0.0960649	0.293423	0.532505	FDR > 0.05
zTRIG	0.219851	0.00856568	0.0539638	1.2679	FDR > 0.05
zHDL	0.174735	0.037541	0.157672	0.802245	FDR > 0.05
Adiponectin_ng_ml	0.169647	0.0435532	0.177023	0.751971	FDR > 0.05
resistin_ng_ml	-0.051803	0.543284	0.777884	0.109085	FDR > 0.05
zGOT	0.123243	0.143958	0.373783	0.42738	FDR > 0.05
CRP_ng_pl	0.15996	0.0590431	0.206651	0.684763	FDR > 0.05
TNF	0.0628303	0.457587	0.711802	0.147641	FDR > 0.05
IFN	0.0791844	0.348901	0.602213	0.22025	FDR > 0.05
IL6	0.018075	0.832736	0.935162	0.0291133	FDR > 0.05
IL8	-0.12003	0.154787	0.379901	0.42033	FDR > 0.05
zLDH	0.140371	0.0993172	0.293423	0.532505	FDR > 0.05
C0	0.0601681	0.48168	0.730871	0.13616	FDR > 0.05
C2	-0.0855535	0.316638	0.561921	0.250324	FDR > 0.05
C3	0.0306725	0.720012	0.889427	0.0508897	FDR > 0.05
C4	0.201563	0.0186167	0.101987	0.991455	FDR > 0.05
C5_1	0.108834	0.236708	0.465064	0.332487	FDR > 0.05
C5	-0.0443557	0.606786	0.822097	0.0850769	FDR > 0.05
C6	0.112919	0.199091	0.432507	0.364007	FDR > 0.05
C5OH_HMB	-0.0494159	0.573646	0.800249	0.096775	FDR > 0.05
C8_1	0.143913	0.0933926	0.293423	0.532505	FDR > 0.05
C8	0.0174882	0.838677	0.935162	0.0291133	FDR > 0.05
C10_1	0.0661693	0.445759	0.70207	0.15362	FDR > 0.05
C10	-0.0588768	0.492744	0.730871	0.13616	FDR > 0.05
MMA	-0.0759467	0.383116	0.652332	0.185531	FDR > 0.05
Glut	-0.0116215	0.892387	0.956293	0.0194091	FDR > 0.05
C12	0.0381245	0.657079	0.865656	0.0626547	FDR > 0.05
MeGlut	-0.105454	0.239914	0.465064	0.332487	FDR > 0.05
HMG	0.0241235	0.825505	0.935162	0.0291133	FDR > 0.05
C14_1	0.0289986	0.734706	0.898766	0.0463533	FDR > 0.05
C14	0.00703044	0.936725	0.969779	0.0133271	FDR > 0.05
C14OH	0.0709184	0.4357	0.70207	0.15362	FDR > 0.05
C16_1	-0.0688219	0.443835	0.70207	0.15362	FDR > 0.05
C16	-0.12416	0.146808	0.373783	0.42738	FDR > 0.05
C16_1OH	-0.0230522	0.810212	0.935162	0.0291133	FDR > 0.05
C16OH	0.162578	0.0943048	0.293423	0.532505	FDR > 0.05
C18_2	-0.0214275	0.808796	0.935162	0.0291133	FDR > 0.05
C18_1	-0.053511	0.531553	0.769836	0.113602	FDR > 0.05
C18	0.000608532	0.994432	0.994432	0.00242483	FDR > 0.05
C18_1OH	-0.0112273	0.913546	0.967284	0.0144462	FDR > 0.05
C18OH	-0.0613457	0.574729	0.800249	0.096775	FDR > 0.05
Ala	0.144135	0.0904867	0.293423	0.532505	FDR > 0.05
Pro	-0.0272801	0.749892	0.908523	0.0416643	FDR > 0.05
Val	0.0475938	0.577957	0.800249	0.096775	FDR > 0.05
thr	-0.0340677	0.690526	0.878852	0.0560843	FDR > 0.05
leu_ile	-0.0112338	0.895576	0.956293	0.0194091	FDR > 0.05
gln	-0.0804527	0.346456	0.602213	0.22025	FDR > 0.05
met	0.131061	0.124081	0.339873	0.468683	FDR > 0.05
his	0.0236539	0.782244	0.935162	0.0291133	FDR > 0.05
phe	-0.00201752	0.981194	0.989044	0.00478438	FDR > 0.05
tyr	0.197511	0.0197743	0.103815	0.98374	FDR > 0.05
asp	0.0219402	0.797668	0.935162	0.0291133	FDR > 0.05
glu	-0.0935722	0.273235	0.508071	0.294075	FDR > 0.05
trp	-0.00655079	0.938993	0.969779	0.0133271	FDR > 0.05
gly	-0.203311	0.0163732	0.0937741	1.02792	FDR > 0.05
orn	0.101982	0.23224	0.465064	0.332487	FDR > 0.05
arg	-0.0198401	0.816677	0.935162	0.0291133	FDR > 0.05
cit	0.102931	0.227898	0.465064	0.332487	FDR > 0.05
hci	0.0666541	0.43562	0.70207	0.15362	FDR > 0.05
asa	0.031298	0.714548	0.889427	0.0508897	FDR > 0.05
zERY	0.165331	0.0509218	0.194429	0.71124	FDR > 0.05
zLEUKO	0.132265	0.11928	0.333985	0.476273	FDR > 0.05
zLYMPHO	0.168142	0.0503809	0.194429	0.71124	FDR > 0.05
zMONO	0.0425585	0.622751	0.834752	0.0784426	FDR > 0.05
zBILI	-0.124653	0.139394	0.373696	0.427482	FDR > 0.05
zALBQ	-0.0996883	0.237855	0.465064	0.332487	FDR > 0.05
P_selectin	0.137603	0.102465	0.293423	0.532505	FDR > 0.05
ICAM_3	0.119455	0.156784	0.379901	0.42033	FDR > 0.05
Thrombomodulin	0.0920219	0.276071	0.508071	0.294075	FDR > 0.05
zBASO	0.196594	0.0217941	0.10794	0.966817	FDR > 0.05
zEOS	0.162829	0.0582205	0.206651	0.684763	FDR > 0.05
zHSRE	0.191721	0.0222734	0.10794	0.966817	FDR > 0.05
zHST	0.21045	0.011942	0.071652	1.14477	FDR > 0.05
zTSH	0.162342	0.0535753	0.198544	0.702144	FDR > 0.05
zFE	0.00842755	0.921564	0.967642	0.0142852	FDR > 0.05

## Sheet: 4b
Measure	Rho	p-value	FDR adjusted p-value	inv_log_p_fdr	Significance_fdr
Firmicutes	-0.0438367115339085	0.621814464960349	0.902606003226305	0.044501782316662	FDR > 0.05
Bacteroidetes	0.0364127297807961	0.682041004153202	0.902606003226305	0.044501782316662	FDR > 0.05
Actinobacteria	-0.0304897563866526	0.731593806872562	0.902606003226305	0.044501782316662	FDR > 0.05
Verrucomicrobia	-0.101194801173511	0.253829622671886	0.887553614737257	0.0518054029137183	FDR > 0.05
Euryarchaeota	0.0203498259435118	0.818943828393267	0.902606003226305	0.044501782316662	FDR > 0.05
Proteobacteria	0.171922758165919	0.0513919319321764	0.565311251253941	0.247712370795189	FDR > 0.05
Cyanobacteria	0.112691147290199	0.203543052865195	0.887553614737257	0.0518054029137183	FDR > 0.05
Tenericutes	-0.0172966818622704	0.845741380900627	0.902606003226305	0.044501782316662	FDR > 0.05
Synergistetes	-0.0108796546568656	0.902606003226305	0.902606003226305	0.044501782316662	FDR > 0.05
Lentisphaerae	-0.0877475604128647	0.322746768995366	0.887553614737257	0.0518054029137183	FDR > 0.05
Patescibacteria	-0.033320195863732	0.70776068485834	0.902606003226305	0.044501782316662	FDR > 0.05
Clostridia	-0.0167850189862348	0.850250451372897	0.902606003226305	0.044501782316662	FDR > 0.05
Bacteroidia	0.0364127297807961	0.682041004153202	0.902606003226305	0.044501782316662	FDR > 0.05
Actinobacteria1	-0.0688926499506626	0.437881063554183	0.902606003226305	0.044501782316662	FDR > 0.05
Coriobacteriia	0.0595483837606571	0.502633568085489	0.902606003226305	0.044501782316662	FDR > 0.05
Negativicutes	0.0158486357455373	0.858514847821289	0.902606003226305	0.044501782316662	FDR > 0.05
Bacilli	-0.0364744275105755	0.681531459621002	0.902606003226305	0.044501782316662	FDR > 0.05
Verrucomicrobiae	-0.101194801173511	0.253829622671886	0.902606003226305	0.044501782316662	FDR > 0.05
Methanobacteria	0.0202810358617286	0.819545428612931	0.902606003226305	0.044501782316662	FDR > 0.05
Gammaproteobacteria	0.21467494224493	0.0145633084804995	0.247576244168492	0.606291029771059	FDR > 0.05
Erysipelotrichia	-0.0150576225895086	0.865508221836546	0.902606003226305	0.044501782316662	FDR > 0.05
Deltaproteobacteria	-0.109548767515686	0.216515273573587	0.902606003226305	0.044501782316662	FDR > 0.05
Alphaproteobacteria	-0.0499796616727196	0.573784738273978	0.902606003226305	0.044501782316662	FDR > 0.05
Melainabacteria	0.0742962925891934	0.40271200711908	0.902606003226305	0.044501782316662	FDR > 0.05
Mollicutes	-0.0172966818622704	0.845741380900627	0.902606003226305	0.044501782316662	FDR > 0.05
Synergistia	-0.0108796546568656	0.902606003226305	0.902606003226305	0.044501782316662	FDR > 0.05
Lentisphaeria	-0.0877475604128647	0.322746768995366	0.902606003226305	0.044501782316662	FDR > 0.05
Saccharimonadia	-0.033320195863732	0.70776068485834	0.902606003226305	0.044501782316662	FDR > 0.05
Clostridiales	-0.0730037903881219	0.3930661865801	0.767084595295795	0.115156738731264	FDR > 0.05
Bacteroidales	-0.036585679192211	0.668951897881125	0.934039831874475	0.0296346030049895	FDR > 0.05
Bifidobacteriales	0.137485853842872	0.106533730628611	0.767084595295795	0.115156738731264	FDR > 0.05
Coriobacteriales	0.0708187037163672	0.407420607391762	0.767084595295795	0.115156738731264	FDR > 0.05
Selenomonadales	-0.0112829117508803	0.895121505546372	0.934039831874475	0.0296346030049895	FDR > 0.05
Lactobacillales	-0.144870514479008	0.088837300988866	0.767084595295795	0.115156738731264	FDR > 0.05
Verrucomicrobiales	-0.0128192964371541	0.880939277151958	0.934039831874475	0.0296346030049895	FDR > 0.05
Methanobacteriales	0.112433060445936	0.187577781748164	0.767084595295795	0.115156738731264	FDR > 0.05
Betaproteobacteriales	0.0649508065374171	0.447466013922547	0.767084595295795	0.115156738731264	FDR > 0.05
Enterobacteriales	0.143180439493526	0.0926650448117142	0.767084595295795	0.115156738731264	FDR > 0.05
Erysipelotrichales	0.00296036793463692	0.972408970498561	0.972408970498561	0.0121510434321002	FDR > 0.05
Desulfovibrionales	-0.0466816576519455	0.585274712706122	0.877912069059184	0.0565489804888365	FDR > 0.05
Rhodospirillales	-0.0159231171795496	0.852407651994434	0.934039831874475	0.0296346030049895	FDR > 0.05
Pasteurellales	0.028876213300966	0.735784016906686	0.934039831874475	0.0296346030049895	FDR > 0.05
Gastranaerophilales	-0.0578676338233401	0.498624361050522	0.797798977680835	0.0981065245414168	FDR > 0.05
Izimaplasmatales	0.0826151302560537	0.333605794886362	0.767084595295795	0.115156738731264	FDR > 0.05
Anaeroplasmatales	0.105057139909019	0.218386565922134	0.767084595295795	0.115156738731264	FDR > 0.05
Opitutales	-0.0235570721728963	0.7831134298154	0.934039831874475	0.0296346030049895	FDR > 0.05
Actinomycetales	0.0243126594837198	0.776337130891771	0.934039831874475	0.0296346030049895	FDR > 0.05
Synergistales	-0.0656836283820658	0.442347181278661	0.767084595295795	0.115156738731264	FDR > 0.05
Victivallales	-0.0751925034085496	0.378996135325353	0.767084595295795	0.115156738731264	FDR > 0.05
Saccharimonadales	0.116899726085115	0.170535419318307	0.767084595295795	0.115156738731264	FDR > 0.05
Mollicutes_RF39	-0.0915918696504716	0.283559818404342	0.767084595295795	0.115156738731264	FDR > 0.05
Propionibacteriales	-0.0936629867636355	0.272767570191133	0.767084595295795	0.115156738731264	FDR > 0.05
Lachnospiraceae	0.0344449273884049	0.698366607346579	0.972222390556674	0.0122343812215312	FDR > 0.05
Bacteroidaceae	0.0736668068912936	0.406720686911955	0.794073722066197	0.100139175658219	FDR > 0.05
Ruminococcaceae	0.0609627417301883	0.492522103510572	0.877974184518846	0.0565182536677472	FDR > 0.05
Bifidobacteriaceae	-0.0788662711480486	0.374317666654175	0.794073722066197	0.100139175658219	FDR > 0.05
Prevotellaceae	-0.0578168937185485	0.515158326237464	0.880062140655667	0.0554866614963589	FDR > 0.05
Coriobacteriaceae	0.0521983786597356	0.556874798391469	0.913274669362009	0.0393985878014098	FDR > 0.05
Peptostreptococcaceae	0.0107558440179003	0.90370898501926	0.975054431204991	0.010971139673622	FDR > 0.05
Veillonellaceae	0.102789617176526	0.246384641584155	0.794073722066197	0.100139175658219	FDR > 0.05
Streptococcaceae	-0.0445668747737941	0.616015887705067	0.971409669073375	0.0125975780255182	FDR > 0.05
Acidaminococcaceae	0.0830949926424072	0.349164104481964	0.794073722066197	0.100139175658219	FDR > 0.05
Akkermansiaceae	-0.124856489845563	0.158593602404761	0.794073722066197	0.100139175658219	FDR > 0.05
Christensenellaceae	-0.104968094257611	0.236461425652218	0.794073722066197	0.100139175658219	FDR > 0.05
Methanobacteriaceae	0.0202810358617286	0.819545428612931	0.975054431204991	0.010971139673622	FDR > 0.05
Clostridiaceae_1	-0.0300765847278356	0.735094978225778	0.972222390556674	0.0122343812215312	FDR > 0.05
Rikenellaceae	-0.00449745987160058	0.959656707779023	0.992420348999628	0.00330433935383239	FDR > 0.05
Tannerellaceae	0.0113786473718205	0.898162571263141	0.975054431204991	0.010971139673622	FDR > 0.05
Burkholderiaceae	0.100659819266545	0.256361350254638	0.794073722066197	0.100139175658219	FDR > 0.05
Enterobacteriaceae	0.180956406872723	0.0401463869459502	0.794073722066197	0.100139175658219	FDR > 0.05
Erysipelotrichaceae	-0.0150576225895086	0.865508221836546	0.975054431204991	0.010971139673622	FDR > 0.05
Eggerthellaceae	-0.0850045072437819	0.338161951908132	0.794073722066197	0.100139175658219	FDR > 0.05
Marinifilaceae	-0.117132664654496	0.186175511700765	0.794073722066197	0.100139175658219	FDR > 0.05
Barnesiellaceae	-0.13342893761826	0.131692846851072	0.794073722066197	0.100139175658219	FDR > 0.05
Desulfovibrionaceae	-0.109548767515686	0.216515273573587	0.794073722066197	0.100139175658219	FDR > 0.05
Muribaculaceae	-0.154987401744138	0.0794650785270333	0.794073722066197	0.100139175658219	FDR > 0.05
Pasteurellaceae	0.0129370600308749	0.884306132153882	0.975054431204991	0.010971139673622	FDR > 0.05
Lactobacillaceae	0.112981754096015	0.202372253641605	0.794073722066197	0.100139175658219	FDR > 0.05
Family_XIII	-0.0873219012945906	0.325108695239107	0.794073722066197	0.100139175658219	FDR > 0.05
Enterococcaceae	0.0330911451909231	0.709679235245246	0.972222390556674	0.0122343812215312	FDR > 0.05
Anaeroplasmataceae	0.0898658114324999	0.311157776461903	0.794073722066197	0.100139175658219	FDR > 0.05
Coriobacteriales_Incertae_Sedis	-0.215792922262322	0.0140457703999675	0.575876586398666	0.239670578362901	FDR > 0.05
Peptococcaceae	-0.00329932322983887	0.970398521469491	0.992420348999628	0.00330433935383239	FDR > 0.05
Puniceicoccaceae	0.000844634163476995	0.992420348999628	0.992420348999628	0.00330433935383239	FDR > 0.05
Leuconostocaceae	-0.0762820675049198	0.390220486659811	0.794073722066197	0.100139175658219	FDR > 0.05
Clostridiales_vadinBB60_group	-0.0306737261365982	0.730036637635046	0.972222390556674	0.0122343812215312	FDR > 0.05
Actinomycetaceae	0.0994942462608017	0.261937113768067	0.794073722066197	0.100139175658219	FDR > 0.05
Synergistaceae	-0.0108796546568656	0.902606003226305	0.975054431204991	0.010971139673622	FDR > 0.05
Victivallaceae	-0.0171605481461594	0.846940589234268	0.975054431204991	0.010971139673622	FDR > 0.05
Saccharimonadaceae	-0.0623907429583353	0.48242347990943	0.877974184518846	0.0565182536677472	FDR > 0.05
Atopobiaceae	0.0369211858878123	0.677846099772356	0.972222390556674	0.0122343812215312	FDR > 0.05
Propionibacteriaceae	0.0848283952099878	0.339167357274104	0.794073722066197	0.100139175658219	FDR > 0.05
Defluviitaleaceae	0.12739140928694	0.150243000554236	0.794073722066197	0.100139175658219	FDR > 0.05
Blautia	0.0120179766946506	0.888331767849251	0.981694112642123	0.00802381352279029	FDR > 0.05
Bacteroides	-0.0565396761916392	0.508546527106664	0.981694112642123	0.00802381352279029	FDR > 0.05
Agathobacter	0.037653645888631	0.659881144666012	0.981694112642123	0.00802381352279029	FDR > 0.05
Faecalibacterium	0.0281514548269691	0.742179247012632	0.981694112642123	0.00802381352279029	FDR > 0.05
Bifidobacterium	0.137485853842872	0.106533730628611	0.906411030672985	0.0426748179159972	FDR > 0.05
Fusicatenibacter	0.134177430129653	0.115308822226251	0.906411030672985	0.0426748179159972	FDR > 0.05
Prevotella_9	0.0347829056064335	0.684372097423262	0.981694112642123	0.00802381352279029	FDR > 0.05
Collinsella	0.0775987660989109	0.363886418337278	0.981694112642123	0.00802381352279029	FDR > 0.05
Anaerostipes	0.106231406934477	0.213254856645774	0.906411030672985	0.0426748179159972	FDR > 0.05
Dorea	-0.0081684177600986	0.923968392869632	0.981694112642123	0.00802381352279029	FDR > 0.05
Ruminococcus_2	-0.0391730842295263	0.647060856117644	0.981694112642123	0.00802381352279029	FDR > 0.05
Subdoligranulum	-0.053660939821436	0.530402040901404	0.981694112642123	0.00802381352279029	FDR > 0.05
Romboutsia	0.0019639056923213	0.981694112642123	0.981694112642123	0.00802381352279029	FDR > 0.05
Coprococcus_3	0.160435199257181	0.0592057227605034	0.906411030672985	0.0426748179159972	FDR > 0.05
Ruminococcus_1	-0.207714633289415	0.0141423219792257	0.593543167770109	0.226547689779998	FDR > 0.05
Dialister	0.0984934664484411	0.248687999252658	0.953550194394208	0.0206564409770015	FDR > 0.05
Streptococcus	-0.129302746452458	0.129249833932773	0.906411030672985	0.0426748179159972	FDR > 0.05
Intestinibacter	-0.0210515084150425	0.805697995356219	0.981694112642123	0.00802381352279029	FDR > 0.05
Phascolarctobacterium	-0.156560141505604	0.0656925934704491	0.906411030672985	0.0426748179159972	FDR > 0.05
Akkermansia	-0.0128192964371541	0.880939277151958	0.981694112642123	0.00802381352279029	FDR > 0.05
Roseburia	-0.0346195867098322	0.685775630555317	0.981694112642123	0.00802381352279029	FDR > 0.05
Lachnospiraceae_ND3007_group	0.0204559299570039	0.81109082716461	0.981694112642123	0.00802381352279029	FDR > 0.05
Lachnospira	-0.154520034988294	0.0693339087750062	0.906411030672985	0.0426748179159972	FDR > 0.05
Christensenellaceae_R-7_group	-0.214650718797399	0.011165014814362	0.593543167770109	0.226547689779998	FDR > 0.05
Methanobrevibacter	0.106697016518861	0.211244100774935	0.906411030672985	0.0426748179159972	FDR > 0.05
Clostridium_sensu_stricto_1	0.0326035877253915	0.703187797899508	0.981694112642123	0.00802381352279029	FDR > 0.05
Alistipes	-0.0281852518421796	0.741880628390987	0.981694112642123	0.00802381352279029	FDR > 0.05
Ruminococcaceae_UCG-013	-0.207259500557444	0.0143599153492768	0.593543167770109	0.226547689779998	FDR > 0.05
Lachnoclostridium	0.0284247720399298	0.739765415240252	0.981694112642123	0.00802381352279029	FDR > 0.05
Ruminococcaceae_UCG-002	-0.182464683794981	0.0315644818874929	0.906411030672985	0.0426748179159972	FDR > 0.05
Parabacteroides	-0.0454067445888984	0.595573119413771	0.981694112642123	0.00802381352279029	FDR > 0.05
Lachnospiraceae_NK4A136_group	-0.14377596051201	0.0913016159731915	0.906411030672985	0.0426748179159972	FDR > 0.05
Coprococcus_1	-0.059528563598778	0.486359076673024	0.981694112642123	0.00802381352279029	FDR > 0.05
Coprococcus_2	-0.040910731887104	0.632525559644024	0.981694112642123	0.00802381352279029	FDR > 0.05
Parasutterella	-0.00570244840965633	0.946880797550173	0.981694112642123	0.00802381352279029	FDR > 0.05
Escherichia/Shigella	0.114439439958811	0.179774761032129	0.906411030672985	0.0426748179159972	FDR > 0.05
Sutterella	0.0291648802365264	0.733241841321957	0.981694112642123	0.00802381352279029	FDR > 0.05
Erysipelotrichaceae_UCG-003	-0.00296083393004702	0.972404629071265	0.981694112642123	0.00802381352279029	FDR > 0.05
Acidaminococcus	0.0879233221264789	0.3033693867167	0.981694112642123	0.00802381352279029	FDR > 0.05
Ruminiclostridium_6	-0.054212601410021	0.526177556347756	0.981694112642123	0.00802381352279029	FDR > 0.05
Terrisporobacter	0.0106449290762187	0.901020685832373	0.981694112642123	0.00802381352279029	FDR > 0.05
Butyricicoccus	-0.00367085623894978	0.965790749317258	0.981694112642123	0.00802381352279029	FDR > 0.05
CAG-56	-0.0386871100101144	0.651150247505955	0.981694112642123	0.00802381352279029	FDR > 0.05
Prevotella_2	0.114312993025994	0.180259369284196	0.906411030672985	0.0426748179159972	FDR > 0.05
Megamonas	-0.00227668085623903	0.978779317239176	0.981694112642123	0.00802381352279029	FDR > 0.05
Ruminococcaceae_NK4A214_group	-0.0398658621836322	0.641249445840369	0.981694112642123	0.00802381352279029	FDR > 0.05
Adlercreutzia	-0.122078487963457	0.152244682743063	0.906411030672985	0.0426748179159972	FDR > 0.05
Lachnospiraceae_UCG-001	-0.158373858780828	0.0625877059188952	0.906411030672985	0.0426748179159972	FDR > 0.05
Turicibacter	0.0677132231033798	0.428344551265495	0.981694112642123	0.00802381352279029	FDR > 0.05
Prevotellaceae_NK3B31_group	0.110027251901105	0.19725672973481	0.906411030672985	0.0426748179159972	FDR > 0.05
Lachnospiraceae_UCG-004	0.0188380075285822	0.825784881600915	0.981694112642123	0.00802381352279029	FDR > 0.05
Prevotella_7	0.013150635850526	0.877885498873509	0.981694112642123	0.00802381352279029	FDR > 0.05
Ruminococcaceae_UCG-004	-0.0523605068483341	0.540427365557281	0.981694112642123	0.00802381352279029	FDR > 0.05
Odoribacter	-0.0100186678988417	0.906816747195901	0.981694112642123	0.00802381352279029	FDR > 0.05
Ruminiclostridium_5	-0.0794590121296274	0.352464516022309	0.981694112642123	0.00802381352279029	FDR > 0.05
Barnesiella	-0.0524693878749339	0.539584396463644	0.981694112642123	0.00802381352279029	FDR > 0.05
Megasphaera	0.00803977067692241	0.925162332562085	0.981694112642123	0.00802381352279029	FDR > 0.05
Alloprevotella	0.118124709533091	0.166068506109803	0.906411030672985	0.0426748179159972	FDR > 0.05
Methanosphaera	0.0550923514909153	0.519476016828328	0.981694112642123	0.00802381352279029	FDR > 0.05
Ruminococcaceae_UCG-014	0.00747981140572771	0.930361074908375	0.981694112642123	0.00802381352279029	FDR > 0.05
Ruminococcaceae_UCG-005	-0.0884783856257569	0.300315119839363	0.981694112642123	0.00802381352279029	FDR > 0.05
Oscillibacter	-0.0303422045733622	0.722903810946792	0.981694112642123	0.00802381352279029	FDR > 0.05
Lachnospiraceae_FCS020_group	0.113216244935628	0.184502982744901	0.906411030672985	0.0426748179159972	FDR > 0.05
Bilophila	-0.0491070696820876	0.565912204776443	0.981694112642123	0.00802381352279029	FDR > 0.05
Ruminococcaceae_UCG-003	-0.0555909300058048	0.515697505921629	0.981694112642123	0.00802381352279029	FDR > 0.05
Tyzzerella_3	-0.173082336592012	0.0415911002962554	0.906411030672985	0.0426748179159972	FDR > 0.05
Enterorhabdus	0.0911754100231595	0.285763989139901	0.981694112642123	0.00802381352279029	FDR > 0.05
Slackia	-0.0672690786661148	0.431386808566085	0.981694112642123	0.00802381352279029	FDR > 0.05
CAG-352	-0.060537363239691	0.478989015678959	0.981694112642123	0.00802381352279029	FDR > 0.05
Paraprevotella	-0.080907129980597	0.343730224799847	0.981694112642123	0.00802381352279029	FDR > 0.05
Veillonella	0.0100638978559622	0.90639797472523	0.981694112642123	0.00802381352279029	FDR > 0.05
Senegalimassilia	0.0473266775963266	0.580095776458314	0.981694112642123	0.00802381352279029	FDR > 0.05
Lachnospiraceae_UCG-010	-0.116001738716907	0.173866056161753	0.906411030672985	0.0426748179159972	FDR > 0.05
Flavonifractor	-0.0237700325574526	0.781201875254753	0.981694112642123	0.00802381352279029	FDR > 0.05
Coprobacter	-0.0159433390504339	0.852222347424881	0.981694112642123	0.00802381352279029	FDR > 0.05
Catenibacterium	-0.0369192613652769	0.66611341165978	0.981694112642123	0.00802381352279029	FDR > 0.05
Haemophilus	0.0167387662084446	0.844939893081175	0.981694112642123	0.00802381352279029	FDR > 0.05
Mitsuokella	0.0701306300165453	0.412003947280273	0.981694112642123	0.00802381352279029	FDR > 0.05
Lactococcus	0.0787597747915511	0.356731240419765	0.981694112642123	0.00802381352279029	FDR > 0.05
Lactobacillus	0.0814750079431398	0.340342722068909	0.981694112642123	0.00802381352279029	FDR > 0.05
Family_XIII_AD3011_group	-0.0919828141804924	0.28150107891395	0.981694112642123	0.00802381352279029	FDR > 0.05
Ruminiclostridium_9	-0.0346279275099268	0.68570392518781	0.981694112642123	0.00802381352279029	FDR > 0.05
Intestinimonas	0.128980550337753	0.130215006436989	0.906411030672985	0.0426748179159972	FDR > 0.05
Holdemanella	0.106021225261197	0.214166997496693	0.906411030672985	0.0426748179159972	FDR > 0.05
Negativibacillus	0.0750884056969023	0.379658299413987	0.981694112642123	0.00802381352279029	FDR > 0.05
Enterococcus	0.140820794785726	0.0982269972610365	0.906411030672985	0.0426748179159972	FDR > 0.05
Anaeroplasma	0.105057139909019	0.218386565922134	0.906411030672985	0.0426748179159972	FDR > 0.05
Klebsiella	0.107943515337491	0.205927865686123	0.906411030672985	0.0426748179159972	FDR > 0.05
Family_XIII_UCG-001	-0.0154034695357948	0.857172216487961	0.981694112642123	0.00802381352279029	FDR > 0.05
Eggerthella	0.0115932607291725	0.892253880125196	0.981694112642123	0.00802381352279029	FDR > 0.05
Marvinbryantia	-0.0526750411022861	0.537993984730068	0.981694112642123	0.00802381352279029	FDR > 0.05
Tyzzerella	0.112959320366507	0.185507580489691	0.906411030672985	0.0426748179159972	FDR > 0.05
Desulfovibrio	0.0696021569149226	0.415544613727214	0.981694112642123	0.00802381352279029	FDR > 0.05
Peptococcus	-0.0162381588747215	0.849521665986088	0.981694112642123	0.00802381352279029	FDR > 0.05
Lachnospiraceae_UCG-003	-0.045215103153997	0.597128187974564	0.981694112642123	0.00802381352279029	FDR > 0.05
UBA1819	-0.0977830684552389	0.252133929249716	0.953550194394208	0.0206564409770015	FDR > 0.05
Howardella	0.0183717145472489	0.830031247193634	0.981694112642123	0.00802381352279029	FDR > 0.05
Prevotellaceae_UCG-001	0.0295253347719895	0.730071521290785	0.981694112642123	0.00802381352279029	FDR > 0.05
Ruminococcaceae_UCG-008	0.0474552507986398	0.579065993153839	0.981694112642123	0.00802381352279029	FDR > 0.05
Ruminococcaceae_UCG-010	-0.0409572171046991	0.632138603464777	0.981694112642123	0.00802381352279029	FDR > 0.05
Sellimonas	0.0212723511518279	0.803700618974211	0.981694112642123	0.00802381352279029	FDR > 0.05
Lachnospiraceae_UCG-008	0.0372940341723186	0.662930064017113	0.981694112642123	0.00802381352279029	FDR > 0.05
Butyricimonas	-0.0375736515465359	0.660558885169258	0.981694112642123	0.00802381352279029	FDR > 0.05
DTU089	-0.0228133096924083	0.789799613681265	0.981694112642123	0.00802381352279029	FDR > 0.05
Fournierella	-0.085274381573849	0.318225623149943	0.981694112642123	0.00802381352279029	FDR > 0.05
Mogibacterium	-0.0182070408497656	0.831532053035347	0.981694112642123	0.00802381352279029	FDR > 0.05
GCA-900066575	-0.00391526353234431	0.963514603427195	0.981694112642123	0.00802381352279029	FDR > 0.05
Syntrophococcus	-0.0715836676231417	0.402360550788637	0.981694112642123	0.00802381352279029	FDR > 0.05
Gordonibacter	-0.0680317642542082	0.426170262824772	0.981694112642123	0.00802381352279029	FDR > 0.05
Actinomyces	0.020321974564473	0.81230499577427	0.981694112642123	0.00802381352279029	FDR > 0.05
Rikenellaceae_RC9_gut_group	-0.0769298575280097	0.368048846393082	0.981694112642123	0.00802381352279029	FDR > 0.05
Erysipelatoclostridium	-0.0974486597518174	0.25376739044362	0.953550194394208	0.0206564409770015	FDR > 0.05
Oscillospira	-0.104851772241179	0.219292991291851	0.906411030672985	0.0426748179159972	FDR > 0.05
Allisonella	0.0771204314322474	0.366859983318615	0.981694112642123	0.00802381352279029	FDR > 0.05
Victivallis	0.0744727354256099	0.383588936923549	0.981694112642123	0.00802381352279029	FDR > 0.05
Propionibacterium	-0.0936629867636355	0.272767570191133	0.981694112642123	0.00802381352279029	FDR > 0.05
Angelakisella	-0.00420359534043777	0.960829771437606	0.981694112642123	0.00802381352279029	FDR > 0.05
Ruminococcaceae_UCG-009	-0.0529671975906382	0.535738611841204	0.981694112642123	0.00802381352279029	FDR > 0.05
Shuttleworthia	0.022728167357013	0.790566003079447	0.981694112642123	0.00802381352279029	FDR > 0.05
GCA-900066225	-0.129811750753438	0.127736268645479	0.906411030672985	0.0426748179159972	FDR > 0.05
Anaerofilum	-0.00735150246760771	0.931552735528119	0.981694112642123	0.00802381352279029	FDR > 0.05
Defluviitaleaceae_UCG-011	-0.0470399490277907	0.582395328419583	0.981694112642123	0.00802381352279029	FDR > 0.05
Ruminiclostridium	-0.0220656898299537	0.796535933980031	0.981694112642123	0.00802381352279029	FDR > 0.05
Candidatus_Soleaferrea	0.0125570603828946	0.883357410814557	0.981694112642123	0.00802381352279029	FDR > 0.05

## Sheet: 4c
Alpha_diversity	Shannon_changes	Quartile
T1	49.3037	Q2
T1	0.182175	Q2
T1	-0.479947	Q1
T1	-8.85682	Q2
T1	4.00838	Q3
T1		Q3
T1	-3.52226	Q4
T1
T1	0.691055	Q3
T1	3.11188	Q4
T1	-8.6818	Q4
T1	8.79188	Q1
T1	-26.0647	Q1
T1	-4.46501	Q4
T1	5.52515	Q1
T1	-1.1258	Q3
T1	5.35428	Q3
T1	10.9435	Q4
T1	1.47085	Q4
T1	3.87812	Q3
T1	5.27494	Q4
T1	-5.99014	Q4
T1	3.83029	Q3
T1	6.84238	Q4
T1	-0.0171675	Q1
T1	-26.1574	Q3
T1		Q4
T1	-2.54787	Q3
T1	-3.77255	Q1
T1	-6.14565	Q1
T1	-9.28772	Q1
T1		Q4
T1	-16.7232	Q2
T1		Q1
T1	-8.63883	Q1
T1	4.30827	Q1
T1	3.41158	Q3
T1	-0.712779	Q3
T1	-2.40404	Q2
T1	1.29879	Q1
T1	2.3051	Q4
T1	6.47436	Q2
T1	-3.60884	Q1
T1	2.6087	Q4
T1	-9.9204	Q1
T1	-0.389389	Q3
T1	20.6558	Q2
T1	4.98429	Q1
T1	-13.1168	Q1
T1	2.30311	Q3
T1	4.49594	Q1
T1	2.18411	Q4
T1	6.70996	Q1
T1	0.13452	Q1
T1	8.78882	Q4
T1	3.09705	Q2
T1	-0.891026	Q3
T1	2.60812	Q4
T1
T1	-4.68611	Q2
T1	-2.99439	Q3
T1	2.53536	Q1
T1	-1.89571	Q1
T1	20.8079	Q1
T1	9.97825	Q4
T1	-15.0559	Q1
T1	-0.725191	Q4
T1	15.7284	Q3
T1	-6.00925	Q3
T1	7.92879	Q3
T1	-2.72929	Q2
T1	-6.46284	Q3
T1	2.09027	Q4
T1	7.72058	Q2
T1	-3.06958	Q2
T1		Q2
T1	0.425317	Q2
T1	9.13526	Q1
T1	3.38105	Q4
T1	13.774	Q3
T1
T1	1.83068	Q1
T1	-4.31889	Q1
T1	-0.742914	Q3
T1	7.09922	Q2
T1	7.51476	Q2
T1	1.4889	Q2
T1	6.92499	Q2
T1	-3.3568	Q4
T1	-23.6127	Q2
T1	-1.74392	Q3
T1
T1	-8.57401	Q4
T1	-2.67463	Q2
T1	11.1958	Q4
T1	2.2239	Q3
T1	-3.71768	Q3
T1	0.181321	Q1
T1	2.1728	Q1
T1	0.205453	Q3
T1	-0.753143	Q4
T1	1.18401	Q3
T1	-1.75251	Q3
T1	12.3159	Q3
T1	-9.64218	Q3
T1	-10.6445	Q1
T1	3.54179	Q2
T1	-4.04397	Q4
T1	5.87683	Q3
T1	-0.824269	Q2
T1	-3.74721	Q4
T1	-0.769633	Q3
T1	-8.20331	Q2
T1	7.11489	Q4
T1	0.238335	Q2
T1	-0.0190742	Q4
T1	3.90681	Q2
T1	-2.68353	Q4
T1	-19.8076	Q3
T1	4.14427	Q2
T1	-3.28037	Q2
T1	4.37498	Q4
T1	-14.7934	Q1
T1	14.6083	Q4
T1	8.54696	Q2
T1	-1.67582	Q2
T1	6.81523	Q4
T1	12.7421	Q1
T1	1.97307	Q2
T1	1.34923	Q2
T1	13.4053	Q3
T1	3.1269	Q4
T1	-6.4575	Q3
T1	-3.9902	Q4
T1	-1.01815	Q3
T1	-7.4751	Q2
T1
T1	-4.63179	Q4
T1	-6.81113	Q3
T1	-1.01089	Q1
T1	2.85722	Q4
T1	4.29796	Q2
T1
T1	4.34474	Q1
T1	-4.94894	Q2
T1	4.08005	Q1
T1	2.73074	Q1
T1	3.21991	Q2
T1	14.5953	Q2
T1	-9.26211	Q1
T2	45.1062	Q2
T2	2.41356	Q2
T2	6.36863	Q1
T2		Q2
T2	4.9002	Q3
T2		Q3
T2	4.98679	Q4
T2
T2	5.97363	Q3
T2	-6.8421	Q4
T2	-8.85959	Q4
T2		Q1
T2	-14.2222	Q1
T2	-6.13169	Q4
T2	0.842328	Q1
T2	-0.912964	Q3
T2	3.03324	Q3
T2	12.4437	Q4
T2	-2.52644	Q4
T2	-0.00458989	Q3
T2	3.47152	Q4
T2	5.45971	Q4
T2	2.42734	Q3
T2	-12.5788	Q4
T2	-5.20481	Q1
T2	2.26054	Q3
T2	19.3685	Q4
T2	4.97675	Q3
T2	-2.99897	Q1
T2	1.09661	Q1
T2	-2.88321	Q1
T2	4.35081	Q4
T2	-16.6922	Q2
T2	-23.1979	Q1
T2	-9.90141	Q1
T2	7.37153	Q1
T2	2.16809	Q3
T2		Q3
T2	-1.86727	Q2
T2	-6.99185	Q1
T2	2.94153	Q4
T2		Q2
T2	-11.8687	Q1
T2		Q4
T2	-5.12917	Q1
T2	1.78866	Q3
T2	26.1053	Q2
T2	3.97827	Q1
T2		Q1
T2	2.11566	Q3
T2	-4.47383	Q1
T2	-2.2376	Q4
T2	-2.40127	Q1
T2	2.42328	Q1
T2	7.55555	Q4
T2	3.28126	Q2
T2		Q3
T2	-1.88873	Q4
T2
T2	10.6885	Q2
T2	-4.47839	Q3
T2	-6.64282	Q1
T2	-5.75547	Q1
T2	13.5581	Q1
T2	14.4145	Q4
T2	5.7152	Q1
T2	6.13697	Q4
T2	6.29945	Q3
T2	-4.38258	Q3
T2	2.97515	Q3
T2	-17.1349	Q2
T2	2.21168	Q3
T2	-1.15138	Q4
T2	3.52542	Q2
T2	-2.22376	Q2
T2		Q2
T2	1.57536	Q2
T2	1.63301	Q1
T2	6.49376	Q4
T2	4.87833	Q3
T2
T2	-2.4289	Q1
T2		Q1
T2	-7.23801	Q3
T2	2.75156	Q2
T2	-0.791778	Q2
T2	0.736452	Q2
T2	7.16779	Q2
T2	3.76265	Q4
T2	-0.943569	Q2
T2	-0.27544	Q3
T2
T2	-6.7889	Q4
T2	4.12783	Q2
T2	19.9546	Q4
T2	3.8509	Q3
T2	-6.23396	Q3
T2	-3.99947	Q1
T2	-2.20911	Q1
T2	-6.90741	Q3
T2	-0.967784	Q4
T2	0.754873	Q3
T2	-3.42835	Q3
T2	7.12753	Q3
T2	-5.81116	Q3
T2	1.96103	Q1
T2	3.71596	Q2
T2	0.120334	Q4
T2	4.98095	Q3
T2	-0.93926	Q2
T2		Q4
T2	-3.93003	Q3
T2	1.13451	Q2
T2	11.1555	Q4
T2	-3.00657	Q2
T2	1.66121	Q4
T2	5.1374	Q2
T2	1.2056	Q4
T2	-1.65494	Q3
T2	3.72996	Q2
T2		Q2
T2	2.95551	Q4
T2	-13.1612	Q1
T2	1.83698	Q4
T2	10.549	Q2
T2	3.98667	Q2
T2	0.416446	Q4
T2	5.86962	Q1
T2	-0.664421	Q2
T2		Q2
T2		Q3
T2	4.43086	Q4
T2	-7.33962	Q3
T2	-7.61679	Q4
T2	6.96621	Q3
T2	-5.09152	Q2
T2
T2	-15.3491	Q4
T2	-11.7913	Q3
T2	-0.965754	Q1
T2		Q4
T2	-10.6739	Q2
T2
T2	8.96757	Q1
T2	0.250195	Q2
T2	-3.66795	Q1
T2	5.19071	Q1
T2	-6.13487	Q2
T2	18.4261	Q2
T2	0.410457	Q1
T3	41.336	Q2
T3	2.75359	Q2
T3	3.43428	Q1
T3	-3.0976	Q2
T3	5.71644	Q3
T3	-3.43314	Q3
T3	-12.1945	Q4
T3
T3	4.88321	Q3
T3	-7.25201	Q4
T3	-2.63026	Q4
T3		Q1
T3	-9.84253	Q1
T3	-2.50455	Q4
T3	5.40778	Q1
T3	4.69953	Q3
T3	-3.18009	Q3
T3	9.48585	Q4
T3	2.69686	Q4
T3	6.87957	Q3
T3	3.23954	Q4
T3	1.51249	Q4
T3	4.0671	Q3
T3	-2.94394	Q4
T3		Q1
T3	5.82345	Q3
T3		Q4
T3	6.75466	Q3
T3	3.93924	Q1
T3	1.641	Q1
T3	1.32311	Q1
T3	-1.37456	Q4
T3	-13.8128	Q2
T3	-14.5117	Q1
T3		Q1
T3	7.87888	Q1
T3	3.14179	Q3
T3	-0.620342	Q3
T3	-4.75864	Q2
T3	-1.527	Q1
T3	-10.0622	Q4
T3		Q2
T3	-8.2929	Q1
T3		Q4
T3	-9.65035	Q1
T3	3.86497	Q3
T3	15.3871	Q2
T3		Q1
T3	-6.21811	Q1
T3	-2.90763	Q3
T3	7.75956	Q1
T3	1.37541	Q4
T3	-6.18294	Q1
T3	7.38846	Q1
T3	2.79678	Q4
T3	2.59653	Q2
T3	-0.570356	Q3
T3	2.6853	Q4
T3
T3	5.19155	Q2
T3	0.597739	Q3
T3	3.99429	Q1
T3	-6.26843	Q1
T3	16.5926	Q1
T3	8.29103	Q4
T3	4.30757	Q1
T3	3.88155	Q4
T3	5.82124	Q3
T3	-10.1425	Q3
T3	-0.68106	Q3
T3	-3.68059	Q2
T3	3.61111	Q3
T3	-0.815296	Q4
T3	4.41938	Q2
T3	-1.24351	Q2
T3		Q2
T3	-2.32766	Q2
T3	13.0228	Q1
T3	3.55549	Q4
T3	9.61915	Q3
T3
T3	-3.4829	Q1
T3		Q1
T3	-4.13492	Q3
T3	3.10716	Q2
T3	-1.19392	Q2
T3	4.03943	Q2
T3	5.71916	Q2
T3	5.89198	Q4
T3	-4.11757	Q2
T3	-2.25225	Q3
T3
T3	-1.62683	Q4
T3		Q2
T3	16.5201	Q4
T3	1.85061	Q3
T3	1.85941	Q3
T3		Q1
T3	-7.20738	Q1
T3	-1.93726	Q3
T3	-7.3262	Q4
T3	-2.46463	Q3
T3	4.28797	Q3
T3	9.02499	Q3
T3	-24.0037	Q3
T3	4.86396	Q1
T3	2.49417	Q2
T3	1.45371	Q4
T3	1.36192	Q3
T3	2.71124	Q2
T3		Q4
T3	-2.62569	Q3
T3	5.27536	Q2
T3	16.1372	Q4
T3	-1.0964	Q2
T3	7.46375	Q4
T3	4.87678	Q2
T3	4.11257	Q4
T3	10.3888	Q3
T3		Q2
T3	2.79991	Q2
T3	-4.33972	Q4
T3	-3.37264	Q1
T3	2.74978	Q4
T3	11.8624	Q2
T3	-4.25571	Q2
T3	1.16277	Q4
T3	5.05541	Q1
T3	1.51407	Q2
T3	-5.15849	Q2
T3		Q3
T3	5.06142	Q4
T3	1.17799	Q3
T3		Q4
T3	5.16532	Q3
T3	-3.01653	Q2
T3
T3	-7.56589	Q4
T3	-0.540246	Q3
T3	3.1747	Q1
T3	0.317442	Q4
T3	-0.641009	Q2
T3
T3	-9.89909	Q1
T3	-2.19997	Q2
T3	-1.42688	Q1
T3	1.47678	Q1
T3	0.83132	Q2
T3	11.1595	Q2
T3	2.25887	Q1

## Sheet: 4d
Measure	Quartile	Mean	SD
VAT	Q1	-0.0690697	0.886343
VAT	Q2	-10.0147	1.3389
VAT	Q3	-18.1044	1.31865
VAT	Q4	-33.9161	3.42062

## Sheet: 4e
Measure	Quartile	Mean	SD
Liver fat	Q1	-2.56614	5.42649
Liver fat	Q2	-25.8999	5.65663
Liver fat	Q3	-35.8403	5.53845
Liver fat	Q4	-63.9125	10.2559

## Sheet: 4f
Measure	Quartile	Mean	SD
Leptin	Q1	-16.9959	9.26299
Leptin	Q2	-37.5023	6.88976
Leptin	Q3	-50.4597	6.1078
Leptin	Q4	-81.6812	10.804

## Sheet: 4g
Measure	Quartile	Mean	SD
GGT	Q1	-11.3208	3.78551
GGT	Q2	-12.4054	3.18836
GGT	Q3	-31.6934	4.61526
GGT	Q4	-47.5009	6.0898

## Sheet: 4h
Measure	Quartile	Mean	SD
Choline	Q1	8.90194	3.3726
Choline	Q2	2.95697	4.53759
Choline	Q3	-2.314	2.92478
Choline	Q4	-6.85952	2.98491

## Sheet: 4i
Measure	Quartile	Mean	SD
Cholesterol	Q1	-5.18836	1.54694
Cholesterol	Q2	-8.79684	2.41684
Cholesterol	Q3	-11.1725	2.01276
Cholesterol	Q4	-16.2784	2.08402

## Sheet: 4j
Microbiome	Covariates	Rsquare
Firmicutes	Age	0.0116957
Bacteroidetes	Age	0.00599204
Actinobacteria	Age	0.00056708
Verrucomicrobia	Age	0.000232613
Euryarchaeota	Age	0.000453672
Proteobacteria	Age	0.000365867
Cyanobacteria	Age	5.07799e-05
Tenericutes	Age	0.000780458
Synergistetes	Age	0.0072774
Lentisphaerae	Age	3.18878e-05
Patescibacteria	Age	0.0192281
Firmicutes	Sex	0.0136485
Bacteroidetes	Sex	0.0044725
Actinobacteria	Sex	0.00371252
Verrucomicrobia	Sex	0.0016787
Euryarchaeota	Sex	0.00359649
Proteobacteria	Sex	0.00286983
Cyanobacteria	Sex	0.000981982
Tenericutes	Sex	0.00044914
Synergistetes	Sex	0.00490475
Lentisphaerae	Sex	0.00223413
Patescibacteria	Sex	0.00061042
Firmicutes	Weight loss	0.00461783
Bacteroidetes	Weight loss	0.00461365
Actinobacteria	Weight loss	0.00212289
Verrucomicrobia	Weight loss	0.0104499
Euryarchaeota	Weight loss	0.00335601
Proteobacteria	Weight loss	0.00193651
Cyanobacteria	Weight loss	0.00244505
Tenericutes	Weight loss	0.000440905
Synergistetes	Weight loss	0.00396912
Lentisphaerae	Weight loss	0.00466722
Patescibacteria	Weight loss	0.0260991
Firmicutes	Baseline abundance	0.136172
Bacteroidetes	Baseline abundance	0.293375
Actinobacteria	Baseline abundance	0.393955
Verrucomicrobia	Baseline abundance	0.256501
Euryarchaeota	Baseline abundance	0.745089
Proteobacteria	Baseline abundance	0.123737
Cyanobacteria	Baseline abundance	0.214196
Tenericutes	Baseline abundance	0.409981
Synergistetes	Baseline abundance	0.593521
Lentisphaerae	Baseline abundance	0.35018
Patescibacteria	Baseline abundance	0.117764
Firmicutes	Fiber changes	0.00961606
Bacteroidetes	Fiber changes	0.0103314
Actinobacteria	Fiber changes	0.00165243
Verrucomicrobia	Fiber changes	0.00407424
Euryarchaeota	Fiber changes	0.0143577
Proteobacteria	Fiber changes	0.00262671
Cyanobacteria	Fiber changes	0.00964742
Tenericutes	Fiber changes	0.000877355
Synergistetes	Fiber changes	0.00386742
Lentisphaerae	Fiber changes	0.00707451
Patescibacteria	Fiber changes	0.00475135
Firmicutes	Intervention	0.00620654
Bacteroidetes	Intervention	0.00477227
Actinobacteria	Intervention	0.00830257
Verrucomicrobia	Intervention	0.0175511
Euryarchaeota	Intervention	0.00269264
Proteobacteria	Intervention	0.0507327
Cyanobacteria	Intervention	0.0242772
Tenericutes	Intervention	0.00241039
Synergistetes	Intervention	0.0488764
Lentisphaerae	Intervention	0.00867611
Patescibacteria	Intervention	0.000499281
