# Supplementary material for: Calorie restriction improves metabolic state independently of gut microbiome composition: a randomized dietary intervention trial
Source: Genome Med. 2022 Mar 14;14:30. doi: 10.1186/s13073-022-01030-0 (PMC8919571; doi:10.1186/s13073-022-01030-0)
Supplement: Supplementary file 6 — Additional file 6. Source data for Figure 5. [file 13073_2022_1030_MOESM6_ESM.xlsx]

## Sheet: 5a
Genus	Prevalence	LM effect size	Mean abundance	P value	Adj. P value
Unassigned	1	0.00503843	-0.188393	0.750223	0.927424
Akkermansia	0.424242	0.0288686	-2.82367	0.855812	0.931324
Bacteroides	1	-0.0438806	-1.29922	0.723524	0.927424
Faecalibacterium	0.939394	-0.0101445	-1.59447	0.931317	0.935106
Eubacterium	1	-0.0575547	-1.5805	0.389245	0.837504
Bifidobacterium	0.901515	-0.0138218	-1.76154	0.935083	0.935106
Alistipes	0.916667	-0.224445	-2.21625	0.071675	0.530395
Sutterella	0.356061	0.0708456	-2.91649	0.544128	0.837504
Collinsella	0.818182	-0.0504728	-2.02627	0.771382	0.927424
Intestinibacter	0.734848	0.14142	-2.52738	0.361863	0.837504
Streptococcus	0.893939	-0.148182	-2.47054	0.231016	0.837504
Oscillibacter	0.901515	-0.0792834	-2.67059	0.311123	0.837504
Methanobrevibacter	0.242424	-0.235484	-3.04445	0.071429	0.530395
Bilophila	0.651515	-0.0481095	-2.91621	0.565815	0.837504
Acidaminococcus	0.159091	-0.299814	-3.10431	0.0145724	0.26959
Ruminiclostridium	0.416667	-0.143302	-2.94063	0.295527	0.837504
Blautia	1	-0.070877	-1.75579	0.436088	0.837504
Lactococcus	0.212121	0.0329065	-3.18389	0.630317	0.863768
Barnesiella	0.757576	-0.0793355	-2.53205	0.557758	0.837504
Lachnoclostridium	0.643939	0.0246128	-2.73739	0.827162	0.927424
Roseburia	0.621212	-0.128114	-2.35949	0.520869	0.837504
Ruminococcus	0.613636	0.0118592	-2.67123	0.935106	0.935106
Paraprevotella	0.272727	0.0932614	-3.01405	0.497504	0.837504
Parabacteroides	0.727273	0.108342	-2.57869	0.438877	0.837504
Coprococcus	0.280303	-0.0878623	-2.93023	0.563898	0.837504
Lactobacillus	0.159091	-0.0772784	-3.17127	0.473487	0.837504
Dialister	0.515152	0.0415035	-2.61538	0.821099	0.927424
Clostridium	0.598485	0.167777	-2.71157	0.265753	0.837504
Dorea	0.780303	-0.344805	-2.63741	0.000360481	0.0133378
Parasutterella	0.545455	0.317792	-2.80344	0.0260594	0.321399
Holdemanella	0.227273	0.0225418	-3.12318	0.78833	0.927424
Veillonella	0.378788	0.0839779	-3.05653	0.332632	0.837504
Odoribacter	0.674242	0.0474317	-2.93317	0.565881	0.837504
Gordonibacter	0.174242	0.0187707	-3.24034	0.553144	0.837504
Actinomyces	0.212121	0.017911	-3.2375	0.621773	0.863768
Erysipelatoclostridium	0.121212	-0.0381357	-3.25829	0.313834	0.837504
Victivallis	0.166667	0.0249669	-3.2496	0.47552	0.837504

## Sheet: 5b
Specificity	Sensitivity	type		Specificity	Confidence interval: low	Confidence interval: high	Sensitivity	type
0	1	Dorea		0	1	1	1	Dorea
0.030303	1	Dorea		0.1	0.848485	1	0.969697	Dorea
0.0606061	1	Dorea		0.2	0.818182	1	0.909091	Dorea
0.0909091	1	Dorea		0.3	0.727273	0.969697	0.878788	Dorea
0.0909091	0.969697	Dorea		0.4	0.666667	0.939394	0.818182	Dorea
0.0909091	0.939394	Dorea		0.5	0.650758	0.909091	0.787879	Dorea
0.151515	0.939394	Dorea		0.6	0.606061	0.878788	0.757576	Dorea
0.151515	0.909091	Dorea		0.7	0.515152	0.848485	0.69697	Dorea
0.181818	0.909091	Dorea		0.8	0.418182	0.787879	0.612121	Dorea
0.212121	0.909091	Dorea		0.9	0.24	0.675758	0.468182	Dorea
0.242424	0.909091	Dorea		1	0	0.395455	0	Dorea
0.272727	0.878788	Dorea
0.30303	0.878788	Dorea
0.333333	0.878788	Dorea
0.333333	0.848485	Dorea
0.333333	0.818182	Dorea
0.393939	0.818182	Dorea
0.393939	0.787879	Dorea
0.454545	0.787879	Dorea
0.515152	0.787879	Dorea
0.545455	0.787879	Dorea
0.575758	0.757576	Dorea
0.636364	0.757576	Dorea
0.636364	0.727273	Dorea
0.666667	0.727273	Dorea
0.666667	0.69697	Dorea
0.727273	0.69697	Dorea
0.787879	0.606061	Dorea
0.818182	0.575758	Dorea
0.848485	0.575758	Dorea
0.878788	0.515152	Dorea
0.909091	0.424242	Dorea
0.909091	0.393939	Dorea
0.909091	0.363636	Dorea
0.939394	0.363636	Dorea
1	0	Dorea
0	1	P/B
0.030303	1	P/B
0.0606061	1	P/B
0.0606061	0.969697	P/B
0.0606061	0.939394	P/B
0.0606061	0.909091	P/B
0.0606061	0.878788	P/B
0.0909091	0.878788	P/B
0.121212	0.878788	P/B
0.121212	0.848485	P/B
0.151515	0.848485	P/B
0.181818	0.848485	P/B
0.212121	0.848485	P/B
0.242424	0.848485	P/B
0.242424	0.818182	P/B
0.272727	0.818182	P/B
0.30303	0.818182	P/B
0.30303	0.787879	P/B
0.30303	0.757576	P/B
0.333333	0.757576	P/B
0.363636	0.757576	P/B
0.363636	0.727273	P/B
0.393939	0.727273	P/B
0.393939	0.69697	P/B
0.424242	0.69697	P/B
0.424242	0.666667	P/B
0.454545	0.666667	P/B
0.454545	0.636364	P/B
0.484848	0.636364	P/B
0.484848	0.606061	P/B
0.484848	0.575758	P/B
0.484848	0.545455	P/B
0.484848	0.515152	P/B
0.484848	0.484848	P/B
0.515152	0.484848	P/B
0.545455	0.484848	P/B
0.575758	0.484848	P/B
0.606061	0.484848	P/B
0.606061	0.454545	P/B
0.636364	0.454545	P/B
0.636364	0.424242	P/B
0.666667	0.424242	P/B
0.69697	0.424242	P/B
0.727273	0.424242	P/B
0.757576	0.424242	P/B
0.757576	0.393939	P/B
0.787879	0.393939	P/B
0.787879	0.363636	P/B
0.787879	0.333333	P/B
0.787879	0.30303	P/B
0.787879	0.272727	P/B
0.818182	0.272727	P/B
0.818182	0.242424	P/B
0.848485	0.242424	P/B
0.878788	0.242424	P/B
0.878788	0.212121	P/B
0.878788	0.151515	P/B
0.909091	0.151515	P/B
0.909091	0.121212	P/B
0.939394	0.121212	P/B
0.969697	0.121212	P/B
1	0.121212	P/B
1	0.0909091	P/B
1	0.0606061	P/B
1	0.030303	P/B
1	0	P/B
0	1	richness
0.030303	1	richness
0.030303	0.969697	richness
0.0606061	0.969697	richness
0.0606061	0.939394	richness
0.0606061	0.909091	richness
0.0909091	0.909091	richness
0.121212	0.909091	richness
0.121212	0.878788	richness
0.121212	0.848485	richness
0.151515	0.848485	richness
0.151515	0.818182	richness
0.151515	0.787879	richness
0.151515	0.757576	richness
0.181818	0.757576	richness
0.212121	0.757576	richness
0.242424	0.757576	richness
0.242424	0.727273	richness
0.242424	0.69697	richness
0.242424	0.666667	richness
0.272727	0.666667	richness
0.30303	0.666667	richness
0.333333	0.666667	richness
0.333333	0.636364	richness
0.333333	0.606061	richness
0.333333	0.575758	richness
0.363636	0.575758	richness
0.393939	0.575758	richness
0.393939	0.545455	richness
0.424242	0.545455	richness
0.424242	0.515152	richness
0.454545	0.515152	richness
0.454545	0.484848	richness
0.484848	0.484848	richness
0.484848	0.454545	richness
0.515152	0.454545	richness
0.545455	0.454545	richness
0.575758	0.454545	richness
0.606061	0.454545	richness
0.636364	0.454545	richness
0.636364	0.424242	richness
0.666667	0.424242	richness
0.666667	0.393939	richness
0.666667	0.363636	richness
0.69697	0.363636	richness
0.727273	0.363636	richness
0.757576	0.363636	richness
0.787879	0.363636	richness
0.787879	0.333333	richness
0.818182	0.333333	richness
0.818182	0.30303	richness
0.848485	0.30303	richness
0.878788	0.30303	richness
0.878788	0.272727	richness
0.878788	0.242424	richness
0.878788	0.212121	richness
0.878788	0.181818	richness
0.909091	0.181818	richness
0.909091	0.151515	richness
0.909091	0.121212	richness
0.939394	0.121212	richness
0.939394	0.0909091	richness
0.969697	0.0909091	richness
0.969697	0.0606061	richness
1	0.0606061	richness
1	0.030303	richness
1	0	richness

## Sheet: 5c
Sample_ID	Dorea relative abundance	Dorea log relative abundance	Weight_T0	Weight_T1	Percentage_weight_lost	Weight_quartile	Study
700076_T0	0	-3.30103	94.5	85.1	0.0994709	more	helena
700086_T0	0	-3.30103	102.2	96.8	0.0528376	NA	helena
700090_T0	0.0015	-2.69897	73.8	71.4	0.0325203	NA	helena
700092_T0	0	-3.30103	93.7	90.1	0.0384205	NA	helena
700094_T0	0.0012	-2.76955	84.5	74.1	0.123077	more	helena
700099_T0	0.0086	-2.04096	90.9	85.7	0.0572057	NA	helena
700095_T0	0	-3.30103	86.4	82	0.0509259	NA	helena
700097_T0	0.0166	-1.767	98.5	99.3	-0.00812183	less	helena
700116_T0	0	-3.30103	109.6	99.8	0.0894161	more	helena
700115_T0	0.0071	-2.11919	95	92	0.0315789	NA	helena
700106_T0	0	-3.30103	96.3	83.8	0.129803	more	helena
700112_T0	0	-3.30103	110.2	99.9	0.0934664	more	helena
700122_T0	0.0029	-2.46852	78.1	73.2	0.0627401	NA	helena
700142_T0	0.0024	-2.5376	79.7	74.1	0.0702635	NA	helena
700143_T0	0.0068	-2.13668	116.8	113.1	0.0316781	NA	helena
700156_T0	0.0033	-2.42022	90.3	94.1	-0.0420819	less	helena
700162_T0	0.0048	-2.27572	103.3	99.7	0.03485	NA	helena
700164_T0	0.0014	-2.72125	102	81.5	0.20098	more	helena
700169_T0	0	-3.30103	95.9	87.7	0.0855057	more	helena
700173_T0	0.0025	-2.52288	74.7	69.5	0.0696118	NA	helena
700184_T0	0.004	-2.34679	81.3	79.7	0.0196802	NA	helena
700185_T0	0.0021	-2.58503	138.8	138.6	0.00144092	less	helena
700189_T0	0.0038	-2.36653	95.9	94	0.0198123	NA	helena
700120_T0	0.0028	-2.48149	119.5	118.7	0.00669456	less	helena
700183_T0	0.0014	-2.72125	113.1	112.5	0.00530504	less	helena
700170_T0	0.0006	-2.95861	90.7	86.6	0.045204	NA	helena
700191_T0	0.002	-2.60206	75.9	74.6	0.0171278	less	helena
700174_T0	0.0028	-2.48149	74	71.3	0.0364865	NA	helena
700057_T0	0	-3.30103	62.1	61.6	0.00805153	less	helena
700058_T0	0	-3.30103	84.4	76.3	0.0959716	more	helena
700059_T0	0.0139	-1.84164	98.8	97.9	0.00910931	less	helena
700002_T0	0.0018	-2.63827	97.8	95.6	0.0224949	NA	helena
700088_T0	0.002	-2.60206	107.2	97	0.0951493	more	helena
700171_T0	0	-3.30103	93.2	86.2	0.0751073	NA	helena
700098_T0	0.0021	-2.58503	110	112.2	-0.02	less	helena
700138_T0	0.0028	-2.48149	109.3	101	0.0759378	more	helena
700178_T0	0.0064	-2.16115	98.7	99.3	-0.00607903	less	helena
700065_T0	0	-3.30103	91.6	86.6	0.0545852	NA	helena
700177_T0	0.0051	-2.25181	98	92	0.0612245	NA	helena
700151_T0	0.014	-1.83863	91.2	87.7	0.0383772	NA	helena
700176_T0	0.0014	-2.72125	109.4	98.1	0.103291	more	helena
700042_T0	0.0039	-2.35655	85.3	78.9	0.0750293	NA	helena
700150_T0	0.0019	-2.61979	112.9	109.9	0.0265722	NA	helena
700167_T0	0.0023	-2.55284	119.5	115.9	0.0301255	NA	helena
700179_T0	0.0019	-2.61979	105.4	91	0.136622	more	helena
700027_T0	0.0081	-2.0655	91.8	90.7	0.0119826	less	helena
700034_T0	0	-3.30103	97.1	89.7	0.0762101	more	helena
700054_T0	0.0064	-2.16115	83.8	82.8	0.0119332	less	helena
700008_T0	0.0021	-2.58503	83	78.4	0.0554217	NA	helena
700029_T0	0.0071	-2.11919	75.8	69.2	0.0870712	more	helena
700032_T0	0.0026	-2.50864	84	86.3	-0.027381	less	helena
700049_T0	0.0039	-2.35655	79.5	73.4	0.0767296	more	helena
700052_T0	0.0022	-2.56864	106.6	103.3	0.0309568	NA	helena
700089_T0	0.0035	-2.39794	105.7	101	0.0444655	NA	helena
700168_T0	0	-3.30103	101	96.5	0.0445545	NA	helena
700190_T0	0.0002	-3.1549	111.8	107.1	0.0420394	NA	helena
700004_T0	0.002	-2.60206	78.2	74.8	0.0434783	NA	helena
700005_T0	0.0045	-2.30103	86.6	85.1	0.017321	less	helena
700012_T0	0.0038	-2.36653	69	61.8	0.104348	more	helena
700006_T0	0.0022	-2.56864	82.9	79.7	0.0386007	NA	helena
700007_T0	0.0018	-2.63827	94.6	89.7	0.051797	NA	helena
700015_T0	0.0033	-2.42022	84.4	84.8	-0.00473934	less	helena
700009_T0	0	-3.30103	110.9	101.1	0.0883679	more	helena
700018_T0	0	-3.30103	66.3	62.5	0.0573152	NA	helena
700026_T0	0	-3.30103	93.9	85.6	0.0883919	more	helena
700013_T0	0.001	-2.82391	74.8	67.6	0.0962567	more	helena
700017_T0	0.0016	-2.67778	77.9	79.2	-0.0166881	less	helena
700020_T0	0.002	-2.60206	107.5	97.1	0.0967442	more	helena
700016_T0	0.0016	-2.67778	70.6	64	0.0934844	more	helena
700022_T0	0.0033	-2.42022	106.8	99.4	0.0692884	NA	helena
700028_T0	0.0101	-1.97469	95.5	89.6	0.0617801	NA	helena
700019_T0	0.0016	-2.67778	106.3	100.2	0.0573848	NA	helena
700033_T0	0	-3.30103	90.2	91.7	-0.0166297	less	helena
700036_T0	0.0018	-2.63827	115	112.6	0.0208696	NA	helena
700024_T0	0.0034	-2.40894	64.9	60	0.0755008	more	helena
700041_T0	0.0127	-1.87943	100.5	94.3	0.0616915	NA	helena
700025_T0	0	-3.30103	91.4	87.3	0.0448578	NA	helena
700039_T0	0.0024	-2.5376	95.5	96.4	-0.00942408	less	helena
700044_T0	0.0019	-2.61979	75.2	74.6	0.00797872	less	helena
700045_T0	0.0025	-2.52288	71.8	62.7	0.126741	more	helena
700050_T0	0.0029	-2.46852	120.3	121.3	-0.00831255	less	helena
700051_T0	0.0016	-2.67778	115.1	107.6	0.0651607	NA	helena
700048_T0	0.0026	-2.50864	92.2	91.7	0.00542299	less	helena
700055_T0	0	-3.30103	79.3	74.3	0.0630517	NA	helena
700069_T0	0.0032	-2.4318	80.4	75.8	0.0572139	NA	helena
700053_T0	0.0057	-2.20761	83.5	85.6	-0.0251497	less	helena
700061_T0	0.0046	-2.29243	103	103.2	-0.00194175	less	helena
700070_T0	0.0036	-2.38722	67.8	67.8	0	less	helena
700063_T0	0.0009	-2.85387	94.8	92.1	0.028481	NA	helena
700062_T0	0.0022	-2.56864	113.9	104.5	0.0825285	more	helena
700071_T0	0.0055	-2.22185	91.7	92.4	-0.00763359	less	helena
700068_T0	0	-3.30103	98.5	95.8	0.0274112	NA	helena
700066_T0	0.0016	-2.67778	81.8	72.5	0.113692	more	helena
700074_T0	0.0048	-2.27572	99.9	98.7	0.012012	less	helena
700072_T0	0.0036	-2.38722	94.9	93.3	0.0168599	less	helena
700073_T0	0.002	-2.60206	114.3	97.7	0.145232	more	helena
700084_T0	0.0036	-2.38722	72.1	68.5	0.0499307	NA	helena
700085_T0	0.0034	-2.40894	104.7	101.5	0.0305635	NA	helena
700101_T0	0.0023	-2.55284	87.7	83.9	0.0433295	NA	helena
700102_T0	0.0019	-2.61979	99.4	95.8	0.0362173	NA	helena
700104_T0	0.0025	-2.52288	110.2	108.1	0.0190563	NA	helena
700118_T0	0	-3.30103	80.3	74.6	0.0709838	NA	helena
700133_T0	0.0017	-2.65758	122.6	121.7	0.00734095	less	helena
700108_T0	0.0038	-2.36653	89.1	86	0.0347924	NA	helena
700123_T0	0	-3.30103	107.5	97.1	0.0967442	more	helena
700117_T0	0.0061	-2.18046	96.6	89.8	0.0703934	NA	helena
700127_T0	0	-3.30103	103.2	95.9	0.0707364	NA	helena
700125_T0	0.0033	-2.42022	90.8	86.1	0.0517621	NA	helena
700135_T0	0.006	-2.18709	96.6	87.4	0.0952381	more	helena
700132_T0	0.0029	-2.46852	114.2	107.6	0.0577933	NA	helena
700124_T0	0.0067	-2.14267	136.7	130.3	0.0468178	NA	helena
700137_T0	0	-3.30103	92	88.9	0.0336957	NA	helena
700093_T0	0.0007	-2.92082	109.3	109	0.00274474	less	helena
700136_T0	0.0017	-2.65758	126.2	117.2	0.0713154	NA	helena
700146_T0	0	-3.30103	103.7	94	0.0935391	more	helena
700134_T0	0	-3.30103	81.8	80.1	0.0207824	NA	helena
700147_T0	0.0014	-2.72125	84.8	81.2	0.0424528	NA	helena
700165_T0	0.0031	-2.4437	99.5	97.8	0.0170854	less	helena
700148_T0	0.0014	-2.72125	106.2	90.7	0.145951	more	helena
700144_T0	0	-3.30103	103.1	84.6	0.179437	more	helena
700155_T0	0.0068	-2.13668	87.2	76.1	0.127294	more	helena
700149_T0	0.0167	-1.76447	88.6	84.4	0.0474041	NA	helena
700158_T0	0.0046	-2.29243	104.3	95.3	0.0862895	more	helena
700166_T0	0.0039	-2.35655	115.5	110.7	0.0415584	NA	helena
700119_T0	0.0041	-2.33724	84.4	84.9	-0.00592417	less	helena
700011_T0	0	-3.30103	72.4	68	0.0607735	NA	helena
700014_T0	0.002	-2.60206	79.6	79.4	0.00251256	less	helena
700047_T0	0.0018	-2.63827	69.9	67.8	0.0300429	NA	helena
700145_T0	0.0015	-2.69897	89.6	86.1	0.0390625	NA	helena
700181_T0	0.0066	-2.14874	84.2	81.9	0.0273159	NA	helena
700159_T0	0.0028	-2.48149	92.8	90.6	0.0237069	NA	helena
700187_T0	0.0031	-2.4437	91.3	90.7	0.00657174	less	helena
SRR9055267	0.0022	-2.56864	92.6	88.6	0.0431965	NA	grembi
SRR9055266	0.0009	-2.85387	83.5	76.5	0.0838323	NA	grembi
SRR9055269	0.0011	-2.79588	93.2	91.5	0.0182403	less	grembi
SRR9055284	0.001	-2.82391	92	89.8	0.023913	less	grembi
SRR9055285	0.0012	-2.76955	116.8	114.2	0.0222603	less	grembi
SRR9055290	0.0018	-2.63827	83.6	79.7	0.0466507	NA	grembi
SRR9055283	0.0016	-2.67778	89.4	88	0.01566	less	grembi
SRR9054821	0.0003	-3.09691	89.4	83.9	0.0615213	NA	grembi
SRR9055289	0.0003	-3.09691	105.4	91.9	0.128083	more	grembi
SRR9054998	0	-3.30103	97.7	85.6	0.123849	more	grembi
SRR9054996	0.0084	-2.05061	106	105.7	0.00283019	less	grembi
SRR9054999	0.0008	-2.88606	96	88.8	0.075	NA	grembi
SRR9055000	0.0015	-2.69897	77	74	0.038961	less	grembi
SRR9054997	0.0008	-2.88606	118.2	105.3	0.109137	more	grembi
SRR9055342	0.0016	-2.67778	91	89.6	0.0153846	less	grembi
SRR9055345	0.0006	-2.95861	119.7	111.7	0.0668338	NA	grembi
SRR9054950	0.0036	-2.38722	127.6	119.3	0.065047	NA	grembi
SRR9055343	0	-3.30103	87.4	85.1	0.0263158	less	grembi
SRR9055185	0.0011	-2.79588	72.4	69.3	0.0428177	NA	grembi
SRR9055184	0.0108	-1.94692	87.7	86.2	0.0171038	less	grembi
SRR9054875	0.003	-2.45593	102.3	96.6	0.0557185	NA	grembi
SRR9055181	0.0073	-2.10791	94.5	88.6	0.0624339	NA	grembi
SRR9054935	0.0028	-2.48149	70.1	65.8	0.0613409	NA	grembi
SRR9055096	0.0005	-3	84.7	73	0.138135	more	grembi
SRR9054930	0.0019	-2.61979	86.9	79.3	0.0874568	more	grembi
SRR9054898	0.0013	-2.74473	98.7	97.6	0.0111449	less	grembi
SRR9054931	0.0021	-2.58503	68.2	65.5	0.0395894	NA	grembi
SRR9055020	0.002	-2.60206	76.3	74.1	0.0288336	less	grembi
SRR9055292	0.0008	-2.88606	87.6	78.6	0.10274	more	grembi
SRR9054904	0.0005	-3	113.1	105.5	0.0671972	NA	grembi
SRR9055016	0.0015	-2.69897	90.3	81.8	0.0941307	more	grembi
SRR9055213	0.0085	-2.04576	88.2	83.9	0.0487528	NA	grembi
SRR9055212	0.0008	-2.88606	81.3	77.8	0.0430504	NA	grembi
SRR9055358	0.0023	-2.55284	105.5	103.4	0.0199052	less	grembi
SRR9055361	0.0031	-2.4437	104.7	96.6	0.0773639	NA	grembi
SRR9055356	0.0036	-2.38722	97.3	92	0.0544707	NA	grembi
SRR9055353	0.0023	-2.55284	105.2	96.6	0.081749	NA	grembi
SRR9055101	0.0155	-1.79588	111.5	101.7	0.0878924	more	grembi
SRR9055098	0.0019	-2.61979	67	58.8	0.122388	more	grembi
SRR9055046	0.0006	-2.95861	90.5	87.4	0.0342541	less	grembi
SRR9055047	0.0025	-2.52288	90.2	88.2	0.0221729	less	grembi
SRR9055099	0.0033	-2.42022	113.5	103	0.092511	more	grembi
SRR9055049	0	-3.30103	78.5	73.2	0.0675159	NA	grembi
SRR9055100	0.0017	-2.65758	81.6	77.7	0.0477941	NA	grembi
SRR9055286	0.005	-2.25964	84.4	75.5	0.10545	more	grembi
SRR9055291	0.0014	-2.72125	93.45	84.7	0.093633	more	grembi
SRR9055288	0.004	-2.34679	71.4	65.9	0.0770308	NA	grembi
SRR9055189	0.0077	-2.08619	67	61.9	0.0761194	NA	grembi
SRR9055355	0	-3.30103	80.6	68.8	0.146402	more	grembi
SRR9055364	0.0042	-2.3279	93.2	89.5	0.0396996	NA	grembi
SRR9055359	0.0015	-2.69897	93.3	87.1	0.0664523	NA	grembi
SRR9055191	0.0005	-3	91.3	86.3	0.0547645	NA	grembi
SRR9055351	0.0026	-2.50864	88.4	75.6	0.144796	more	grembi
SRR9055362	0	-3.30103	67.4	63.7	0.0548961	NA	grembi
