# Supplementary material for: Calorie restriction improves metabolic state independently of gut microbiome composition: a randomized dietary intervention trial
Source: Genome Med. 2022 Mar 14;14:30. doi: 10.1186/s13073-022-01030-0 (PMC8919571; doi:10.1186/s13073-022-01030-0)
Supplement: Supplementary file 7 — Additional file 7. Source data for Figure 6. [file 13073_2022_1030_MOESM7_ESM.xlsx]

## Sheet: 6a_b
Family	Marker	Effect size	P value	Adjusted P value	Adjusted P value (including adjustment for weight quartiles)
Lachnospiraceae	bmi	0.004299	0.611946	0.907799	0.978239
Lachnospiraceae	VAT_cm3	0.00101633	0.912492	0.988496	0.999857
Lachnospiraceae	aSAT_cm3	-0.00269014	0.768526	0.953755	0.978239
Lachnospiraceae	liver_fat	0.00692539	0.380815	0.835829	0.978239
Lachnospiraceae	leptin_ng_ml	-0.0102177	0.199707	0.659034	0.877295
Lachnospiraceae	HOMAIR	-0.00351097	0.571019	0.895088	0.978239
Lachnospiraceae	zGLUC	0.00120455	0.82647	0.961171	0.999857
Lachnospiraceae	igf1	0.00501325	0.368036	0.835789	0.978239
Lachnospiraceae	zHBA1C	-0.0024645	0.735883	0.953755	0.99319
Lachnospiraceae	zTRIG	0.010011	0.133244	0.549411	0.80551
Lachnospiraceae	zCHOL	-0.00032981	0.960205	0.988496	0.999857
Lachnospiraceae	zLDL	-0.00538142	0.424141	0.856433	0.978239
Lachnospiraceae	zHDL	-0.00448541	0.549444	0.891576	0.978239
Lachnospiraceae	resistin_ng_ml	-0.00823213	0.195134	0.651178	0.978239
Lachnospiraceae	zGPT	0.000766209	0.901539	0.988496	0.999857
Lachnospiraceae	zGOT	-0.00648231	0.232404	0.687566	0.978239
Lachnospiraceae	zGGT	-0.00614006	0.415249	0.856433	0.978239
Lachnospiraceae	CRP_ng_pl	-0.0133146	0.0467433	0.326672	0.787586
Lachnospiraceae	TNF	0.00157487	0.714192	0.953755	0.999857
Lachnospiraceae	IFN	-0.00504184	0.254691	0.704341	0.978239
Lachnospiraceae	IL6	0.00424148	0.351933	0.816688	0.978239
Lachnospiraceae	IL8	-0.00164048	0.78629	0.953755	0.999857
Lachnospiraceae	Fruits_fruit_prod	0.003877	0.538269	0.891576	0.978239
Lachnospiraceae	Veg_veg_prod	0.00309741	0.611718	0.907799	0.978239
Lachnospiraceae	total_fiber	0.00483647	0.471753	0.868679	0.978239
Lachnospiraceae	Sausages_and_processed_meat	0.00228311	0.718926	0.953755	0.978239
Lachnospiraceae	energy_kcal	0.00400203	0.53325	0.891576	0.978239
Bacteroidaceae	bmi	-0.00737163	0.764438	0.953755	0.999857
Bacteroidaceae	VAT_cm3	-0.00328382	0.902568	0.988496	0.999857
Bacteroidaceae	aSAT_cm3	0.0374396	0.157609	0.577901	0.967114
Bacteroidaceae	liver_fat	0.00414197	0.860965	0.970973	0.999857
Bacteroidaceae	leptin_ng_ml	0.0520287	0.0244331	0.226769	0.913824
Bacteroidaceae	HOMAIR	-0.00673626	0.710373	0.953755	0.99319
Bacteroidaceae	zGLUC	-0.0227674	0.153475	0.574069	0.967114
Bacteroidaceae	igf1	0.00975563	0.549235	0.891576	0.978239
Bacteroidaceae	zHBA1C	-0.00693035	0.744984	0.953755	0.999857
Bacteroidaceae	zTRIG	-0.0121893	0.529145	0.891576	0.978239
Bacteroidaceae	zCHOL	-0.00234831	0.902597	0.988496	0.999857
Bacteroidaceae	zLDL	0.000872875	0.964344	0.988496	0.999857
Bacteroidaceae	zHDL	0.00858784	0.69273	0.949615	0.999857
Bacteroidaceae	resistin_ng_ml	0.0147604	0.427515	0.856433	0.978239
Bacteroidaceae	zGPT	0.0167241	0.351973	0.816688	0.978239
Bacteroidaceae	zGOT	0.00784475	0.619	0.913129	0.978239
Bacteroidaceae	zGGT	-0.00644244	0.768321	0.953755	0.999857
Bacteroidaceae	CRP_ng_pl	0.0116088	0.553858	0.891576	0.978239
Bacteroidaceae	TNF	-0.01657	0.183432	0.628373	0.967114
Bacteroidaceae	IFN	-0.0146585	0.253239	0.704341	0.978239
Bacteroidaceae	IL6	-0.0151787	0.244022	0.690235	0.978239
Bacteroidaceae	IL8	0.00434129	0.80443	0.953755	0.999857
Bacteroidaceae	Fruits_fruit_prod	0.0207287	0.239628	0.687566	0.978239
Bacteroidaceae	Veg_veg_prod	0.00663056	0.697989	0.949615	0.99319
Bacteroidaceae	total_fiber	-0.00217103	0.908517	0.988496	0.999857
Bacteroidaceae	Sausages_and_processed_meat	0.00901718	0.611949	0.907799	0.978239
Bacteroidaceae	energy_kcal	0.00151913	0.932727	0.988496	0.999857
Ruminococcaceae	bmi	-0.0106958	0.386112	0.837046	0.978239
Ruminococcaceae	VAT_cm3	-0.0189281	0.142013	0.549411	0.978239
Ruminococcaceae	aSAT_cm3	-0.026187	0.0397	0.315128	0.967114
Ruminococcaceae	liver_fat	-0.0147888	0.194011	0.651088	0.978239
Ruminococcaceae	leptin_ng_ml	-0.0243921	0.0383831	0.315128	0.967114
Ruminococcaceae	HOMAIR	-0.0168778	0.083483	0.423837	0.967114
Ruminococcaceae	zGLUC	-0.0107416	0.221722	0.68108	0.938403
Ruminococcaceae	igf1	0.00327315	0.715356	0.953755	0.978239
Ruminococcaceae	zHBA1C	0.00362538	0.740657	0.953755	0.978239
Ruminococcaceae	zTRIG	-0.0251249	0.0144386	0.161821	0.441128
Ruminococcaceae	zCHOL	-0.0173794	0.0890719	0.436356	0.884461
Ruminococcaceae	zLDL	-0.0176964	0.0879064	0.435137	0.978239
Ruminococcaceae	zHDL	0.0127965	0.255716	0.704341	0.967114
Ruminococcaceae	resistin_ng_ml	0.00240466	0.809544	0.957106	0.999857
Ruminococcaceae	zGPT	-0.0254653	0.00857607	0.118883	0.967114
Ruminococcaceae	zGOT	-0.0199424	0.0219153	0.216961	0.886758
Ruminococcaceae	zGGT	-0.0232116	0.0402954	0.315128	0.967114
Ruminococcaceae	CRP_ng_pl	-0.00206266	0.84299	0.968542	0.999857
Ruminococcaceae	TNF	0.00441696	0.534283	0.891576	0.978239
Ruminococcaceae	IFN	0.00234386	0.748044	0.953755	0.999857
Ruminococcaceae	IL6	0.00441281	0.548914	0.891576	0.978239
Ruminococcaceae	IL8	0.0141631	0.13731	0.549411	0.8216
Ruminococcaceae	Fruits_fruit_prod	0.00162125	0.866348	0.974642	0.999857
Ruminococcaceae	Veg_veg_prod	0.00952326	0.309159	0.779807	0.978239
Ruminococcaceae	total_fiber	0.0018813	0.852997	0.969127	0.999857
Ruminococcaceae	Sausages_and_processed_meat	-0.00932566	0.335057	0.812343	0.978239
Ruminococcaceae	energy_kcal	-0.00579265	0.553309	0.891576	0.978239
Bifidobacteriaceae	bmi	-0.0416981	0.403481	0.846882	0.978239
Bifidobacteriaceae	VAT_cm3	-0.132722	0.0116453	0.138346	0.401261
Bifidobacteriaceae	aSAT_cm3	-0.0355369	0.499501	0.88405	0.978239
Bifidobacteriaceae	liver_fat	-0.0683427	0.166787	0.593242	0.962441
Bifidobacteriaceae	leptin_ng_ml	-0.0266217	0.575788	0.897685	0.999857
Bifidobacteriaceae	HOMAIR	-0.0233809	0.549259	0.891576	0.978239
Bifidobacteriaceae	zGLUC	0.0262651	0.454373	0.865563	0.978239
Bifidobacteriaceae	igf1	-0.0306544	0.391946	0.84049	0.978239
Bifidobacteriaceae	zHBA1C	0.0119534	0.788792	0.953755	0.999857
Bifidobacteriaceae	zTRIG	-0.0835184	0.0430045	0.319308	0.773992
Bifidobacteriaceae	zCHOL	-0.00340134	0.933917	0.988496	0.999857
Bifidobacteriaceae	zLDL	-0.0306034	0.460984	0.865563	0.978239
Bifidobacteriaceae	zHDL	0.127621	0.00475148	0.0830111	0.24718
Bifidobacteriaceae	resistin_ng_ml	-0.0648766	0.104065	0.471868	0.877295
Bifidobacteriaceae	zGPT	-0.0423161	0.276607	0.733502	0.978239
Bifidobacteriaceae	zGOT	-0.0207807	0.550311	0.891576	0.978239
Bifidobacteriaceae	zGGT	-0.0297096	0.514165	0.887832	0.978239
Bifidobacteriaceae	CRP_ng_pl	-0.111593	0.00733382	0.1117	0.24718
Bifidobacteriaceae	TNF	0.00618701	0.826866	0.961171	0.999857
Bifidobacteriaceae	IFN	0.000840948	0.976911	0.991941	0.999857
Bifidobacteriaceae	IL6	0.0160703	0.590404	0.903865	0.978239
Bifidobacteriaceae	IL8	-0.00990105	0.795619	0.953755	0.999857
Bifidobacteriaceae	Fruits_fruit_prod	-0.0508634	0.21	0.677934	0.967114
Bifidobacteriaceae	Veg_veg_prod	-0.0724022	0.0662445	0.391421	0.978239
Bifidobacteriaceae	total_fiber	0.00412478	0.923106	0.988496	0.999857
Bifidobacteriaceae	Sausages_and_processed_meat	0.0127601	0.754549	0.953755	0.999857
Bifidobacteriaceae	energy_kcal	0.0424914	0.302451	0.779169	0.978239
Prevotellaceae	bmi	0.0195547	0.73419	0.953755	0.978239
Prevotellaceae	VAT_cm3	0.0405544	0.544206	0.891576	0.978239
Prevotellaceae	aSAT_cm3	0.0417997	0.526407	0.891576	0.978239
Prevotellaceae	liver_fat	0.0130852	0.81209	0.957106	0.999857
Prevotellaceae	leptin_ng_ml	0.0294246	0.5723	0.895088	0.978239
Prevotellaceae	HOMAIR	0.042928	0.238569	0.687566	0.939309
Prevotellaceae	zGLUC	0.00299989	0.922944	0.988496	0.999857
Prevotellaceae	igf1	-0.0556831	0.0797751	0.41567	0.949619
Prevotellaceae	zHBA1C	0.0309269	0.497668	0.88405	0.978239
Prevotellaceae	zTRIG	0.0138477	0.728656	0.953755	0.999857
Prevotellaceae	zCHOL	0.0752832	0.0556185	0.351313	0.731789
Prevotellaceae	zLDL	0.0684794	0.0905243	0.436356	0.787586
Prevotellaceae	zHDL	0.0576386	0.218063	0.68108	0.939309
Prevotellaceae	resistin_ng_ml	0.0186627	0.619591	0.913129	0.978239
Prevotellaceae	zGPT	-0.051191	0.154026	0.574069	0.978239
Prevotellaceae	zGOT	-0.0449309	0.140925	0.549411	0.967114
Prevotellaceae	zGGT	-0.00202598	0.965867	0.988496	0.999857
Prevotellaceae	CRP_ng_pl	-0.0722291	0.072053	0.407534	0.877295
Prevotellaceae	TNF	-0.00833191	0.720713	0.953755	0.99319
Prevotellaceae	IFN	-0.021355	0.376058	0.835789	0.978239
Prevotellaceae	IL6	-0.0183962	0.457089	0.865563	0.978239
Prevotellaceae	IL8	-0.00733569	0.833549	0.961414	0.999857
Prevotellaceae	Fruits_fruit_prod	-0.0285533	0.441193	0.856433	0.978239
Prevotellaceae	Veg_veg_prod	0.0389509	0.275282	0.733502	0.978239
Prevotellaceae	total_fiber	0.0174896	0.664217	0.93273	0.978239
Prevotellaceae	Sausages_and_processed_meat	0.00171257	0.963498	0.988496	0.999857
Prevotellaceae	energy_kcal	0.0020109	0.957687	0.988496	0.999857
Coriobacteriaceae	bmi	0.0613203	0.199619	0.659034	0.938403
Coriobacteriaceae	VAT_cm3	0.0592022	0.258495	0.704341	0.967114
Coriobacteriaceae	aSAT_cm3	-0.0111054	0.830131	0.961205	0.999857
Coriobacteriaceae	liver_fat	0.0674791	0.153312	0.574069	0.886758
Coriobacteriaceae	leptin_ng_ml	-0.0411534	0.358373	0.822206	0.978239
Coriobacteriaceae	HOMAIR	-0.00143211	0.966862	0.988496	0.999857
Coriobacteriaceae	zGLUC	-0.0144085	0.633018	0.918589	0.978239
Coriobacteriaceae	igf1	0.0289927	0.346261	0.816688	0.978239
Coriobacteriaceae	zHBA1C	0.0417215	0.308788	0.779807	0.978239
Coriobacteriaceae	zTRIG	0.0229587	0.534606	0.891576	0.978239
Coriobacteriaceae	zCHOL	0.0295745	0.418907	0.856433	0.978239
Coriobacteriaceae	zLDL	0.0273574	0.462325	0.865563	0.978239
Coriobacteriaceae	zHDL	0.0089647	0.830078	0.961205	0.999857
Coriobacteriaceae	resistin_ng_ml	-0.0495846	0.160831	0.586094	0.899861
Coriobacteriaceae	zGPT	-0.0199554	0.559097	0.895088	0.978239
Coriobacteriaceae	zGOT	0.0250392	0.401312	0.845318	0.999857
Coriobacteriaceae	zGGT	0.0642621	0.125846	0.527265	0.877295
Coriobacteriaceae	CRP_ng_pl	0.00511858	0.891122	0.988496	0.999857
Coriobacteriaceae	TNF	-0.0271242	0.247599	0.694555	0.978239
Coriobacteriaceae	IFN	-0.0212414	0.380325	0.835829	0.978239
Coriobacteriaceae	IL6	-0.0240723	0.328602	0.803249	0.978239
Coriobacteriaceae	IL8	-0.0106935	0.748551	0.953755	0.999857
Coriobacteriaceae	Fruits_fruit_prod	-0.10866	0.00257176	0.0565787	0.723375
Coriobacteriaceae	Veg_veg_prod	-0.127859	0.000226373	0.0112055	0.787586
Coriobacteriaceae	total_fiber	-0.136059	0.000377868	0.0132032	0.0198503
Coriobacteriaceae	Sausages_and_processed_meat	0.0651089	0.073411	0.407534	0.787586
Coriobacteriaceae	energy_kcal	0.00691537	0.851131	0.969127	0.999857
Peptostreptococcaceae	bmi	-0.00388432	0.932277	0.988496	0.999857
Peptostreptococcaceae	VAT_cm3	-0.0355358	0.473191	0.868679	0.978239
Peptostreptococcaceae	aSAT_cm3	0.0193319	0.693476	0.949615	0.978239
Peptostreptococcaceae	liver_fat	-0.0489144	0.294269	0.766649	0.967114
Peptostreptococcaceae	leptin_ng_ml	-0.0136941	0.756453	0.953755	0.999857
Peptostreptococcaceae	HOMAIR	0.0179327	0.630627	0.918119	0.978239
Peptostreptococcaceae	zGLUC	0.0242332	0.474158	0.868679	0.978239
Peptostreptococcaceae	igf1	0.0370567	0.284063	0.749927	0.978239
Peptostreptococcaceae	zHBA1C	-0.0182375	0.659468	0.93273	0.978239
Peptostreptococcaceae	zTRIG	0.000489028	0.990021	0.996132	0.999857
Peptostreptococcaceae	zCHOL	0.0473518	0.222342	0.68108	0.967114
Peptostreptococcaceae	zLDL	0.0688339	0.07886	0.414539	0.713128
Peptostreptococcaceae	zHDL	0.0219664	0.604866	0.907799	0.999857
Peptostreptococcaceae	resistin_ng_ml	-0.0994137	0.00884374	0.11939	0.877295
Peptostreptococcaceae	zGPT	-0.125829	0.000668241	0.0198468	0.0263061
Peptostreptococcaceae	zGOT	-0.102593	0.00215676	0.0492737	0.0537212
Peptostreptococcaceae	zGGT	-0.0751076	0.0778026	0.414539	0.787586
Peptostreptococcaceae	CRP_ng_pl	-0.0718333	0.0697393	0.406129	0.967114
Peptostreptococcaceae	TNF	0.0150817	0.587272	0.901394	0.978239
Peptostreptococcaceae	IFN	-0.0146517	0.606897	0.907799	0.978239
Peptostreptococcaceae	IL6	0.0326825	0.257357	0.704341	0.967114
Peptostreptococcaceae	IL8	-0.0577111	0.114216	0.498856	0.877295
Peptostreptococcaceae	Fruits_fruit_prod	-0.0491402	0.201946	0.662739	0.967114
Peptostreptococcaceae	Veg_veg_prod	-0.055614	0.138625	0.549411	0.963464
Peptostreptococcaceae	total_fiber	-0.0101952	0.800516	0.953755	0.999857
Peptostreptococcaceae	Sausages_and_processed_meat	-0.0740814	0.0552033	0.351313	0.571417
Peptostreptococcaceae	energy_kcal	-0.00205311	0.958104	0.988496	0.999857
Veillonellaceae	bmi	0.0344109	0.500069	0.88405	0.978239
Veillonellaceae	VAT_cm3	0.0684231	0.216958	0.68108	0.978239
Veillonellaceae	aSAT_cm3	-0.0160249	0.77019	0.953755	0.978239
Veillonellaceae	liver_fat	0.0133837	0.781672	0.953755	0.978239
Veillonellaceae	leptin_ng_ml	0.0118325	0.802697	0.953755	0.997629
Veillonellaceae	HOMAIR	0.0638285	0.0731018	0.407534	0.938403
Veillonellaceae	zGLUC	0.00708493	0.8199	0.960592	0.999857
Veillonellaceae	igf1	-0.00557973	0.86078	0.970973	0.999857
Veillonellaceae	zHBA1C	0.0123116	0.773785	0.953755	0.978239
Veillonellaceae	zTRIG	0.0366238	0.341493	0.816688	0.967114
Veillonellaceae	zCHOL	0.0298565	0.433071	0.856433	0.978239
Veillonellaceae	zLDL	0.024109	0.533845	0.891576	0.978239
Veillonellaceae	zHDL	-0.0111845	0.798682	0.953755	0.978239
Veillonellaceae	resistin_ng_ml	0.0152555	0.677453	0.941324	0.978239
Veillonellaceae	zGPT	0.0119859	0.73509	0.953755	0.978239
Veillonellaceae	zGOT	0.008631	0.778876	0.953755	0.999857
Veillonellaceae	zGGT	-0.000214196	0.996132	0.996132	0.999857
Veillonellaceae	CRP_ng_pl	0.00435161	0.910847	0.988496	0.999857
Veillonellaceae	TNF	-0.00614384	0.796673	0.953755	0.978239
Veillonellaceae	IFN	0.0182006	0.45935	0.865563	0.978239
Veillonellaceae	IL6	-0.000662436	0.978823	0.992185	0.999857
Veillonellaceae	IL8	-0.0404593	0.238844	0.687566	0.967114
Veillonellaceae	Fruits_fruit_prod	0.0232937	0.511233	0.886319	0.978239
Veillonellaceae	Veg_veg_prod	-0.0199917	0.559558	0.895088	0.978239
Veillonellaceae	total_fiber	0.0224986	0.543851	0.891576	0.978239
Veillonellaceae	Sausages_and_processed_meat	-0.0101761	0.775803	0.953755	0.999857
Veillonellaceae	energy_kcal	-0.0109222	0.756019	0.953755	0.978239
Streptococcaceae	bmi	-0.0135741	0.733371	0.953755	0.978239
Streptococcaceae	VAT_cm3	-0.0401255	0.355559	0.821799	0.978239
Streptococcaceae	aSAT_cm3	-0.0225067	0.602185	0.907799	0.978239
Streptococcaceae	liver_fat	-0.00172992	0.966853	0.988496	0.999857
Streptococcaceae	leptin_ng_ml	-0.00513408	0.895719	0.988496	0.999857
Streptococcaceae	HOMAIR	0.0511655	0.142539	0.549411	0.978239
Streptococcaceae	zGLUC	-0.000314973	0.992293	0.996132	0.999857
Streptococcaceae	igf1	0.0035058	0.915825	0.988496	0.999857
Streptococcaceae	zHBA1C	0.00728755	0.847418	0.969127	0.999857
Streptococcaceae	zTRIG	0.0279749	0.438483	0.856433	0.978239
Streptococcaceae	zCHOL	0.0135269	0.706793	0.953755	0.978239
Streptococcaceae	zLDL	0.034591	0.338342	0.816688	0.978239
Streptococcaceae	zHDL	-0.0333423	0.382736	0.835829	0.978239
Streptococcaceae	resistin_ng_ml	0.0422976	0.23298	0.687566	0.978239
Streptococcaceae	zGPT	-0.0554009	0.112061	0.493068	0.978239
Streptococcaceae	zGOT	-0.0171747	0.596529	0.90442	0.978239
Streptococcaceae	zGGT	-0.0485727	0.204015	0.665852	0.978239
Streptococcaceae	CRP_ng_pl	0.0867729	0.0173486	0.180791	0.326448
Streptococcaceae	TNF	-0.0113274	0.685576	0.947052	0.978239
Streptococcaceae	IFN	0.0247938	0.384556	0.836726	0.978239
Streptococcaceae	IL6	-0.0205039	0.476614	0.868679	0.978239
Streptococcaceae	IL8	-0.108681	0.00169788	0.0433001	0.0868747
Streptococcaceae	Fruits_fruit_prod	0.0507062	0.169006	0.594022	0.913824
Streptococcaceae	Veg_veg_prod	0.00579706	0.873103	0.978534	0.999857
Streptococcaceae	total_fiber	0.021663	0.568408	0.895088	0.978239
Streptococcaceae	Sausages_and_processed_meat	-0.10424	0.00465522	0.0830111	0.773992
Streptococcaceae	energy_kcal	-0.0510511	0.170168	0.594108	0.967114
Acidaminococcaceae	bmi	0.012135	0.802913	0.953755	0.978239
Acidaminococcaceae	VAT_cm3	-0.0314024	0.5521	0.891576	0.978239
Acidaminococcaceae	aSAT_cm3	0.0537486	0.30181	0.779169	0.978239
Acidaminococcaceae	liver_fat	-0.00936877	0.826711	0.961171	0.978239
Acidaminococcaceae	leptin_ng_ml	-0.0371703	0.395685	0.845318	0.978239
Acidaminococcaceae	HOMAIR	-0.0443979	0.143365	0.549411	0.938403
Acidaminococcaceae	zGLUC	-0.0126842	0.622588	0.913129	0.997629
Acidaminococcaceae	igf1	0.000795734	0.976022	0.991941	0.999857
Acidaminococcaceae	zHBA1C	-0.0124473	0.743366	0.953755	0.978239
Acidaminococcaceae	zTRIG	-0.00532254	0.872959	0.978534	0.999857
Acidaminococcaceae	zCHOL	0.0233337	0.476928	0.868679	0.978239
Acidaminococcaceae	zLDL	0.00180603	0.957287	0.988496	0.999857
Acidaminococcaceae	zHDL	0.0544986	0.164532	0.588747	0.877295
Acidaminococcaceae	resistin_ng_ml	-0.00316225	0.919657	0.988496	0.999857
Acidaminococcaceae	zGPT	0.0059934	0.841413	0.968542	0.999857
Acidaminococcaceae	zGOT	0.0512782	0.0428493	0.319308	0.925629
Acidaminococcaceae	zGGT	0.00336172	0.932404	0.988496	0.999857
Acidaminococcaceae	CRP_ng_pl	-0.0395495	0.238788	0.687566	0.967114
Acidaminococcaceae	TNF	-0.0299147	0.120821	0.520057	0.877295
Acidaminococcaceae	IFN	-0.0384705	0.0536972	0.348909	0.691062
Acidaminococcaceae	IL6	-0.0304218	0.136859	0.549411	0.877295
Acidaminococcaceae	IL8	0.0286532	0.323746	0.794649	0.978239
Acidaminococcaceae	Fruits_fruit_prod	0.00738289	0.801602	0.953755	0.999857
Acidaminococcaceae	Veg_veg_prod	-0.00504663	0.858195	0.970973	0.999857
Acidaminococcaceae	total_fiber	0.0135906	0.658118	0.93273	0.978239
Acidaminococcaceae	Sausages_and_processed_meat	0.0216303	0.46484	0.865563	0.978239
Acidaminococcaceae	energy_kcal	0.0645441	0.0242346	0.226769	0.877295
Akkermansiaceae	bmi	-0.106196	0.0621454	0.379444	0.720775
Akkermansiaceae	VAT_cm3	-0.156818	0.0085869	0.118883	0.546538
Akkermansiaceae	aSAT_cm3	-0.0242377	0.684379	0.947052	0.978239
Akkermansiaceae	liver_fat	-0.109792	0.0508868	0.339626	0.571417
Akkermansiaceae	leptin_ng_ml	-0.0563357	0.304762	0.779169	0.967114
Akkermansiaceae	HOMAIR	-0.184935	6.92664e-05	0.00496672	0.00845747
Akkermansiaceae	zGLUC	-0.0820724	0.0540397	0.348909	0.967114
Akkermansiaceae	igf1	-0.104327	0.0161553	0.174478	0.949619
Akkermansiaceae	zHBA1C	-0.106988	0.0395596	0.315128	0.529063
Akkermansiaceae	zTRIG	-0.246133	3.39142e-07	0.000201451	0.000240597
Akkermansiaceae	zCHOL	-0.0752914	0.121948	0.521132	0.787586
Akkermansiaceae	zLDL	-0.0325012	0.508437	0.886319	0.978239
Akkermansiaceae	zHDL	0.114438	0.0295513	0.258875	0.691062
Akkermansiaceae	resistin_ng_ml	0.0153533	0.747553	0.953755	0.999857
Akkermansiaceae	zGPT	-0.077082	0.0970916	0.450566	0.787586
Akkermansiaceae	zGOT	-0.019012	0.653582	0.931001	0.99319
Akkermansiaceae	zGGT	-0.0320607	0.544722	0.891576	0.978239
Akkermansiaceae	CRP_ng_pl	-0.0271003	0.583753	0.899669	0.978239
Akkermansiaceae	TNF	0.00365443	0.917341	0.988496	0.999857
Akkermansiaceae	IFN	0.0318337	0.37709	0.835789	0.978239
Akkermansiaceae	IL6	0.00285256	0.93831	0.988496	0.999857
Akkermansiaceae	IL8	0.0735228	0.109224	0.48417	0.978239
Akkermansiaceae	Fruits_fruit_prod	0.0257245	0.583081	0.899669	0.978239
Akkermansiaceae	Veg_veg_prod	0.00155429	0.972867	0.991223	0.999857
Akkermansiaceae	total_fiber	-0.0371549	0.449526	0.865563	0.978239
Akkermansiaceae	Sausages_and_processed_meat	-0.12628	0.00705106	0.110219	0.899861
Akkermansiaceae	energy_kcal	-0.136409	0.00395199	0.0733588	0.163174
Christensenellaceae	bmi	-0.209976	3.03303e-05	0.00309387	0.0058881
Christensenellaceae	VAT_cm3	-0.262693	1.18088e-06	0.000235956	0.255229
Christensenellaceae	aSAT_cm3	-0.169784	0.0017495	0.0433001	0.0537212
Christensenellaceae	liver_fat	-0.16986	0.000357727	0.0132032	0.01674
Christensenellaceae	leptin_ng_ml	-0.167849	0.000337242	0.0132032	0.01674
Christensenellaceae	HOMAIR	-0.14165	8.36148e-05	0.00496672	0.536473
Christensenellaceae	zGLUC	-0.0626965	0.0486438	0.33212	0.967114
Christensenellaceae	igf1	-0.0221741	0.49629	0.88405	0.978239
Christensenellaceae	zHBA1C	-0.0342411	0.422858	0.856433	0.978239
Christensenellaceae	zTRIG	-0.160886	3.12512e-05	0.00309387	0.0058881
Christensenellaceae	zCHOL	-0.126579	0.000965237	0.0273024	0.0263061
Christensenellaceae	zLDL	-0.0796689	0.0422853	0.319308	0.371344
Christensenellaceae	zHDL	-0.0125421	0.775334	0.953755	0.999857
Christensenellaceae	resistin_ng_ml	0.00184059	0.960597	0.988496	0.999857
Christensenellaceae	zGPT	-0.125545	0.00046564	0.0153661	0.886758
Christensenellaceae	zGOT	-0.0627077	0.0459974	0.326672	0.967114
Christensenellaceae	zGGT	-0.113338	0.0102215	0.126491	0.713128
Christensenellaceae	CRP_ng_pl	-0.080519	0.0403194	0.315128	0.886758
Christensenellaceae	TNF	0.0107033	0.665943	0.932948	0.978239
Christensenellaceae	IFN	0.0111442	0.662857	0.93273	0.978239
Christensenellaceae	IL6	0.0217946	0.407579	0.851061	0.978239
Christensenellaceae	IL8	0.00744845	0.832262	0.961414	0.999857
Christensenellaceae	Fruits_fruit_prod	0.0525805	0.141157	0.549411	0.978239
Christensenellaceae	Veg_veg_prod	0.0123905	0.719919	0.953755	0.999857
Christensenellaceae	total_fiber	0.0351523	0.358504	0.822206	0.978239
Christensenellaceae	Sausages_and_processed_meat	-0.139944	8.21227e-05	0.00496672	0.00964806
Christensenellaceae	energy_kcal	-0.14144	8.34318e-05	0.00496672	0.787586
Clostridiaceae_1	bmi	0.00772101	0.882683	0.985552	0.999857
Clostridiaceae_1	VAT_cm3	0.0451227	0.433476	0.856433	0.978239
Clostridiaceae_1	aSAT_cm3	-0.00390626	0.945444	0.988496	0.999857
Clostridiaceae_1	liver_fat	-0.0315451	0.551841	0.891576	0.978239
Clostridiaceae_1	leptin_ng_ml	-0.0504797	0.31516	0.783284	0.978239
Clostridiaceae_1	HOMAIR	-0.0141119	0.734862	0.953755	0.999857
Clostridiaceae_1	zGLUC	0.0145134	0.698623	0.949615	0.999857
Clostridiaceae_1	igf1	0.011931	0.755838	0.953755	0.999857
Clostridiaceae_1	zHBA1C	0.000967826	0.983612	0.995342	0.999857
Clostridiaceae_1	zTRIG	-0.0122298	0.780449	0.953755	0.999857
Clostridiaceae_1	zCHOL	0.0245664	0.572615	0.895088	0.978239
Clostridiaceae_1	zLDL	0.0157616	0.719952	0.953755	0.978239
Clostridiaceae_1	zHDL	0.052454	0.276088	0.733502	0.978239
Clostridiaceae_1	resistin_ng_ml	-0.0653316	0.124256	0.527201	0.978239
Clostridiaceae_1	zGPT	-0.0972372	0.0185969	0.18723	0.337691
Clostridiaceae_1	zGOT	-0.0899654	0.0151503	0.166654	0.249169
Clostridiaceae_1	zGGT	0.0224719	0.640816	0.921658	0.978239
Clostridiaceae_1	CRP_ng_pl	-0.000301778	0.994582	0.996132	0.999857
Clostridiaceae_1	TNF	0.0718848	0.0170197	0.18053	0.371344
Clostridiaceae_1	IFN	0.0634043	0.0403033	0.315128	0.571417
Clostridiaceae_1	IL6	0.0687161	0.0299833	0.258875	0.441128
Clostridiaceae_1	IL8	-0.010306	0.799558	0.953755	0.999857
Clostridiaceae_1	Fruits_fruit_prod	-0.0693411	0.101062	0.461773	0.978239
Clostridiaceae_1	Veg_veg_prod	-0.0546161	0.184069	0.628373	0.978239
Clostridiaceae_1	total_fiber	0.0169902	0.703572	0.953755	0.999857
Clostridiaceae_1	Sausages_and_processed_meat	0.00228903	0.957148	0.988496	0.999857
Clostridiaceae_1	energy_kcal	0.0303884	0.478823	0.868679	0.978239
Rikenellaceae	bmi	-0.100094	0.00267268	0.0566991	0.0811019
Rikenellaceae	VAT_cm3	-0.139944	0.00010164	0.00548857	0.019662
Rikenellaceae	aSAT_cm3	-0.0505094	0.163379	0.588747	0.877295
Rikenellaceae	liver_fat	-0.0944611	0.00380193	0.0728498	0.773992
Rikenellaceae	leptin_ng_ml	-0.01928	0.545255	0.891576	0.978239
Rikenellaceae	HOMAIR	-0.0424518	0.0934743	0.437195	0.967114
Rikenellaceae	zGLUC	-0.00587358	0.793663	0.953755	0.999857
Rikenellaceae	igf1	-0.0193343	0.400182	0.845318	0.978239
Rikenellaceae	zHBA1C	0.00236448	0.93621	0.988496	0.999857
Rikenellaceae	zTRIG	-0.0932176	0.000505056	0.0157897	0.787586
Rikenellaceae	zCHOL	-0.0579802	0.0298097	0.258875	0.877295
Rikenellaceae	zLDL	-0.0296771	0.274414	0.733502	0.978239
Rikenellaceae	zHDL	0.0146746	0.624659	0.91391	0.978239
Rikenellaceae	resistin_ng_ml	0.00110649	0.966013	0.988496	0.999857
Rikenellaceae	zGPT	-0.0544667	0.0300714	0.258875	0.886758
Rikenellaceae	zGOT	-0.0366785	0.0986507	0.454252	0.967114
Rikenellaceae	zGGT	-0.0743703	0.0132714	0.154573	0.441128
Rikenellaceae	CRP_ng_pl	-0.0241533	0.375783	0.835789	0.978239
Rikenellaceae	TNF	-0.00425686	0.810482	0.957106	0.999857
Rikenellaceae	IFN	-0.00429677	0.814066	0.957536	0.978239
Rikenellaceae	IL6	0.0122806	0.511797	0.886319	0.978239
Rikenellaceae	IL8	0.0323454	0.188755	0.640689	0.886758
Rikenellaceae	Fruits_fruit_prod	0.0263397	0.29102	0.764893	0.978239
Rikenellaceae	Veg_veg_prod	-0.0119077	0.622193	0.913129	0.99319
Rikenellaceae	total_fiber	-0.0309619	0.241922	0.687566	0.978239
Rikenellaceae	Sausages_and_processed_meat	-0.0678998	0.00654527	0.105078	0.252276
Rikenellaceae	energy_kcal	-0.0432505	0.0867574	0.434311	0.886758
Tannerellaceae	bmi	0.0534622	0.223776	0.68108	0.978239
Tannerellaceae	VAT_cm3	0.0409241	0.387619	0.837256	0.999857
Tannerellaceae	aSAT_cm3	0.0938501	0.0446277	0.326672	0.978239
Tannerellaceae	liver_fat	0.0268123	0.51119	0.886319	0.999857
Tannerellaceae	leptin_ng_ml	0.0822815	0.0457679	0.326672	0.978239
Tannerellaceae	HOMAIR	0.0874173	0.00569834	0.0940876	0.664778
Tannerellaceae	zGLUC	0.0228224	0.411203	0.851061	0.978239
Tannerellaceae	igf1	-0.0392223	0.16806	0.594022	0.877295
Tannerellaceae	zHBA1C	0.038175	0.311041	0.779807	0.967114
Tannerellaceae	zTRIG	0.018594	0.584633	0.899669	0.978239
Tannerellaceae	zCHOL	0.0325781	0.333121	0.810957	0.978239
Tannerellaceae	zLDL	0.0230303	0.502243	0.885259	0.978239
Tannerellaceae	zHDL	0.0380652	0.321365	0.792078	0.978239
Tannerellaceae	resistin_ng_ml	0.018028	0.580261	0.899669	0.978239
Tannerellaceae	zGPT	0.0253276	0.420596	0.856433	0.978239
Tannerellaceae	zGOT	0.0492388	0.0728651	0.407534	0.773992
Tannerellaceae	zGGT	0.046926	0.224734	0.68108	0.938403
Tannerellaceae	CRP_ng_pl	0.0290391	0.398902	0.845318	0.978239
Tannerellaceae	TNF	-0.029071	0.178431	0.61621	0.978239
Tannerellaceae	IFN	-0.0391907	0.0787822	0.414539	0.978239
Tannerellaceae	IL6	-0.0405607	0.0756876	0.412463	0.967114
Tannerellaceae	IL8	-0.0274317	0.371767	0.835789	0.978239
Tannerellaceae	Fruits_fruit_prod	0.0110513	0.721693	0.953755	0.978239
Tannerellaceae	Veg_veg_prod	-0.14279	1.1917e-06	0.000235956	0.000540651
Tannerellaceae	total_fiber	-0.095366	0.00378427	0.0728498	0.441128
Tannerellaceae	Sausages_and_processed_meat	0.00263279	0.932824	0.988496	0.999857
Tannerellaceae	energy_kcal	0.00879415	0.7805	0.953755	0.999857
Burkholderiaceae	bmi	-0.0420297	0.247888	0.694555	0.978239
Burkholderiaceae	VAT_cm3	-0.0279128	0.481372	0.869103	0.978239
Burkholderiaceae	aSAT_cm3	-0.0563717	0.150264	0.572158	0.967114
Burkholderiaceae	liver_fat	-0.02946	0.434716	0.856433	0.978239
Burkholderiaceae	leptin_ng_ml	-0.0251151	0.479675	0.868679	0.978239
Burkholderiaceae	HOMAIR	0.00576269	0.850695	0.969127	0.978239
Burkholderiaceae	zGLUC	0.0126451	0.651574	0.931001	0.978239
Burkholderiaceae	igf1	0.0338572	0.236164	0.687566	0.967114
Burkholderiaceae	zHBA1C	-0.0147905	0.663233	0.93273	0.999857
Burkholderiaceae	zTRIG	-0.00955231	0.764762	0.953755	0.999857
Burkholderiaceae	zCHOL	-0.0180741	0.568852	0.895088	0.999857
Burkholderiaceae	zLDL	-0.0379591	0.235352	0.687566	0.978239
Burkholderiaceae	zHDL	0.0251235	0.46471	0.865563	0.978239
Burkholderiaceae	resistin_ng_ml	0.00361515	0.907714	0.988496	0.999857
Burkholderiaceae	zGPT	-0.0161185	0.596856	0.90442	0.999857
Burkholderiaceae	zGOT	0.0222692	0.423083	0.856433	0.978239
Burkholderiaceae	zGGT	0.0327767	0.341787	0.816688	0.978239
Burkholderiaceae	CRP_ng_pl	-0.00274875	0.932226	0.988496	0.999857
Burkholderiaceae	TNF	-0.0184098	0.428729	0.856433	0.978239
Burkholderiaceae	IFN	-0.0186509	0.433488	0.856433	0.978239
Burkholderiaceae	IL6	-0.0159008	0.509502	0.886319	0.978239
Burkholderiaceae	IL8	-0.0222748	0.458929	0.865563	0.978239
Burkholderiaceae	Fruits_fruit_prod	0.0538247	0.0931071	0.437195	0.978239
Burkholderiaceae	Veg_veg_prod	-0.00433461	0.890117	0.988496	0.999857
Burkholderiaceae	total_fiber	-0.0246608	0.461177	0.865563	0.978239
Burkholderiaceae	Sausages_and_processed_meat	-0.0170624	0.596468	0.90442	0.978239
Burkholderiaceae	energy_kcal	0.0358972	0.269292	0.727088	0.978239
Erysipelotrichaceae	bmi	-0.0411758	0.261711	0.709846	0.978239
Erysipelotrichaceae	VAT_cm3	0.0211686	0.594243	0.90442	0.978239
Erysipelotrichaceae	aSAT_cm3	-0.0705171	0.071907	0.407534	0.967114
Erysipelotrichaceae	liver_fat	0.00970069	0.787015	0.953755	0.978239
Erysipelotrichaceae	leptin_ng_ml	-0.105918	0.00210123	0.0492737	0.8216
Erysipelotrichaceae	HOMAIR	0.0261303	0.346773	0.816688	0.978239
Erysipelotrichaceae	zGLUC	0.0415648	0.0910912	0.436356	0.978239
Erysipelotrichaceae	igf1	0.0215654	0.391764	0.84049	0.978239
Erysipelotrichaceae	zHBA1C	-0.0441097	0.171031	0.594108	0.967114
Erysipelotrichaceae	zTRIG	0.0077982	0.791764	0.953755	0.999857
Erysipelotrichaceae	zCHOL	-0.0122857	0.674726	0.940815	0.988488
Erysipelotrichaceae	zLDL	0.00136844	0.963297	0.988496	0.999857
Erysipelotrichaceae	zHDL	-0.0466643	0.154631	0.574069	0.877295
Erysipelotrichaceae	resistin_ng_ml	0.0161941	0.569379	0.895088	0.978239
Erysipelotrichaceae	zGPT	0.00104315	0.969825	0.989821	0.999857
Erysipelotrichaceae	zGOT	0.000182717	0.994022	0.996132	0.999857
Erysipelotrichaceae	zGGT	0.0110054	0.738861	0.953755	0.999857
Erysipelotrichaceae	CRP_ng_pl	-0.012606	0.673194	0.940815	0.978239
Erysipelotrichaceae	TNF	-0.0244982	0.20904	0.677934	0.967114
Erysipelotrichaceae	IFN	-0.0115516	0.565364	0.895088	0.978239
Erysipelotrichaceae	IL6	-0.0366396	0.0755553	0.412463	0.773992
Erysipelotrichaceae	IL8	-0.0467421	0.0832319	0.423837	0.773992
Erysipelotrichaceae	Fruits_fruit_prod	-0.0511548	0.0665548	0.391421	0.773992
Erysipelotrichaceae	Veg_veg_prod	0.0210473	0.437249	0.856433	0.978239
Erysipelotrichaceae	total_fiber	-0.00796077	0.788628	0.953755	0.999857
Erysipelotrichaceae	Sausages_and_processed_meat	0.00151741	0.956976	0.988496	0.999857
Erysipelotrichaceae	energy_kcal	0.0144341	0.611819	0.907799	0.978239
Eggerthellaceae	bmi	-0.0325896	0.321255	0.792078	0.978239
Eggerthellaceae	VAT_cm3	-0.0360693	0.311135	0.779807	0.967114
Eggerthellaceae	aSAT_cm3	-0.065387	0.0626018	0.379444	0.762211
Eggerthellaceae	liver_fat	-0.016871	0.602156	0.907799	0.978239
Eggerthellaceae	leptin_ng_ml	-0.0819926	0.00860598	0.118883	0.249169
Eggerthellaceae	HOMAIR	-0.0320603	0.214742	0.68108	0.967114
Eggerthellaceae	zGLUC	0.0135044	0.560956	0.895088	0.978239
Eggerthellaceae	igf1	-0.00358039	0.880251	0.984687	0.999857
Eggerthellaceae	zHBA1C	-0.0138226	0.638323	0.921658	0.978239
Eggerthellaceae	zTRIG	-0.0338567	0.213544	0.68108	0.975107
Eggerthellaceae	zCHOL	-0.0228725	0.397925	0.845318	0.978239
Eggerthellaceae	zLDL	-0.00942863	0.731181	0.953755	0.978239
Eggerthellaceae	zHDL	0.00404498	0.892345	0.988496	0.999857
Eggerthellaceae	resistin_ng_ml	-0.0323698	0.220733	0.68108	0.967114
Eggerthellaceae	zGPT	-0.0309405	0.228417	0.687566	0.978239
Eggerthellaceae	zGOT	-0.0351059	0.126934	0.527265	0.967114
Eggerthellaceae	zGGT	-0.0142994	0.634043	0.918589	0.978239
Eggerthellaceae	CRP_ng_pl	-0.0981866	0.000342052	0.0132032	0.0216004
Eggerthellaceae	TNF	-0.00656811	0.726206	0.953755	0.978239
Eggerthellaceae	IFN	0.00207069	0.914397	0.988496	0.999857
Eggerthellaceae	IL6	-0.0120793	0.538257	0.891576	0.978239
Eggerthellaceae	IL8	0.0286104	0.257166	0.704341	0.967114
Eggerthellaceae	Fruits_fruit_prod	0.00757196	0.768091	0.953755	0.999857
Eggerthellaceae	Veg_veg_prod	-0.00831708	0.738514	0.953755	0.978239
Eggerthellaceae	total_fiber	-0.0237549	0.382024	0.835829	0.978239
Eggerthellaceae	Sausages_and_processed_meat	-0.0230662	0.371221	0.835789	0.978239
Eggerthellaceae	energy_kcal	-0.0381413	0.14294	0.549411	0.877295
Marinifilaceae	bmi	-0.122516	0.000271721	0.0124156	0.877295
Marinifilaceae	VAT_cm3	-0.164295	4.9232e-06	0.000731095	0.25572
Marinifilaceae	aSAT_cm3	-0.0744276	0.0422107	0.319308	0.967114
Marinifilaceae	liver_fat	-0.101011	0.00317302	0.0649922	0.877295
Marinifilaceae	leptin_ng_ml	-0.0479392	0.142687	0.549411	0.886758
Marinifilaceae	HOMAIR	-0.0856585	0.00155911	0.0420959	0.691062
Marinifilaceae	zGLUC	-0.0452766	0.0654768	0.391421	0.978239
Marinifilaceae	igf1	0.0115593	0.645455	0.926088	0.978239
Marinifilaceae	zHBA1C	-0.079804	0.00941247	0.122867	0.967114
Marinifilaceae	zTRIG	-0.040587	0.15677	0.577901	0.892694
Marinifilaceae	zCHOL	-0.0543168	0.0561865	0.351313	0.877295
Marinifilaceae	zLDL	-0.0445607	0.119849	0.519638	0.967114
Marinifilaceae	zHDL	0.00270888	0.931023	0.988496	0.999857
Marinifilaceae	resistin_ng_ml	-0.00158986	0.954435	0.988496	0.999857
Marinifilaceae	zGPT	-0.0746642	0.00570228	0.0940876	0.8216
Marinifilaceae	zGOT	-0.0291666	0.23176	0.687566	0.978239
Marinifilaceae	zGGT	-0.0830107	0.00780177	0.115856	0.820928
Marinifilaceae	CRP_ng_pl	-0.0733106	0.011056	0.134026	0.371344
Marinifilaceae	TNF	-0.00826495	0.67826	0.941324	0.978239
Marinifilaceae	IFN	-0.00377966	0.853288	0.969127	0.999857
Marinifilaceae	IL6	0.00806555	0.697973	0.949615	0.978239
Marinifilaceae	IL8	0.00757284	0.775723	0.953755	0.997629
Marinifilaceae	Fruits_fruit_prod	0.0624641	0.0271351	0.247973	0.879981
Marinifilaceae	Veg_veg_prod	0.0442002	0.108979	0.48417	0.967114
Marinifilaceae	total_fiber	-0.0031463	0.915964	0.988496	0.999857
Marinifilaceae	Sausages_and_processed_meat	-0.0457283	0.107951	0.48417	0.877295
Marinifilaceae	energy_kcal	-0.0269474	0.349033	0.816688	0.978239
Barnesiellaceae	bmi	-0.0301781	0.43983	0.856433	0.978239
Barnesiellaceae	VAT_cm3	-0.0424256	0.314733	0.783284	0.978239
Barnesiellaceae	aSAT_cm3	0.0128666	0.757978	0.953755	0.999857
Barnesiellaceae	liver_fat	0.00484076	0.893065	0.988496	0.999857
Barnesiellaceae	leptin_ng_ml	-0.020757	0.566032	0.895088	0.978239
Barnesiellaceae	HOMAIR	-0.00728164	0.785064	0.953755	0.999857
Barnesiellaceae	zGLUC	0.0457178	0.0467461	0.326672	0.967114
Barnesiellaceae	igf1	-0.0220151	0.351713	0.816688	0.978239
Barnesiellaceae	zHBA1C	0.00612142	0.850467	0.969127	0.999857
Barnesiellaceae	zTRIG	-0.067926	0.0185818	0.18723	0.384782
Barnesiellaceae	zCHOL	-0.0254428	0.372961	0.835789	0.978239
Barnesiellaceae	zLDL	-0.0300847	0.303162	0.779169	0.978239
Barnesiellaceae	zHDL	0.0648917	0.0503283	0.339626	0.787586
Barnesiellaceae	resistin_ng_ml	-0.0107263	0.696137	0.949615	0.999857
Barnesiellaceae	zGPT	-0.0650181	0.0137796	0.157405	0.80551
Barnesiellaceae	zGOT	-0.00909729	0.689779	0.949615	0.978239
Barnesiellaceae	zGGT	-0.0567393	0.0897821	0.436356	0.877295
Barnesiellaceae	CRP_ng_pl	-0.0236855	0.417184	0.856433	0.978239
Barnesiellaceae	TNF	-0.0452822	0.00980616	0.123933	0.967114
Barnesiellaceae	IFN	-0.0359352	0.0475296	0.328286	0.967114
Barnesiellaceae	IL6	-0.0390817	0.0350972	0.297825	0.967114
Barnesiellaceae	IL8	-0.00311292	0.903382	0.988496	0.999857
Barnesiellaceae	Fruits_fruit_prod	-0.00273298	0.916901	0.988496	0.999857
Barnesiellaceae	Veg_veg_prod	0.0478831	0.0572999	0.354543	0.967114
Barnesiellaceae	total_fiber	0.0253309	0.369026	0.835789	0.978239
Barnesiellaceae	Sausages_and_processed_meat	-0.0246887	0.349041	0.816688	0.978239
Barnesiellaceae	energy_kcal	0.0601278	0.0236375	0.226462	0.546538
Desulfovibrionaceae	bmi	-0.0243644	0.51107	0.886319	0.978239
Desulfovibrionaceae	VAT_cm3	0.0125321	0.756537	0.953755	0.978239
Desulfovibrionaceae	aSAT_cm3	-0.0146052	0.714888	0.953755	0.978239
Desulfovibrionaceae	liver_fat	0.0137677	0.708526	0.953755	0.978239
Desulfovibrionaceae	leptin_ng_ml	0.00217417	0.950793	0.988496	0.999857
Desulfovibrionaceae	HOMAIR	-0.0290586	0.305634	0.779169	0.978239
Desulfovibrionaceae	zGLUC	0.00111157	0.964905	0.988496	0.999857
Desulfovibrionaceae	igf1	-0.0112881	0.662609	0.93273	0.978239
Desulfovibrionaceae	zHBA1C	-0.0180499	0.580612	0.899669	0.978239
Desulfovibrionaceae	zTRIG	-0.0248111	0.409812	0.851061	0.978239
Desulfovibrionaceae	zCHOL	0.0391014	0.189866	0.640796	0.978239
Desulfovibrionaceae	zLDL	0.035875	0.233803	0.687566	0.978239
Desulfovibrionaceae	zHDL	0.0570023	0.0870085	0.434311	0.967114
Desulfovibrionaceae	resistin_ng_ml	-0.0270728	0.351175	0.816688	0.978239
Desulfovibrionaceae	zGPT	-0.0543288	0.0535142	0.348909	0.691062
Desulfovibrionaceae	zGOT	-0.0177762	0.477155	0.868679	0.978239
Desulfovibrionaceae	zGGT	-0.00166592	0.96035	0.988496	0.999857
Desulfovibrionaceae	CRP_ng_pl	-0.0446432	0.142145	0.549411	0.877295
Desulfovibrionaceae	TNF	-0.00969597	0.629999	0.918119	0.978239
Desulfovibrionaceae	IFN	0.00931505	0.652685	0.931001	0.999857
Desulfovibrionaceae	IL6	0.0129831	0.534842	0.891576	0.978239
Desulfovibrionaceae	IL8	0.0216294	0.433916	0.856433	0.978239
Desulfovibrionaceae	Fruits_fruit_prod	0.0351226	0.22367	0.68108	0.978239
Desulfovibrionaceae	Veg_veg_prod	-0.0389614	0.163856	0.588747	0.886758
Desulfovibrionaceae	total_fiber	0.00670145	0.826777	0.961171	0.999734
Desulfovibrionaceae	Sausages_and_processed_meat	-0.0197272	0.49714	0.88405	0.978239
Desulfovibrionaceae	energy_kcal	0.0517071	0.0776846	0.414539	0.773992
Family_XIII	bmi	-0.0218442	0.517686	0.891321	0.978239
Family_XIII	VAT_cm3	-0.0926949	0.00951492	0.122867	0.249169
Family_XIII	aSAT_cm3	-0.0220444	0.53912	0.891576	0.978239
Family_XIII	liver_fat	-0.0590043	0.081966	0.423372	0.978239
Family_XIII	leptin_ng_ml	-0.0226393	0.487274	0.874444	0.978239
Family_XIII	HOMAIR	-0.0201969	0.474031	0.868679	0.978239
Family_XIII	zGLUC	0.0121228	0.639663	0.921658	0.978239
Family_XIII	igf1	-0.0193444	0.464282	0.865563	0.978239
Family_XIII	zHBA1C	-0.000252031	0.993538	0.996132	0.999857
Family_XIII	zTRIG	-0.0663535	0.0234182	0.226462	0.978239
Family_XIII	zCHOL	-0.0203926	0.485589	0.87406	0.978239
Family_XIII	zLDL	-0.0067523	0.81866	0.960592	0.999857
Family_XIII	zHDL	0.036873	0.241372	0.687566	0.967114
Family_XIII	resistin_ng_ml	0.000428909	0.988088	0.996132	0.999857
Family_XIII	zGPT	-0.0342071	0.222781	0.68108	0.978239
Family_XIII	zGOT	-0.0432566	0.0922275	0.437195	0.978239
Family_XIII	zGGT	-0.0481083	0.126769	0.527265	0.978239
Family_XIII	CRP_ng_pl	-0.0365347	0.218595	0.68108	0.978239
Family_XIII	TNF	-0.0166669	0.441086	0.856433	0.978239
Family_XIII	IFN	-0.0201184	0.363005	0.829328	0.978239
Family_XIII	IL6	-0.0136923	0.539749	0.891576	0.978239
Family_XIII	IL8	0.0228956	0.409593	0.851061	0.978239
Family_XIII	Fruits_fruit_prod	-0.00511492	0.861453	0.970973	0.978239
Family_XIII	Veg_veg_prod	-0.0300499	0.293994	0.766649	0.967114
Family_XIII	total_fiber	-0.0224239	0.462294	0.865563	0.978239
Family_XIII	Sausages_and_processed_meat	0.0148821	0.612841	0.907799	0.978239
Family_XIII	energy_kcal	-0.0219011	0.460499	0.865563	0.978239

## Sheet: 6c
Rel. ab. Akkermansiaceae	Intervention group	Normalized Triglycerides	Subject_ID	Timepoint	Adj. ab. Akkermansiaceae	Weight_quartile
-4	B	0.677468	700002	T0	-4.33143	2
-3.17072	B	0.617123	700002	T1	-3.50214	2
-1.98676	B	1.28192	700002	T2	-2.31819	2
-2.26645	B	1.24807	700002	T3	-2.59787	2
-2.28293	B	-0.639234	700004	T0	-2.11115	2
-4	B	-0.37952	700004	T1	-3.82821	2
-4	B	-0.428988	700004	T2	-3.82821	2
-2.17626	B	-0.999587	700004	T3	-2.00447	2
-4	A	0.677468	700005	T0	-3.76683	1
-4	A	0.764891	700005	T1	-3.76683	1
-4	A	1.58406	700005	T2	-3.76683	1
-2.30468	A	0.70701	700005	T3	-2.07151	1
-1.75764	B	-1.68925	700006	T0	-1.69358	2
-2.55732	B	-1.60061	700006	T1	-2.49326	2
-4	B	-1.10009	700006	T3	-3.93593	2
-1.97133	A	0.942815	700007	T0	-3.14877	3
-1.59793	A	1.20208	700007	T1	-2.77537	3
-1.56852	A	0.617123	700007	T2	-2.74596	3
-2.06235	A	1.57432	700007	T3	-3.2398	3
-4	C	0.69229	700008	T0	-4.04057	3
-1.81811	C	-1.27894	700008	T3	-1.85867	3
-1.20354	A	-0.12628	700009	T0	-2.4012	4
-1.40233	A	-0.695211	700009	T1	-2.59998	4
-1.23667	A	-0.104686	700009	T2	-2.43432	4
-1.88659	A	-0.260662	700009	T3	-3.08425	4
-4	A	0.322142	700011	T0	-4.06915	3
-2.86146	A	-0.723762	700011	T1	-2.93061	3
-2.18389	A	-0.331177	700011	T2	-2.25304	3
-2.38327	A	-0.872564	700011	T3	-2.45242	3
-4	C	-1.27894	700012	T0	-2.95831	4
-4	C	-1.51552	700012	T1	-2.95831	4
-4	C	-1.27894	700012	T2	-2.95831	4
-4	C	-2.14137	700012	T3	-2.95831	4
-4	A	2.04504	700013	T0	-3.27032	4
-4	A	-0.903616	700013	T1	-3.27032	4
-4	A	-0.0621443	700013	T2	-3.27032	4
-4	A	-0.811788	700013	T3	-3.27032	4
-3.28501	B	-0.428988	700014	T0	-3.22893	1
-2.79385	B	-0.331177	700014	T1	-2.73776	1
-4	C	0.374235	700015	T0	-3.26342	1
-4	C	-0.0621443	700015	T1	-3.26342	1
-4	C	-0.0833088	700015	T2	-3.26342	1
-4	C	-0.104686	700015	T3	-3.26342	1
-1.84894	A	-1.4337	700016	T0	-2.01052	4
-2.10435	A	-1.16984	700016	T1	-2.26594	4
-2.12866	A	-1.31659	700016	T2	-2.29025	4
-4	A	-1.20559	700016	T3	-4.16159	4
-3.25739	C	0.286691	700017	T0	-3.78587	1
-1.63758	C	0.491041	700017	T1	-2.16606	1
-2.23655	C	0.63237	700017	T2	-2.76504	1
-2.6502	C	-0.12628	700017	T3	-3.17868	1
-1.3181	B	-0.479633	700018	T0	-2.28813	3
-2.33403	B	-0.40411	700018	T1	-3.30407	3
-1.0842	B	-1.10009	700018	T2	-2.05423	3
-1.79394	B	-0.695211	700018	T3	-2.76398	3
-4	A	0.876133	700019	T0	-3.80457	3
-2.12497	A	0.458317	700019	T1	-1.92954	3
-3.41841	A	0.322142	700019	T2	-3.22298	3
-4	A	-0.214918	700019	T3	-3.80457	3
-4	B	1.33717	700020	T0	-4.15297	4
-2.26706	B	0.942815	700020	T1	-2.42003	4
-1.76611	B	0.339649	700020	T2	-1.91908	4
-4	B	-0.0411884	700020	T3	-4.15297	4
-1.24037	A	-0.0621443	700021	T0	-1.48739	4
-4	A	-0.237667	700021	T1	-4.24702	4
-0.773671	A	NA	700021	T2	-1.02069	4
-1.58876	A	NA	700021	T3	-1.83578	4
-4	C	3.23088	700022	T0	-4.42746	3
-3.07527	C	1.87414	700022	T1	-3.50273	3
-2.56162	C	-0.811788	700022	T2	-2.98908	3
-1.29679	C	-0.45416	700022	T3	-1.72425	3
-4	A	-0.782039	700023	T0	-3.14947	4
-4	A	-0.695211	700023	T1	-3.14947	4
-4	A	-0.260662	700023	T2	-3.14947	4
-4	A	-0.505415	700023	T3	-3.14947	4
-2.31772	A	-0.584692	700024	T0	-2.67387	4
-2.73291	A	-0.45416	700024	T1	-3.08906	4
-1.79895	A	-1.39394	700024	T2	-2.1551	4
-2.59101	A	-1.24195	700024	T3	-2.94716	4
-4	A	2.96913	700025	T0	-3.63031	3
-4	A	1.16692	700025	T1	-3.63031	3
-4	A	1.79647	700025	T2	-3.63031	3
-4	A	1.81398	700025	T3	-3.63031	3
-4	C	-0.531514	700026	T0	-3.37193	4
-3.2925	C	0.268742	700026	T1	-2.66442	4
-4	C	0.0204683	700026	T2	-3.37193	4
-4	C	-0.237667	700026	T3	-3.37193	4
-2.45124	C	-0.331177	700027	T0	-3.10522	1
-1.6797	C	0.268742	700027	T1	-2.33368	1
-2.27062	C	-0.0411884	700027	T2	-2.9246	1
-2.05457	B	1.51496	700028	T0	-2.99313	3
-1.85899	B	0.876133	700028	T1	-2.79754	3
-1.62378	B	1.25941	700028	T2	-2.56233	3
-2.98941	B	1.08255	700028	T3	-3.92797	3
-4	A	0.662541	700029	T0	-3.44621	4
-4	A	0.0204683	700029	T2	-3.44621	4
-4	B	-1.20559	700030	T0	-3.99959	3
-2.92758	B	-1.24195	700030	T1	-2.92717	3
-1.57031	B	-1.55764	700030	T2	-1.5699	3
-2.24158	B	-1.82954	700030	T3	-2.24118	3
-3.21033	C	0.268742	700031	T0	-2.78374	1
-3.20566	C	-0.307411	700031	T1	-2.77907	1
-4	C	0.286691	700031	T2	-3.57341	1
-4	C	-0.0833088	700031	T3	-3.57341	1
-2.94811	A	-0.639234	700032	T0	-3.23519	1
-1.81966	A	-0.999587	700032	T1	-2.10674	1
-2.07749	A	-0.967113	700032	T2	-2.36457	1
-3.02151	A	-0.782039	700032	T3	-3.30858	1
-4	B	0.0999919	700033	T0	-4.34488	1
-2.80544	B	0.250639	700033	T1	-3.15033	1
-1.86913	B	0.408268	700033	T2	-2.21401	1
-1.83938	B	-0.331177	700033	T3	-2.18427	1
-4	C	-0.782039	700034	T0	-3.56224	4
-4	C	-0.903616	700034	T2	-3.56224	4
-2.17741	C	-1.4337	700034	T3	-1.73965	4
-1.51037	C	-0.355211	700036	T0	-1.85364	2
-2.5688	C	-0.283908	700036	T1	-2.91208	2
-4	C	0.425082	700036	T2	-4.34328	2
-2.3041	C	0.080388	700036	T3	-2.64737	2
-4	C	1.64155	700038	T0	-3.50124	1
-4	C	0.474742	700038	T2	-3.50124	1
-4	C	1.107	700038	T3	-3.50124	1
-4	C	1.34805	700039	T0	-3.42747	1
-4	C	0.232382	700039	T1	-3.42747	1
-4	C	0.408268	700039	T2	-3.42747	1
-4	C	-1.27894	700040	T0	-3.41709	1
-4	C	-0.752701	700040	T1	-3.41709	1
-2.07559	C	-1.03256	700040	T2	-1.49268	1
-4	C	-1.39394	700040	T3	-3.41709	1
-4	B	0.677468	700041	T0	-3.33757	3
-4	B	-0.307411	700041	T1	-3.33757	3
-4	B	0.617123	700041	T2	-3.33757	3
-4	B	0.677468	700041	T3	-3.33757	3
-1.27557	C	-0.872564	700042	T0	-2.32017	3
-1.67649	C	-0.214918	700042	T1	-2.72109	3
-1.4755	C	-0.45416	700042	T3	-2.5201	3
-4	B	-0.505415	700043	T0	-3.22943	2
-4	B	-0.260662	700043	T1	-3.22943	2
-4	B	-0.355211	700043	T2	-3.22943	2
-4	B	0.539202	700043	T3	-3.22943	2
-2.3003	A	0.889637	700044	T0	-2.83781	1
-3.47023	A	0.750568	700044	T1	-4.00774	1
-2.1291	A	0.601765	700044	T2	-2.6666	1
-2.45277	A	1.53493	700044	T3	-2.99027	1
-4	B	-0.0621443	700045	T0	-3.17887	4
-4	B	-1.51552	700045	T1	-3.17887	4
-4	B	-0.903616	700045	T2	-3.17887	4
-4	B	0.848863	700045	T3	-3.17887	4
-2.15979	B	-1.60061	700047	T0	-2.52437	2
-1.81588	B	-2.31629	700047	T1	-2.18046	2
-2.75601	C	-1.27894	700048	T0	-2.70146	1
-2.21171	C	-0.45416	700048	T1	-2.15716	1
-4	C	0.000113993	700048	T2	-3.94545	1
-3.02329	C	-0.170137	700048	T3	-2.96875	1
-1.88986	B	-0.841959	700049	T0	-2.08597	4
-2.99075	B	-1.55764	700049	T1	-3.18686	4
-2.7188	A	-0.531514	700050	T0	-2.3345	1
-3.39128	A	0.942815	700050	T1	-3.00698	1
-4	A	-0.872564	700050	T2	-3.6157	1
-4	A	0.268742	700050	T3	-3.6157	1
-4	B	1.67903	700051	T0	-3.47345	3
-4	B	0.929645	700051	T1	-3.47345	3
-4	B	1.05782	700051	T2	-3.47345	3
-4	B	0.821239	700051	T3	-3.47345	3
-4	A	-0.12628	700052	T0	-3.64565	2
-3.20312	A	-0.12628	700052	T1	-2.84877	2
-2.96296	A	0.322142	700052	T2	-2.60861	2
-4	A	0.586296	700052	T3	-3.64565	2
-4	C	1.56454	700053	T0	-3.59799	1
-4	C	1.04534	700053	T1	-3.59799	1
-3.36152	C	NA	700053	T2	-2.95952	1
-4	C	-0.872564	700054	T0	-3.21259	1
-4	C	-0.967113	700054	T1	-3.21259	1
-4	C	0.232382	700054	T3	-3.21259	1
-2.07412	A	0.119417	700055	T0	-2.14266	3
-4	A	0.916393	700055	T1	-4.06855	3
-4	A	-0.872564	700055	T2	-4.06855	3
-1.8391	A	0.176649	700055	T3	-1.90765	3
-1.54044	B	0.491041	700057	T0	-2.25688	1
-1.90037	B	0.080388	700057	T1	-2.61681	1
-1.3721	B	0.662541	700057	T2	-2.08854	1
-4	B	0.0406296	700057	T3	-4.71644	1
-4	C	0.647509	700058	T0	-4.4505	4
-2.55511	C	0.304491	700058	T1	-3.00561	4
-1.67881	C	0.080388	700058	T2	-2.12931	4
-2.05427	C	0.677468	700058	T3	-2.50477	4
-4	A	0.601765	700059	T0	-3.65087	1
-3.44966	A	-0.214918	700059	T1	-3.10053	1
-4	A	0.601765	700059	T2	-3.65087	1
-2.70741	A	-0.260662	700059	T3	-2.35828	1
-2.06367	A	-0.505415	700061	T0	-2.24456	1
-4	A	-0.811788	700061	T1	-4.1809	1
-2.32607	A	0.138666	700061	T2	-2.50697	1
-2.31432	A	-1.03256	700061	T3	-2.49522	1
-3.52125	A	-0.639234	700062	T0	-3.11371	4
-3.22499	A	-0.584692	700062	T1	-2.81745	4
-2.77788	A	-0.752701	700062	T2	-2.37035	4
-4	A	-1.06606	700062	T3	-3.59246	4
-1.06981	C	1.58406	700063	T0	-1.49929	2
-4	C	0.750568	700063	T1	-4.42948	2
-4	C	1.02017	700063	T2	-4.42948	2
-1.93688	C	0.821239	700063	T3	-2.36636	2
-1.74396	B	0.0204683	700065	T0	-2.13936	3
-1.66084	B	0.268742	700065	T1	-2.05624	3
-4	B	-0.667038	700065	T3	-4.3954	3
-1.84688	A	1.31524	700066	T0	-2.83026	4
-1.97578	A	-0.40411	700066	T1	-2.95917	4
-1.92589	A	-0.0411884	700066	T2	-2.90928	4
-1.82485	A	0.942815	700066	T3	-2.80824	4
-4	C	2.75625	700067	T0	NA	NA
-1.15623	C	1.00747	700068	T0	-2.61055	2
-1.75721	C	0.721628	700068	T1	-3.21153	2
-1.28312	C	0.721628	700068	T2	-2.73743	2
-1.37184	C	1.04534	700068	T3	-2.82615	2
-1.77325	B	-0.355211	700069	T0	-2.61439	3
-1.57258	B	-1.16984	700069	T1	-2.41372	3
-1.9106	B	-0.19241	700069	T2	-2.75174	3
-2.0807	B	-0.37952	700069	T3	-2.92185	3
-2.25791	B	1.69752	700070	T0	-2.26664	1
-2.98467	B	1.56454	700070	T1	-2.99339	1
-4	B	0.357012	700070	T2	-4.00873	1
-4	B	0.848863	700070	T3	-4.00873	1
-2.26261	B	-0.611788	700071	T0	-2.36475	1
-3.38051	B	-0.903616	700071	T1	-3.48265	1
-2.84506	B	-0.331177	700071	T2	-2.9472	1
-2.58599	B	-0.505415	700071	T3	-2.68813	1
-3.17756	C	0.374235	700072	T0	-2.85009	1
-2.84083	C	0.176649	700072	T1	-2.51336	1
-4	C	0.374235	700072	T2	-3.67253	1
-4	C	-0.307411	700072	T3	-3.67253	1
-4	A	1.42269	700073	T0	-4.23244	4
-2.15383	A	-0.307411	700073	T1	-2.38627	4
-1.35195	A	-1.87844	700073	T2	-1.58439	4
-3.17291	A	-0.479633	700073	T3	-3.40535	4
-4	B	0.0204683	700074	T0	-3.17683	1
-4	B	-0.170137	700074	T1	-3.17683	1
-4	B	-0.355211	700074	T2	-3.17683	1
-4	B	-1.16984	700074	T3	-3.17683	1
-4	A	0.539202	700076	T0	-4.92226	4
-1.25412	A	-0.355211	700076	T1	-2.17638	4
-1.22231	A	0.357012	700076	T2	-2.14457	4
-1.05986	A	-0.148096	700076	T3	-1.98212	4
-4	C	0.138666	700080	T0	-3.61942	3
-4	C	0.138666	700080	T1	-3.61942	3
-4	C	0.0406296	700080	T2	-3.61942	3
-2.44083	C	0.903057	700080	T3	-2.06025	3
-2.81267	A	0.523269	700082	T0	-2.65489	3
-4	A	0.539202	700082	T1	-3.84222	3
-4	A	0.779119	700082	T2	-3.84222	3
-2.73714	A	0.408268	700082	T3	-2.57936	3
-4	B	-0.19241	700084	T0	-3.18005	3
-4	B	-0.723762	700084	T1	-3.18005	3
-4	B	-0.237667	700084	T2	-3.18005	3
-4	B	-0.45416	700084	T3	-3.18005	3
-4	C	1.9976	700085	T0	-3.88879	2
-4	C	0.69229	700085	T1	-3.88879	2
-1.86552	C	1.24807	700085	T2	-1.75431	2
-4	C	0.555016	700085	T3	-3.88879	2
-4	B	1.5049	700086	T0	-3.51216	3
-4	B	0.889637	700086	T1	-3.51216	3
-4	B	1.43314	700086	T2	-3.51216	3
-4	B	1.46419	700086	T3	-3.51216	3
-3.15414	A	-0.695211	700088	T0	-3.53271	4
-2.03714	A	-0.903616	700088	T1	-2.4157	4
-1.88972	A	-0.557937	700088	T2	-2.26829	4
-2.57242	A	-0.19241	700088	T3	-2.95098	4
-4	B	0.425082	700089	T0	-3.26929	2
-3.5859	B	-0.37952	700089	T1	-2.85519	2
-4	B	-0.505415	700089	T2	-3.26929	2
-4	B	-0.967113	700089	T3	-3.26929	2
-2.64355	B	-0.935128	700090	T0	-2.64211	2
-2.61255	B	-1.31659	700090	T1	-2.61111	2
-4	B	-0.667038	700090	T2	-3.99856	2
-1.82489	B	-1.55764	700090	T3	-1.82345	2
-4	C	0.981844	700092	T0	-3.9312	2
-4	C	0.232382	700092	T1	-3.9312	2
-2.25172	C	0.268742	700092	T2	-2.18293	2
-2.89688	C	0.994696	700092	T3	-2.82808	2
-4	C	2.04504	700093	T0	-3.97433	1
-3.22856	C	0.721628	700093	T1	-3.20289	1
-2.08615	C	0.322142	700093	T2	-2.06048	1
-4	C	0.955905	700093	T3	-3.97433	1
-2.25085	B	-1.10009	700094	T0	-3.07175	4
-1.51726	B	-1.51552	700094	T1	-2.33816	4
-1.75055	B	-0.355211	700094	T2	-2.57145	4
-1.36125	B	-1.39394	700094	T3	-2.18215	4
-4	B	2.38406	700095	T0	-3.59359	3
-4	B	1.65098	700095	T1	-3.59359	3
-4	B	1.76994	700095	T2	-3.59359	3
-4	B	1.1787	700095	T3	-3.59359	3
-4	A	-0.40411	700096	T0	NA	NA
-4	C	0.821239	700097	T0	-3.32134	1
-4	C	-0.40411	700097	T1	-3.32134	1
-4	C	0.339649	700097	T2	-3.32134	1
-4	C	0.570714	700097	T3	-3.32134	1
-4	B	2.07609	700098	T0	-3.65692	1
-4	B	1.28192	700098	T1	-3.65692	1
-4	C	-0.12628	700099	T0	-3.95124	3
-1.92468	C	-1.13468	700099	T1	-1.87593	3
-2.74176	C	-0.307411	700099	T2	-2.693	3
-3.39755	C	0.080388	700099	T3	-3.34879	3
-4	A	1.04534	700101	T0	-3.35589	2
-4	A	0.0999919	700101	T1	-3.35589	2
-4	A	0.425082	700101	T2	-3.35589	2
-4	A	0.474742	700101	T3	-3.35589	2
-4	A	1.80524	700102	T0	-3.59329	2
-4	A	1.96537	700102	T1	-3.59329	2
-4	A	1.03279	700102	T2	-3.59329	2
-4	A	2.17399	700102	T3	-3.59329	2
-4	A	3.1206	700104	T0	-4.14382	2
-1.42054	A	1.63207	700104	T1	-1.56437	2
-4	A	0.647509	700104	T2	-4.14382	2
-4	A	2.59345	700104	T3	-4.14382	2
-0.987642	C	-1.87844	700105	T0	-2.0301	2
-1.93025	C	-1.03256	700105	T1	-2.9727	2
-1.24854	C	-0.584692	700105	T2	-2.29099	2
-1.50845	C	-1.13468	700105	T3	-2.5509	2
-2.42276	A	-0.479633	700106	T0	-2.94047	4
-2.48234	A	-1.03256	700106	T1	-3.00005	4
-2.03649	A	-0.723762	700106	T2	-2.5542	4
-1.6492	A	-1.51552	700106	T3	-2.16692	4
-2.08355	A	-0.479633	700108	T0	-2.49568	2
-1.64253	A	-0.841959	700108	T1	-2.05466	2
-1.76889	A	-0.639234	700108	T2	-2.18102	2
-4	A	-0.331177	700108	T3	-4.41213	2
-2.64644	B	-0.428988	700109	T0	-2.67527	3
-2.94233	B	-0.723762	700109	T1	-2.97116	3
-2.39641	B	-1.35491	700109	T2	-2.42524	3
-3.09209	B	-1.35491	700109	T3	-3.12092	3
-4	B	-0.752701	700110	T0	NA	NA
-3.06986	A	-1.87844	700112	T0	-2.45456	4
-4	A	-0.999587	700112	T1	-3.3847	4
-2.86241	A	-1.31659	700112	T2	-2.24711	4
-4	A	-1.51552	700112	T3	-3.3847	4
-3.56244	C	-0.0411884	700115	T0	-3.36459	2
-3.07192	C	-0.584692	700115	T1	-2.87408	2
-2.84987	C	-1.27894	700115	T2	-2.65203	2
-4	B	0.677468	700116	T0	-3.7783	4
-4	B	0.157742	700116	T1	-3.7783	4
-4	B	0.70701	700116	T2	-3.7783	4
-1.78741	B	0.339649	700116	T3	-1.56571	4
-1.51548	C	1.2252	700117	T0	-2.61152	3
-1.92086	C	0.586296	700117	T1	-3.0169	3
-1.56969	C	0.138666	700117	T2	-2.66573	3
-1.66724	C	-1.4337	700117	T3	-2.76327	3
-1.33057	B	0.391319	700118	T0	-2.48996	3
-1.35022	B	-0.0621443	700118	T1	-2.50961	3
-1.22397	B	-1.06606	700118	T2	-2.38336	3
-1.98107	B	-0.611788	700118	T3	-3.14046	3
-1.73567	C	1.62255	700119	T0	-2.66036	1
-1.83101	C	2.34368	700119	T1	-2.7557	1
-3.23475	C	2.07609	700119	T2	-4.15944	1
-3.54839	A	2.00558	700120	T0	-4.55103	1
-1.75298	A	1.19042	700120	T1	-2.75562	1
-1.407	A	0.408268	700120	T2	-2.40964	1
-1.46196	A	1.02017	700120	T3	-2.4646	1
-2.36388	A	0.0406296	700122	T0	-2.55121	3
-3.24828	A	-1.27894	700122	T1	-3.43561	3
-2.88143	A	-0.428988	700122	T2	-3.06876	3
-2.11841	A	-0.782039	700122	T3	-2.30574	3
-1.15507	B	0.601765	700123	T0	-2.62214	4
-1.22959	B	1.00747	700123	T1	-2.69666	4
-1.47958	B	0.441765	700123	T2	-2.94666	4
-1.41825	B	0.555016	700123	T3	-2.88533	4
-2.90843	A	-0.639234	700124	T0	-3.1849	3
-2.05978	A	-0.0833088	700124	T1	-2.33626	3
-2.68067	A	-0.428988	700124	T2	-2.95715	3
-2.86499	A	0.157742	700124	T3	-3.14147	3
-2.54946	C	-0.19241	700125	T0	-2.67649	3
-2.71914	C	-0.903616	700125	T1	-2.84616	3
-2.79757	C	-0.020437	700125	T2	-2.9246	3
-3.06076	C	-0.505415	700125	T3	-3.18778	3
-2.80361	B	-0.639234	700127	T0	-2.37772	3
-4	B	-1.20559	700127	T1	-3.57412	3
-4	B	-1.35491	700127	T2	-3.57412	3
-2.58243	B	-0.782039	700127	T3	-2.15654	3
-4	C	0.821239	700132	T0	-3.43788	3
-4	C	1.09481	700132	T1	-3.43788	3
-4	C	0.677468	700132	T2	-3.43788	3
-4	C	1.15507	700132	T3	-3.43788	3
-4	C	1.59375	700133	T0	-3.44394	1
-4	C	0.942815	700133	T1	-3.44394	1
-4	C	0.929645	700133	T2	-3.44394	1
-4	C	0.408268	700133	T3	-3.44394	1
-2.8083	C	-0.37952	700134	T0	-2.9391	2
-1.95244	C	-0.935128	700134	T1	-2.08324	2
-4	C	-0.0833088	700134	T2	-4.1308	2
-2.11265	C	-1.16984	700134	T3	-2.24345	2
-3.07619	B	-0.104686	700135	T0	-2.93635	4
-3.43485	B	-0.479633	700135	T1	-3.29501	4
-3.3443	B	0.0406296	700135	T2	-3.20445	4
-2.80459	B	-0.428988	700135	T3	-2.66474	4
-2.00261	A	0.677468	700136	T0	-2.07288	3
-4	A	-0.811788	700136	T1	-4.07027	3
-2.88838	A	-0.557937	700136	T2	-2.95865	3
-2.72123	A	-0.148096	700136	T3	-2.7915	3
-4	B	1.15507	700137	T0	-4.1593	2
-4	B	-0.355211	700137	T1	-4.1593	2
-1.50166	B	0.793252	700137	T2	-1.66096	2
-2.404	B	0.601765	700137	T3	-2.56331	2
-2.7525	B	-1.03256	700138	T0	-2.76442	4
-2.78967	B	-1.03256	700138	T1	-2.80159	4
-4	C	0.889637	700142	T0	-3.3493	3
-4	C	-0.331177	700142	T1	-3.3493	3
-4	C	1.04534	700142	T2	-3.3493	3
-4	C	0.304491	700142	T3	-3.3493	3
-4	B	2.12184	700143	T0	-3.53452	2
-4	B	0.570714	700143	T1	-3.53452	2
-4	B	1.71586	700143	T2	-3.53452	2
-4	B	1.34805	700143	T3	-3.53452	2
-2.66505	C	0.425082	700144	T0	-2.98102	4
-2.19145	C	-0.935128	700144	T1	-2.50742	4
-1.96704	C	-1.03256	700144	T2	-2.28301	4
-3.053	C	-1.20559	700144	T3	-3.36897	4
-4	C	-0.428988	700145	T0	-3.15121	2
-4	C	-0.723762	700145	T1	-3.15121	2
-4	C	0.080388	700145	T2	-3.15121	2
-4	C	-1.13468	700145	T3	-3.15121	2
-4	B	1.19042	700146	T0	-3.56659	4
-3.06621	B	0.391319	700146	T1	-2.6328	4
-4	B	0.929645	700146	T2	-3.56659	4
-4	B	0.138666	700146	T3	-3.56659	4
-4	A	0.339649	700147	T0	-3.34867	2
-4	A	-0.428988	700147	T1	-3.34867	2
-4	A	1.33717	700147	T2	-3.34867	2
-4	A	0.647509	700147	T3	-3.34867	2
-4	A	1.2252	700148	T0	-3.69812	4
-3.17478	A	-0.214918	700148	T1	-2.8729	4
-4	A	0.63237	700148	T2	-3.69812	4
-2.90689	A	-0.237667	700148	T3	-2.60501	4
-2.39129	B	-0.841959	700149	T0	-2.32693	3
-4	B	-1.47422	700149	T1	-3.93564	3
-2.9756	B	-1.39394	700149	T2	-2.91124	3
-1.8522	B	-1.51552	700149	T3	-1.78784	3
-3.26676	A	-1.10009	700150	T0	-3.05997	2
-2.95412	A	-0.999587	700150	T1	-2.74733	2
-2.56946	A	NA	700150	T2	-2.36266	2
-4	C	0.721628	700151	T0	-3.43044	2
-4	C	0.994696	700151	T1	-3.43044	2
-4	C	0.322142	700151	T3	-3.43044	2
-4	A	-1.24195	700155	T0	-3.07986	4
-4	A	-0.999587	700155	T1	-3.07986	4
-4	A	-0.695211	700155	T2	-3.07986	4
-4	A	-0.752701	700155	T3	-3.07986	4
-1.84374	C	-0.667038	700156	T0	-2.07046	1
-4	C	1.33717	700156	T1	-4.22672	1
-3.20246	C	0.889637	700156	T2	-3.42918	1
-2.28531	C	-0.283908	700156	T3	-2.51203	1
-2.32215	A	-0.999587	700158	T0	-3.11831	4
-1.56728	A	-0.37952	700158	T1	-2.36344	4
-1.55647	A	-1.16984	700158	T2	-2.35263	4
-1.76326	A	-0.999587	700158	T3	-2.55942	4
-4	C	0.601765	700159	T0	-3.28437	2
-4	C	-0.104686	700159	T1	-3.28437	2
-4	C	-0.170137	700159	T2	-3.28437	2
-4	C	0.232382	700159	T3	-3.28437	2
-4	C	2.52592	700162	T0	-3.71751	2
-4	C	2.39736	700162	T1	-3.71751	2
-4	C	2.6055	700162	T2	-3.71751	2
-4	C	2.02935	700162	T3	-3.71751	2
-4	A	-0.214918	700164	T0	-3.52127	4
-4	A	-1.92849	700164	T1	-3.52127	4
-1.16701	A	-1.73499	700164	T2	-0.688284	4
-4	A	-2.08612	700164	T3	-3.52127	4
-1.77067	B	0.779119	700165	T0	-2.33413	1
-2.4515	B	0.903057	700165	T1	-3.01496	1
-4	B	2.16662	700165	T2	-4.56346	1
-2.35622	B	1.38036	700165	T3	-2.91968	1
-2.08051	B	-1.03256	700166	T0	-2.15741	2
-2.51428	B	NA	700166	T1	-2.59118	2
-4	B	NA	700166	T2	-4.07691	2
-3.36161	B	-0.611788	700166	T3	-3.43852	2
-4	B	0.0406296	700167	T0	-4.18108	2
-1.88255	B	0.750568	700167	T1	-2.06363	2
-2.77034	B	0.286691	700167	T3	-2.95141	2
-3.59983	A	0.929645	700168	T0	-3.89137	3
-1.9143	A	0.441765	700168	T1	-2.20584	3
-4	A	-2.08612	700169	T0	-3.55135	4
-2.48905	A	-0.841959	700169	T1	-2.0404	4
-2.85773	A	-1.20559	700169	T2	-2.40909	4
-4	A	-0.479633	700169	T3	-3.55135	4
-4	C	-0.505415	700170	T0	-3.86544	3
-1.78535	C	-2.08612	700170	T1	-1.65079	3
-4	C	-0.872564	700170	T2	-3.86544	3
-1.93235	C	-1.20559	700170	T3	-1.79779	3
-2.02067	A	0.213966	700171	T0	-2.79124	4
-1.83119	A	-0.841959	700171	T1	-2.60176	4
-1.79885	A	-0.557937	700171	T2	-2.56943	4
-2.32886	A	-1.24195	700173	T0	-2.26588	3
-0.722136	A	-1.47422	700173	T1	-0.659153	3
-4	A	-1.64447	700173	T2	-3.93702	3
-4	A	-1.51552	700173	T3	-3.93702	3
-4	C	0.69229	700174	T0	-3.32641	2
-4	C	0.250639	700174	T1	-3.32641	2
-4	C	0.750568	700174	T2	-3.32641	2
-4	C	-0.260662	700174	T3	-3.32641	2
-2.98337	A	-0.505415	700175	T0	NA	NA
-2.78692	A	-0.531514	700176	T0	-2.1346	4
-4	A	-1.27894	700176	T1	-3.34768	4
-4	A	-0.811788	700176	T2	-3.34768	4
-4	A	-0.40411	700176	T3	-3.34768	4
-2.53886	B	-1.06606	700177	T0	-2.77074	3
-1.53632	B	-2.03227	700177	T1	-1.76819	3
-2.20228	B	-0.999587	700177	T2	-2.43415	3
-3.39905	B	-1.20559	700177	T3	-3.63092	3
-1.58597	C	0.0999919	700178	T0	-2.54652	1
-1.75754	C	0.570714	700178	T1	-2.71809	1
-1.20921	C	0.232382	700178	T2	-2.16976	1
-3.0385	C	0.507216	700178	T3	-3.99905	1
-3.56867	B	0.0204683	700179	T0	-3.21319	4
-4	B	-0.40411	700179	T1	-3.64453	4
-2.79359	B	-0.611788	700179	T3	-2.43812	4
-2.4752	B	-1.51552	700181	T0	-3.2141	2
-1.8788	B	-2.03227	700181	T1	-2.6177	2
-1.33583	B	-1.27894	700181	T2	-2.07473	2
-1.12229	B	-1.51552	700181	T3	-1.8612	2
-4	C	1.15507	700183	T0	-3.52626	1
-4	C	1.11912	700183	T1	-3.52626	1
-4	C	1.69752	700183	T2	-3.52626	1
-4	C	1.613	700183	T3	-3.52626	1
-4	C	-0.260662	700184	T0	-3.24569	2
-4	C	-0.355211	700184	T1	-3.24569	2
-4	C	0.157742	700184	T2	-3.24569	2
-4	C	0.213966	700184	T3	-3.24569	2
-4	C	-0.667038	700185	T0	-3.7169	1
-4	C	-0.020437	700185	T1	-3.7169	1
-4	C	0.176649	700185	T2	-3.7169	1
-1.35948	C	-0.611788	700185	T3	-1.07638	1
-2.48543	A	0.268742	700187	T0	-2.4859	1
-3.59604	A	-0.020437	700187	T1	-3.5965	1
-2.92674	A	0.195389	700187	T2	-2.92721	1
-3.21052	A	-0.283908	700187	T3	-3.21098	1
-1.9802	C	-0.584692	700189	T0	-2.49717	2
-2.07962	C	-0.45416	700189	T1	-2.59658	2
-2.59814	C	-0.999587	700189	T2	-3.11511	2
-2.14471	C	-0.872564	700189	T3	-2.66167	2
-4	C	0.889637	700190	T0	-4.01085	2
-2.86876	C	0.523269	700190	T1	-2.87961	2
-2.75914	C	0.848863	700190	T2	-2.76999	2
-3.06277	C	0.0204683	700190	T3	-3.07362	2
-2.49132	C	-0.37952	700191	T0	-2.97437	1
-1.47348	C	NA	700191	T1	-1.95653	1
-1.9236	C	0.491041	700191	T2	-2.40665	1
-2.81445	C	0.268742	700191	T3	-3.2975	1
NA	NA	NA	NA	NA	NA	NA
NA	NA	NA	NA	NA	NA	NA
NA	NA	NA	NA	NA	NA	NA
NA	NA	NA	NA	NA	NA	NA
NA	NA	NA	NA	NA	NA	NA
NA	NA	NA	NA	NA	NA	NA
NA	NA	NA	NA	NA	NA	NA
NA	NA	NA	NA	NA	NA	NA
NA	NA	NA	NA	NA	NA	NA
NA	NA	NA	NA	NA	NA	NA
NA	NA	NA	NA	NA	NA	NA
NA	NA	NA	NA	NA	NA	NA
NA	NA	NA	NA	NA	NA	NA
NA	NA	NA	NA	NA	NA	NA
NA	NA	NA	NA	NA	NA	NA
NA	NA	NA	NA	NA	NA	NA
NA	NA	NA	NA	NA	NA	NA
NA	NA	NA	NA	NA	NA	NA
NA	NA	NA	NA	NA	NA	NA
NA	NA	NA	NA	NA	NA	NA
NA	NA	NA	NA	NA	NA	NA
NA	NA	NA	NA	NA	NA	NA
NA	NA	NA	NA	NA	NA	NA
NA	NA	NA	NA	NA	NA	NA
NA	NA	NA	NA	NA	NA	NA
NA	NA	NA	NA	NA	NA	NA
NA	NA	NA	NA	NA	NA	NA
NA	NA	NA	NA	NA	NA	NA
NA	NA	NA	NA	NA	NA	NA
NA	NA	NA	NA	NA	NA	NA
NA	NA	NA	NA	NA	NA	NA
NA	NA	NA	NA	NA	NA	NA
NA	NA	NA	NA	NA	NA	NA
NA	NA	NA	NA	NA	NA	NA
NA	NA	NA	NA	NA	NA	NA
NA	NA	NA	NA	NA	NA	NA
NA	NA	NA	NA	NA	NA	NA
NA	NA	NA	NA	NA	NA	NA
NA	NA	NA	NA	NA	NA	NA
NA	NA	NA	NA	NA	NA	NA
NA	NA	NA	NA	NA	NA	NA
NA	NA	NA	NA	NA	NA	NA
NA	NA	NA	NA	NA	NA	NA
NA	NA	NA	NA	NA	NA	NA
NA	NA	NA	NA	NA	NA	NA
NA	NA	NA	NA	NA	NA	NA
NA	NA	NA	NA	NA	NA	NA
NA	NA	NA	NA	NA	NA	NA
NA	NA	NA	NA	NA	NA	NA
NA	NA	NA	NA	NA	NA	NA
NA	NA	NA	NA	NA	NA	NA
NA	NA	NA	NA	NA	NA	NA
NA	NA	NA	NA	NA	NA	NA
NA	NA	NA	NA	NA	NA	NA
NA	NA	NA	NA	NA	NA	NA
NA	NA	NA	NA	NA	NA	NA

## Sheet: 6d
Rel. ab. Akkermansiaceae	Intervention group	Normalized HOMA-IR	Subject_ID	Timepoint	Adj. ab. Akkermansiaceae	Weight_quartile
-4	B	2.01353	700002	T0	-4.40615	2
-3.17072	B	NA	700002	T1	-3.57686	2
-1.98676	B	0.920823	700002	T2	-2.39291	2
-2.26645	B	1.37025	700002	T3	-2.67259	2
-2.28293	B	-1.37486	700004	T0	-2.0296	2
-4	B	-1.18325	700004	T1	-3.74666	2
-4	B	-0.359147	700004	T2	-3.74666	2
-2.17626	B	-2.32443	700004	T3	-1.92292	2
-4	A	-0.730247	700005	T0	-3.56305	1
-4	A	0.584201	700005	T1	-3.56305	1
-4	A	-0.173187	700005	T2	-3.56305	1
-2.30468	A	-0.010726	700005	T3	-1.86773	1
-1.75764	B	-0.14992	700006	T0	-1.9007	2
-2.55732	B	-0.567928	700006	T1	-2.70038	2
-4	B	-0.419714	700006	T3	-4.14306	2
-1.97133	A	-0.330949	700007	T0	-2.92561	3
-1.59793	A	0.328994	700007	T1	-2.5522	3
-1.56852	A	-0.114883	700007	T2	-2.5228	3
-2.06235	A	-0.418419	700007	T3	-3.01663	3
-4	C	-0.361454	700008	T0	-4.01295	3
-1.81811	C	-0.797096	700008	T3	-1.83106	3
-1.20354	A	1.65054	700009	T0	-2.61811	4
-1.40233	A	0.250364	700009	T1	-2.81689	4
-1.23667	A	1.63801	700009	T2	-2.65123	4
-1.88659	A	0.590311	700009	T3	-3.30115	4
-4	A	0.881821	700011	T0	-4.1541	3
-2.86146	A	-0.514766	700011	T1	-3.01555	3
-2.18389	A	-0.0483713	700011	T2	-2.33799	3
-2.38327	A	0.0294562	700011	T3	-2.53737	3
-4	C	-1.32778	700012	T0	-3.01761	4
-4	C	-1.27244	700012	T1	-3.01761	4
-4	C	-1.82373	700012	T2	-3.01761	4
-4	C	-1.69066	700012	T3	-3.01761	4
-4	A	-2.48001	700013	T0	-2.81232	4
-4	A	-2.9739	700013	T1	-2.81232	4
-4	A	-3.22346	700013	T2	-2.81232	4
-4	A	-3.0476	700013	T3	-2.81232	4
-3.28501	B	0.234452	700014	T0	-3.29568	1
-2.79385	B	-0.0278629	700014	T1	-2.80451	1
-4	C	1.76525	700015	T0	-3.32092	1
-4	C	0.234351	700015	T1	-3.32092	1
-4	C	0.266483	700015	T2	-3.32092	1
-4	C	-0.0914673	700015	T3	-3.32092	1
-1.84894	A	-0.03424	700016	T0	-2.24334	4
-2.10435	A	0.615699	700016	T1	-2.49876	4
-2.12866	A	-0.434762	700016	T2	-2.52307	4
-4	A	-0.476855	700016	T3	-4.39441	4
-3.25739	C	-0.265038	700017	T0	-3.65381	1
-1.63758	C	-0.18008	700017	T1	-2.03401	1
-2.23655	C	-1.02359	700017	T2	-2.63298	1
-2.6502	C	-0.421732	700017	T3	-3.04663	1
-1.3181	B	-0.241816	700018	T0	-2.30574	3
-2.33403	B	-1.26779	700018	T1	-3.32168	3
-1.0842	B	-0.318479	700018	T2	-2.07184	3
-1.79394	B	-1.39954	700018	T3	-2.78158	3
-4	A	0.114598	700019	T0	-3.64311	3
-2.12497	A	-0.683387	700019	T1	-1.76808	3
-3.41841	A	-0.540073	700019	T2	-3.06151	3
-4	A	-1.12937	700019	T3	-3.64311	3
-4	B	0.981123	700020	T0	-3.91047	4
-2.26706	B	-0.42583	700020	T1	-2.17753	4
-1.76611	B	-1.52648	700020	T2	-1.67658	4
-4	B	-2.08591	700020	T3	-3.91047	4
-1.24037	A	0.756694	700021	T0	-1.66558	4
-4	A	1.8065	700021	T1	-4.4252	4
-0.773671	A	NA	700021	T2	-1.19887	4
-1.58876	A	NA	700021	T3	-2.01396	4
-4	C	0.135409	700022	T0	-4.1477	3
-3.07527	C	0.331957	700022	T1	-3.22298	3
-2.56162	C	-1.6594	700022	T2	-2.70932	3
-1.29679	C	-1.29762	700022	T3	-1.44449	3
-4	A	-0.834839	700023	T0	-3.15177	4
-4	A	-0.61828	700023	T1	-3.15177	4
-4	A	-0.235412	700023	T2	-3.15177	4
-4	A	-0.759564	700023	T3	-3.15177	4
-2.31772	A	-0.470367	700024	T0	-2.76233	4
-2.73291	A	-0.566955	700024	T1	-3.17751	4
-1.79895	A	-0.0855001	700024	T2	-2.24355	4
-2.59101	A	-1.28639	700024	T3	-3.03562	4
-4	A	1.13227	700025	T0	-3.44524	3
-4	A	1.22085	700025	T1	-3.44524	3
-4	A	1.47827	700025	T2	-3.44524	3
-4	A	1.74095	700025	T3	-3.44524	3
-4	C	0.873962	700026	T0	-3.47086	4
-3.2925	C	0.61947	700026	T1	-2.76336	4
-4	C	0.637098	700026	T2	-3.47086	4
-4	C	0.335289	700026	T3	-3.47086	4
-2.45124	C	0.611226	700027	T0	-3.22488	1
-1.6797	C	1.0248	700027	T1	-2.45334	1
-2.27062	C	0.771571	700027	T2	-3.04426	1
-2.05457	B	0.0409264	700028	T0	-2.72528	3
-1.85899	B	-0.615239	700028	T1	-2.52969	3
-1.62378	B	-0.370713	700028	T2	-2.29448	3
-2.98941	B	-0.202122	700028	T3	-3.66011	3
-4	A	0.631132	700029	T0	-3.42001	4
-4	A	0.126287	700029	T2	-3.42001	4
-4	B	-0.629812	700030	T0	-4.12077	3
-2.92758	B	-0.852474	700030	T1	-3.04835	3
-1.57031	B	-1.31241	700030	T2	-1.69108	3
-2.24158	B	-1.47594	700030	T3	-2.36235	3
-3.21033	C	1.41962	700031	T0	-2.9749	1
-3.20566	C	1.28869	700031	T1	-2.97023	1
-4	C	1.73523	700031	T2	-3.76457	1
-4	C	1.33297	700031	T3	-3.76457	1
-2.94811	A	-0.42997	700032	T0	-3.35938	1
-1.81966	A	-0.0708588	700032	T1	-2.23093	1
-2.07749	A	0.379245	700032	T2	-2.48876	1
-3.02151	A	-0.905572	700032	T3	-3.43278	1
-4	B	0.635553	700033	T0	-4.38786	1
-2.80544	B	0.140379	700033	T1	-3.19331	1
-1.86913	B	0.78899	700033	T2	-2.25699	1
-1.83938	B	0.250436	700033	T3	-2.22724	1
-4	C	0.0986228	700034	T0	-3.78628	4
-4	C	0.453356	700034	T2	-3.78628	4
-2.17741	C	0.50067	700034	T3	-1.96369	4
-1.51037	C	1.22959	700036	T0	-1.98526	2
-2.5688	C	0.303487	700036	T1	-3.04369	2
-4	C	0.782258	700036	T2	-4.47489	2
-2.3041	C	1.17535	700036	T3	-2.77899	2
-4	C	0.686035	700038	T0	-3.30018	1
-4	C	-0.12535	700038	T2	-3.30018	1
-4	C	-0.370765	700038	T3	-3.30018	1
-4	C	1.76929	700039	T0	-3.49123	1
-4	C	1.90389	700039	T1	-3.49123	1
-4	C	0.710047	700039	T2	-3.49123	1
-4	C	-0.213726	700040	T0	-3.48082	1
-4	C	-0.51398	700040	T1	-3.48082	1
-2.07559	C	-1.70637	700040	T2	-1.5564	1
-4	C	-1.37586	700040	T3	-3.48082	1
-4	B	1.57069	700041	T0	-3.38274	3
-4	B	1.39094	700041	T1	-3.38274	3
-4	B	0.0729576	700041	T2	-3.38274	3
-4	B	0.829683	700041	T3	-3.38274	3
-1.27557	C	-0.245367	700042	T0	-2.36029	3
-1.67649	C	0.122618	700042	T1	-2.76121	3
-1.4755	C	-1.26304	700042	T3	-2.56022	3
-4	B	0.78412	700043	T0	-3.24487	2
-4	B	-0.00673304	700043	T1	-3.24487	2
-4	B	-0.469546	700043	T2	-3.24487	2
-4	B	-0.211508	700043	T3	-3.24487	2
-2.3003	A	-0.490405	700044	T0	-2.60549	1
-3.47023	A	0.0911014	700044	T1	-3.77542	1
-2.1291	A	-0.428656	700044	T2	-2.43428	1
-2.45277	A	-0.485431	700044	T3	-2.75795	1
-4	B	0.880192	700045	T0	-3.30245	4
-4	B	-0.725842	700045	T1	-3.30245	4
-4	B	-0.162577	700045	T2	-3.30245	4
-4	B	1.67815	700045	T3	-3.30245	4
-2.15979	B	-0.241415	700047	T0	-2.76286	2
-1.81588	B	-1.05339	700047	T1	-2.41895	2
-2.75601	C	0.110196	700048	T0	-2.80703	1
-2.21171	C	-0.240239	700048	T1	-2.26273	1
-4	C	0.866768	700048	T2	-4.05102	1
-3.02329	C	-0.179656	700048	T3	-3.07431	1
-1.88986	B	-0.564155	700049	T0	-2.2273	4
-2.99075	B	-0.262568	700049	T1	-3.32818	4
-2.7188	A	0.276365	700050	T0	-2.39372	1
-3.39128	A	-0.138032	700050	T1	-3.0662	1
-4	A	0.502127	700050	T2	-3.67493	1
-4	A	1.04012	700050	T3	-3.67493	1
-4	B	1.46951	700051	T0	-3.37903	3
-4	B	0.353504	700051	T1	-3.37903	3
-4	B	0.260347	700051	T2	-3.37903	3
-4	B	1.67941	700051	T3	-3.37903	3
-4	A	0.276513	700052	T0	-3.57554	2
-3.20312	A	-0.0206533	700052	T1	-2.77866	2
-2.96296	A	-0.200469	700052	T2	-2.53849	2
-4	A	-0.789766	700052	T3	-3.57554	2
-4	C	1.83909	700053	T0	-3.61335	1
-4	C	2.12157	700053	T1	-3.61335	1
-3.36152	C	NA	700053	T2	-2.97487	1
-4	C	1.97249	700054	T0	-3.46289	1
-4	C	1.21173	700054	T1	-3.46289	1
-4	C	0.576978	700054	T3	-3.46289	1
-2.07412	A	-0.237108	700055	T0	-2.12241	3
-4	A	0.521003	700055	T1	-4.04829	3
-4	A	0.573904	700055	T2	-4.04829	3
-1.8391	A	-0.793785	700055	T3	-1.88739	3
-1.54044	B	-0.883776	700057	T0	-2.14376	1
-1.90037	B	-0.31924	700057	T1	-2.50369	1
-1.3721	B	0.152059	700057	T2	-1.97542	1
-4	B	-0.39798	700057	T3	-4.60332	1
-4	C	0.0307354	700058	T0	-4.36368	4
-2.55511	C	0.767237	700058	T1	-2.91879	4
-1.67881	C	-0.391357	700058	T2	-2.04249	4
-2.05427	C	-0.466804	700058	T3	-2.41795	4
-4	A	1.17314	700059	T0	-3.81045	1
-3.44966	A	1.21939	700059	T1	-3.26011	1
-4	A	1.46008	700059	T2	-3.81045	1
-2.70741	A	1.78453	700059	T3	-2.51786	1
-2.06367	A	0.203961	700061	T0	-2.36139	1
-4	A	0.235174	700061	T1	-4.29772	1
-2.32607	A	-0.0647997	700061	T2	-2.62379	1
-2.31432	A	0.000395966	700061	T3	-2.61204	1
-3.52125	A	-0.188167	700062	T0	-3.20755	4
-3.22499	A	-0.55128	700062	T1	-2.91128	4
-2.77788	A	0.468838	700062	T2	-2.46418	4
-4	A	-0.890907	700062	T3	-3.68629	4
-1.06981	C	0.42332	700063	T0	-1.31586	2
-4	C	0.233072	700063	T1	-4.24605	2
-4	C	0.0761326	700063	T2	-4.24605	2
-1.93688	C	-0.141471	700063	T3	-2.18293	2
-1.74396	B	0.600236	700065	T0	-2.17639	3
-1.66084	B	-0.330274	700065	T1	-2.09327	3
-4	B	0.0465518	700065	T3	-4.43243	3
-1.84688	A	0.447752	700066	T0	-2.67035	4
-1.97578	A	-0.698247	700066	T1	-2.79925	4
-1.92589	A	-0.95684	700066	T2	-2.74936	4
-1.82485	A	-0.894316	700066	T3	-2.64832	4
-4	C	-0.812347	700067	T0	NA	NA
-1.15623	C	1.10813	700068	T0	-2.54757	2
-1.75721	C	0.566838	700068	T1	-3.14855	2
-1.28312	C	0.488527	700068	T2	-2.67446	2
-1.37184	C	0.466205	700068	T3	-2.76317	2
-1.77325	B	-0.819856	700069	T0	-2.50133	3
-1.57258	B	-1.20526	700069	T1	-2.30066	3
-1.9106	B	-2.20651	700069	T2	-2.63868	3
-2.0807	B	-1.74833	700069	T3	-2.80878	3
-2.25791	B	0.635428	700070	T0	-2.04352	1
-2.98467	B	0.145274	700070	T1	-2.77028	1
-4	B	-0.460811	700070	T2	-3.78561	1
-4	B	-0.281961	700070	T3	-3.78561	1
-2.26261	B	2.31026	700071	T0	-2.64041	1
-3.38051	B	1.69931	700071	T1	-3.75832	1
-2.84506	B	1.00066	700071	T2	-3.22287	1
-2.58599	B	-0.455434	700071	T3	-2.96379	1
-3.17756	C	0.971438	700072	T0	-2.8425	1
-2.84083	C	-0.0878128	700072	T1	-2.50577	1
-4	C	0.896996	700072	T2	-3.66495	1
-4	C	-0.86616	700072	T3	-3.66495	1
-4	A	1.66378	700073	T0	-4.34535	4
-2.15383	A	0.76106	700073	T1	-2.49918	4
-1.35195	A	-0.745666	700073	T2	-1.6973	4
-3.17291	A	-0.139192	700073	T3	-3.51826	4
-4	B	0.813666	700074	T0	-3.32678	1
-4	B	0.682198	700074	T1	-3.32678	1
-4	B	0.589034	700074	T2	-3.32678	1
-4	B	0.250092	700074	T3	-3.32678	1
-4	A	0.733337	700076	T0	-4.8523	4
-1.25412	A	-0.854324	700076	T1	-2.10641	4
-1.22231	A	-0.503886	700076	T2	-2.07461	4
-1.05986	A	-0.888653	700076	T3	-1.91216	4
-4	C	0.636335	700080	T0	-3.50675	3
-4	C	-0.616228	700080	T1	-3.50675	3
-4	C	-0.0448934	700080	T2	-3.50675	3
-2.44083	C	-1.11099	700080	T3	-1.94759	3
-2.81267	A	-0.59099	700082	T0	-2.40923	3
-4	A	-0.678496	700082	T1	-3.59656	3
-4	A	-0.690558	700082	T2	-3.59656	3
-2.73714	A	-1.51559	700082	T3	-2.3337	3
-4	B	-0.0472795	700084	T0	-3.1508	3
-4	B	-0.529687	700084	T1	-3.1508	3
-4	B	-1.13813	700084	T2	-3.1508	3
-4	B	-0.759577	700084	T3	-3.1508	3
-4	C	-0.394922	700085	T0	-3.60305	2
-4	C	-0.661737	700085	T1	-3.60305	2
-1.86552	C	0.00497496	700085	T2	-1.46857	2
-4	C	-0.547979	700085	T3	-3.60305	2
-4	B	0.201039	700086	T0	-3.10806	3
-4	B	-1.80201	700086	T1	-3.10806	3
-4	B	-1.14722	700086	T2	-3.10806	3
-4	B	-0.894484	700086	T3	-3.10806	3
-3.15414	A	-0.221494	700088	T0	-3.53772	4
-2.03714	A	-0.635626	700088	T1	-2.42072	4
-1.88972	A	-1.6886	700088	T2	-2.2733	4
-2.57242	A	-0.386113	700088	T3	-2.956	4
-4	B	1.43208	700089	T0	-3.44142	2
-3.5859	B	0.633144	700089	T1	-3.02732	2
-4	B	0.157783	700089	T2	-3.44142	2
-4	B	1.01669	700089	T3	-3.44142	2
-2.64355	B	0.374575	700090	T0	-2.81743	2
-2.61255	B	0.0450503	700090	T1	-2.78643	2
-4	B	-0.391723	700090	T2	-4.17388	2
-1.82489	B	-1.00955	700090	T3	-1.99877	2
-4	C	-0.258372	700092	T0	-3.75868	2
-4	C	-0.0227281	700092	T1	-3.75868	2
-2.25172	C	-0.819157	700092	T2	-2.01041	2
-2.89688	C	-0.10343	700092	T3	-2.65556	2
-4	C	1.59224	700093	T0	-4.01416	1
-3.22856	C	1.41236	700093	T1	-3.24272	1
-2.08615	C	1.9285	700093	T2	-2.10031	1
-4	C	1.73903	700093	T3	-4.01416	1
-2.25085	B	-1.70284	700094	T0	-3.01567	4
-1.51726	B	-1.93682	700094	T1	-2.28208	4
-1.75055	B	-1.46685	700094	T2	-2.51537	4
-1.36125	B	-2.32942	700094	T3	-2.12607	4
-4	B	-0.0962089	700095	T0	-3.183	3
-4	B	-0.227874	700095	T1	-3.183	3
-4	B	-0.391493	700095	T2	-3.183	3
-4	B	-0.878843	700095	T3	-3.183	3
-4	A	0.129901	700096	T0	NA	NA
-4	C	-1.70384	700097	T0	-3.08399	1
-4	C	-0.751916	700097	T1	-3.08399	1
-4	C	-1.07349	700097	T2	-3.08399	1
-4	C	-0.771173	700097	T3	-3.08399	1
-4	B	2.22371	700098	T0	-3.55949	1
-4	B	0.844644	700098	T1	-3.55949	1
-4	C	-0.405661	700099	T0	-3.98708	3
-1.92468	C	-1.26991	700099	T1	-1.91177	3
-2.74176	C	-0.655016	700099	T2	-2.72885	3
-3.39755	C	1.53305	700099	T3	-3.38463	3
-4	A	0.79862	700101	T0	-3.35613	2
-4	A	1.26065	700101	T1	-3.35613	2
-4	A	0.41637	700101	T2	-3.35613	2
-4	A	0.66142	700101	T3	-3.35613	2
-4	A	0.944234	700102	T0	-3.37982	2
-4	A	0.93739	700102	T1	-3.37982	2
-4	A	0.150542	700102	T2	-3.37982	2
-4	A	1.75228	700102	T3	-3.37982	2
-4	A	0.788969	700104	T0	-3.81287	2
-1.42054	A	-0.914059	700104	T1	-1.23341	2
-4	A	1.06994	700104	T2	-3.81287	2
-4	A	0.795482	700104	T3	-3.81287	2
-0.987642	C	-1.60787	700105	T0	-1.90723	2
-1.93025	C	-2.93443	700105	T1	-2.84984	2
-1.24854	C	-2.46051	700105	T2	-2.16812	2
-1.50845	C	-2.68726	700105	T3	-2.42803	2
-2.42276	A	0.689824	700106	T0	-3.09831	4
-2.48234	A	-0.370579	700106	T1	-3.1579	4
-2.03649	A	0.356229	700106	T2	-2.71205	4
-1.6492	A	-1.34538	700106	T3	-2.32476	4
-2.08355	A	-0.886261	700108	T0	-2.47764	2
-1.64253	A	-0.379401	700108	T1	-2.03662	2
-1.76889	A	-1.31293	700108	T2	-2.16299	2
-4	A	-0.918469	700108	T3	-4.3941	2
-2.64644	B	0.880967	700109	T0	-2.92606	3
-2.94233	B	-0.0700376	700109	T1	-3.22195	3
-2.39641	B	0.284178	700109	T2	-2.67603	3
-3.09209	B	0.79303	700109	T3	-3.37171	3
-4	B	1.37646	700110	T0	NA	NA
-3.06986	A	-0.194907	700112	T0	-2.62592	4
-4	A	-0.0882234	700112	T1	-3.55606	4
-2.86241	A	-1.00312	700112	T2	-2.41847	4
-4	A	-1.23835	700112	T3	-3.55606	4
-3.56244	C	1.95543	700115	T0	-3.65672	2
-3.07192	C	1.57509	700115	T1	-3.1662	2
-2.84987	C	0.552707	700115	T2	-2.94416	2
-4	B	0.63891	700116	T0	-3.73977	4
-4	B	-0.292844	700116	T1	-3.73977	4
-4	B	0.19879	700116	T2	-3.73977	4
-1.78741	B	1.17171	700116	T3	-1.52718	4
-1.51548	C	0.71657	700117	T0	-2.54974	3
-1.92086	C	-0.085221	700117	T1	-2.95512	3
-1.56969	C	-0.67405	700117	T2	-2.60395	3
-1.66724	C	-1.14156	700117	T3	-2.70149	3
-1.33057	B	-0.755264	700118	T0	-2.40212	3
-1.35022	B	-1.26196	700118	T1	-2.42177	3
-1.22397	B	-0.729253	700118	T2	-2.29553	3
-1.98107	B	-1.65542	700118	T3	-3.05262	3
-1.73567	C	0.497059	700119	T0	-2.29948	1
-1.83101	C	-0.790638	700119	T1	-2.39481	1
-3.23475	C	0.247148	700119	T2	-3.79855	1
-3.54839	A	1.373	700120	T0	-4.42209	1
-1.75298	A	0.498296	700120	T1	-2.62668	1
-1.407	A	-0.299716	700120	T2	-2.2807	1
-1.46196	A	0.911305	700120	T3	-2.33566	1
-2.36388	A	-0.594635	700122	T0	-2.6544	3
-3.24828	A	-0.454567	700122	T1	-3.5388	3
-2.88143	A	0.216572	700122	T2	-3.17195	3
-2.11841	A	0.515299	700122	T3	-2.40893	3
-1.15507	B	0.678047	700123	T0	-2.59073	4
-1.22959	B	0.344089	700123	T1	-2.66525	4
-1.47958	B	0.631052	700123	T2	-2.91525	4
-1.41825	B	0.649586	700123	T3	-2.85392	4
-2.90843	A	1.21555	700124	T0	-3.24169	3
-2.05978	A	-0.188399	700124	T1	-2.39304	3
-2.68067	A	-0.699448	700124	T2	-3.01393	3
-2.86499	A	-0.00508523	700124	T3	-3.19825	3
-2.54946	C	0.324903	700125	T0	-2.71811	3
-2.71914	C	-0.12172	700125	T1	-2.88779	3
-2.79757	C	-0.489465	700125	T2	-2.96622	3
-3.06076	C	-0.591096	700125	T3	-3.22941	3
-2.80361	B	-1.03899	700127	T0	-2.48697	3
-4	B	0.0578513	700127	T1	-3.68337	3
-4	B	-0.264961	700127	T2	-3.68337	3
-2.58243	B	-0.738413	700127	T3	-2.2658	3
-4	C	0.537799	700132	T0	-3.26469	3
-4	C	-2.07082e-06	700132	T1	-3.26469	3
-4	C	0.360963	700132	T2	-3.26469	3
-4	C	-0.260662	700132	T3	-3.26469	3
-4	C	0.319655	700133	T0	-3.26647	1
-4	C	-0.0782766	700133	T1	-3.26647	1
-4	C	0.308142	700133	T2	-3.26647	1
-4	C	0.137054	700133	T3	-3.26647	1
-2.8083	C	0.238507	700134	T0	-3.08743	2
-1.95244	C	-0.327677	700134	T1	-2.23157	2
-4	C	0.396878	700134	T2	-4.27914	2
-2.11265	C	0.470196	700134	T3	-2.39179	2
-3.07619	B	0.254253	700135	T0	-2.9585	4
-3.43485	B	-0.459756	700135	T1	-3.31716	4
-3.3443	B	-0.231511	700135	T2	-3.22661	4
-2.80459	B	-0.0173405	700135	T3	-2.6869	4
-2.00261	A	1.06634	700136	T0	-2.06498	3
-4	A	-0.512914	700136	T1	-4.06236	3
-2.88838	A	-0.349991	700136	T2	-2.95074	3
-2.72123	A	-1.37441	700136	T3	-2.7836	3
-4	B	-1.69239	700137	T0	-3.84735	2
-4	B	-1.24522	700137	T1	-3.84735	2
-1.50166	B	-1.01992	700137	T2	-1.349	2
-2.404	B	-1.51084	700137	T3	-2.25135	2
-2.7525	B	1.85328	700138	T0	-3.10476	4
-2.78967	B	1.12525	700138	T1	-3.14193	4
-4	C	-1.21294	700142	T0	-3.09177	3
-4	C	-0.887156	700142	T1	-3.09177	3
-4	C	-0.484262	700142	T2	-3.09177	3
-4	C	-1.50349	700142	T3	-3.09177	3
-4	B	1.33039	700143	T0	-3.46898	2
-4	B	1.74286	700143	T1	-3.46898	2
-4	B	1.60065	700143	T2	-3.46898	2
-4	B	1.54712	700143	T3	-3.46898	2
-2.66505	C	-0.0260092	700144	T0	-2.89601	4
-2.19145	C	-1.12902	700144	T1	-2.42241	4
-1.96704	C	-2.30628	700144	T2	-2.198	4
-3.053	C	-2.441	700144	T3	-3.28396	4
-4	C	-1.53815	700145	T0	-3.1122	2
-4	C	-1.1537	700145	T1	-3.1122	2
-4	C	-0.154374	700145	T2	-3.1122	2
-4	C	-0.683127	700145	T3	-3.1122	2
-4	B	-0.109027	700146	T0	-3.31852	4
-3.06621	B	-0.425628	700146	T1	-2.38472	4
-4	B	-0.960223	700146	T2	-3.31852	4
-4	B	-1.42048	700146	T3	-3.31852	4
-4	A	0.447216	700147	T0	-3.21361	2
-4	A	-0.42369	700147	T1	-3.21361	2
-4	A	-0.519466	700147	T2	-3.21361	2
-4	A	-0.261959	700147	T3	-3.21361	2
-4	A	NA	700148	T0	-3.6948	4
-3.17478	A	-0.530548	700148	T1	-2.86959	4
-4	A	-0.102417	700148	T2	-3.6948	4
-2.90689	A	-0.837254	700148	T3	-2.6017	4
-2.39129	B	0.0564159	700149	T0	-2.59869	3
-4	B	0.919211	700149	T1	-4.2074	3
-2.9756	B	-0.350562	700149	T2	-3.183	3
-1.8522	B	0.0525206	700149	T3	-2.05961	3
-3.26676	A	1.64504	700150	T0	-3.43179	2
-2.95412	A	1.88325	700150	T1	-3.11915	2
-2.56946	A	NA	700150	T2	-2.73449	2
-4	C	1.79481	700151	T0	-3.41013	2
-4	C	0.124939	700151	T1	-3.41013	2
-4	C	0.683502	700151	T3	-3.41013	2
-4	A	-0.5356	700155	T0	-3.18821	4
-4	A	0.11095	700155	T1	-3.18821	4
-4	A	-0.386425	700155	T2	-3.18821	4
-4	A	-0.641036	700155	T3	-3.18821	4
-1.84374	C	-0.82081	700156	T0	-1.97633	1
-4	C	-0.118818	700156	T1	-4.13259	1
-3.20246	C	0.201245	700156	T2	-3.33505	1
-2.28531	C	-0.0238547	700156	T3	-2.41789	1
-2.32215	A	-0.473137	700158	T0	-3.25846	4
-1.56728	A	0.33535	700158	T1	-2.50359	4
-1.55647	A	-0.181048	700158	T2	-2.49277	4
-1.76326	A	-0.658947	700158	T3	-2.69957	4
-4	C	0.0353959	700159	T0	-3.1245	2
-4	C	-1.14391	700159	T1	-3.1245	2
-4	C	-1.17666	700159	T2	-3.1245	2
-4	C	-0.908033	700159	T3	-3.1245	2
-4	C	2.37709	700162	T0	-3.54949	2
-4	C	2.55187	700162	T1	-3.54949	2
-4	C	1.24733	700162	T2	-3.54949	2
-4	C	2.24518	700162	T3	-3.54949	2
-4	A	0.326046	700164	T0	-3.72756	4
-4	A	1.77337	700164	T1	-3.72756	4
-1.16701	A	-1.85348	700164	T2	-0.894576	4
-4	A	-2.20108	700164	T3	-3.72756	4
-1.77067	B	1.35408	700165	T0	-2.21316	1
-2.4515	B	0.41003	700165	T1	-2.89399	1
-4	B	1.40124	700165	T2	-4.44249	1
-2.35622	B	0.489684	700165	T3	-2.79871	1
-2.08051	B	0.814954	700166	T0	-2.38172	2
-2.51428	B	NA	700166	T1	-2.81549	2
-4	B	NA	700166	T2	-4.30121	2
-3.36161	B	0.779441	700166	T3	-3.66283	2
-4	B	0.421477	700167	T0	-4.24493	2
-1.88255	B	1.25895	700167	T1	-2.12748	2
-2.77034	B	1.23619	700167	T3	-3.01527	2
-3.59983	A	0.305158	700168	T0	-3.82855	3
-1.9143	A	0.475545	700168	T1	-2.14301	3
-4	A	-0.954627	700169	T0	-3.61305	4
-2.48905	A	-1.31045	700169	T1	-2.1021	4
-2.85773	A	-0.654211	700169	T2	-2.47078	4
-4	A	-1.19821	700169	T3	-3.61305	4
-4	C	1.454	700170	T0	-4.12977	3
-1.78535	C	0.447765	700170	T1	-1.91513	3
-4	C	-0.327516	700170	T2	-4.12977	3
-1.93235	C	-0.335339	700170	T3	-2.06213	3
-2.02067	A	1.38298	700171	T0	-2.98343	4
-1.83119	A	0.73075	700171	T1	-2.79395	4
-1.79885	A	0.404928	700171	T2	-2.76162	4
-2.32886	A	-0.510392	700173	T0	-2.45486	3
-0.722136	A	-0.173996	700173	T1	-0.848134	3
-4	A	-0.851447	700173	T2	-4.126	3
-4	A	-0.915751	700173	T3	-4.126	3
-4	C	-0.725397	700174	T0	-3.12418	2
-4	C	-0.559999	700174	T1	-3.12418	2
-4	C	-1.00522	700174	T2	-3.12418	2
-4	C	-0.911405	700174	T3	-3.12418	2
-2.98337	A	1.48915	700175	T0	NA	NA
-2.78692	A	1.04109	700176	T0	-2.38541	4
-4	A	0.282247	700176	T1	-3.59849	4
-4	A	0.696898	700176	T2	-3.59849	4
-4	A	1.21333	700176	T3	-3.59849	4
-2.53886	B	1.70604	700177	T0	-3.17261	3
-1.53632	B	0.471956	700177	T1	-2.17007	3
-2.20228	B	1.14204	700177	T2	-2.83603	3
-3.39905	B	0.709337	700177	T3	-4.0328	3
-1.58597	C	0.164066	700178	T0	-2.57414	1
-1.75754	C	0.10945	700178	T1	-2.74572	1
-1.20921	C	1.17445	700178	T2	-2.19739	1
-3.0385	C	1.04764	700178	T3	-4.02668	1
-3.56867	B	-0.277502	700179	T0	-3.11275	4
-4	B	-1.36308	700179	T1	-3.54408	4
-2.79359	B	-1.62816	700179	T3	-2.33767	4
-2.4752	B	-0.313215	700181	T0	-3.43598	2
-1.8788	B	-0.52997	700181	T1	-2.83958	2
-1.33583	B	-0.759811	700181	T2	-2.29662	2
-1.12229	B	-0.84204	700181	T3	-2.08308	2
-4	C	1.69344	700183	T0	-3.38814	1
-4	C	0.627726	700183	T1	-3.38814	1
-4	C	0.406692	700183	T2	-3.38814	1
-4	C	1.28387	700183	T3	-3.38814	1
-4	C	0.250479	700184	T0	-3.26013	2
-4	C	-0.434569	700184	T1	-3.26013	2
-4	C	0.541572	700184	T2	-3.26013	2
-4	C	0.155824	700184	T3	-3.26013	2
-4	C	0.12748	700185	T0	-3.88089	1
-4	C	1.60317	700185	T1	-3.88089	1
-4	C	1.02296	700185	T2	-3.88089	1
-1.35948	C	0.51727	700185	T3	-1.24037	1
-2.48543	A	-0.286274	700187	T0	-2.52302	1
-3.59604	A	1.2067	700187	T1	-3.63362	1
-2.92674	A	0.762845	700187	T2	-2.96433	1
-3.21052	A	-0.267939	700187	T3	-3.24811	1
-1.9802	C	0.187844	700189	T0	-2.78236	2
-2.07962	C	2.21041	700189	T1	-2.88178	2
-2.59814	C	0.781164	700189	T2	-3.4003	2
-2.14471	C	0.750638	700189	T3	-2.94687	2
-4	C	-0.809767	700190	T0	-3.8254	2
-2.86876	C	0.00958288	700190	T1	-2.69415	2
-2.75914	C	-0.124092	700190	T2	-2.58454	2
-3.06277	C	-0.920179	700190	T3	-2.88817	2
-2.49132	C	0.751331	700191	T0	-3.037	1
-1.47348	C	NA	700191	T1	-2.01916	1
-1.9236	C	0.693908	700191	T2	-2.46928	1
-2.81445	C	0.413148	700191	T3	-3.36013	1
NA	NA	NA	NA	NA	NA	NA
NA	NA	NA	NA	NA	NA	NA
NA	NA	NA	NA	NA	NA	NA
NA	NA	NA	NA	NA	NA	NA
NA	NA	NA	NA	NA	NA	NA
NA	NA	NA	NA	NA	NA	NA
NA	NA	NA	NA	NA	NA	NA
NA	NA	NA	NA	NA	NA	NA
NA	NA	NA	NA	NA	NA	NA
NA	NA	NA	NA	NA	NA	NA
NA	NA	NA	NA	NA	NA	NA
NA	NA	NA	NA	NA	NA	NA
NA	NA	NA	NA	NA	NA	NA
NA	NA	NA	NA	NA	NA	NA
NA	NA	NA	NA	NA	NA	NA
NA	NA	NA	NA	NA	NA	NA
NA	NA	NA	NA	NA	NA	NA
NA	NA	NA	NA	NA	NA	NA
NA	NA	NA	NA	NA	NA	NA
NA	NA	NA	NA	NA	NA	NA
NA	NA	NA	NA	NA	NA	NA
NA	NA	NA	NA	NA	NA	NA
NA	NA	NA	NA	NA	NA	NA
NA	NA	NA	NA	NA	NA	NA
NA	NA	NA	NA	NA	NA	NA
NA	NA	NA	NA	NA	NA	NA
NA	NA	NA	NA	NA	NA	NA
NA	NA	NA	NA	NA	NA	NA
NA	NA	NA	NA	NA	NA	NA
NA	NA	NA	NA	NA	NA	NA
NA	NA	NA	NA	NA	NA	NA
NA	NA	NA	NA	NA	NA	NA
NA	NA	NA	NA	NA	NA	NA
NA	NA	NA	NA	NA	NA	NA
NA	NA	NA	NA	NA	NA	NA
NA	NA	NA	NA	NA	NA	NA
NA	NA	NA	NA	NA	NA	NA
NA	NA	NA	NA	NA	NA	NA
NA	NA	NA	NA	NA	NA	NA
NA	NA	NA	NA	NA	NA	NA
NA	NA	NA	NA	NA	NA	NA
NA	NA	NA	NA	NA	NA	NA
NA	NA	NA	NA	NA	NA	NA
NA	NA	NA	NA	NA	NA	NA
NA	NA	NA	NA	NA	NA	NA
NA	NA	NA	NA	NA	NA	NA
NA	NA	NA	NA	NA	NA	NA
NA	NA	NA	NA	NA	NA	NA
NA	NA	NA	NA	NA	NA	NA
NA	NA	NA	NA	NA	NA	NA
NA	NA	NA	NA	NA	NA	NA
NA	NA	NA	NA	NA	NA	NA
NA	NA	NA	NA	NA	NA	NA
NA	NA	NA	NA	NA	NA	NA
NA	NA	NA	NA	NA	NA	NA
NA	NA	NA	NA	NA	NA	NA

## Sheet: 6e
Rel. ab. Christensenellaceae	Intervention group	Normalized Cholesterol	Subject_ID	Timepoint	Adj. ab. Christensenellaceae	Weight_quartile
-4	B	0.0708813	700002	T0	-3.62935	2
-2.48224	B	-0.224583	700002	T1	-2.11159	2
-2.93386	B	0.433531	700002	T2	-2.56321	2
-3.12833	B	0.540651	700002	T3	-2.75767	2
-1.79071	B	-0.899568	700004	T0	-2.20519	2
-2.35841	B	-0.698468	700004	T1	-2.7729	2
-2.50559	B	-1.00283	700004	T2	-2.92007	2
-1.81018	B	-1.36112	700004	T3	-2.22467	2
-2.60236	A	0.213091	700005	T0	-2.80666	1
-2.30321	A	-0.899568	700005	T1	-2.50751	1
-2.2421	A	-0.164259	700005	T2	-2.4464	1
-2.68968	A	0.269001	700005	T3	-2.89398	1
-1.69404	B	1.12052	700006	T0	-2.20819	2
-2.03705	B	-0.472438	700006	T1	-2.55119	2
-2.71794	B	-0.0454829	700006	T3	-3.23209	2
-2.75668	A	1.3092	700007	T0	-2.99349	3
-2.65424	A	0.671795	700007	T1	-2.89106	3
-2.37452	A	1.26261	700007	T2	-2.61134	3
-2.64288	A	1.66889	700007	T3	-2.87969	3
-4	C	1.37839	700008	T0	-3.41122	3
-3.1023	C	0.825306	700008	T3	-2.51353	3
-4	A	-0.698468	700009	T0	-3.37625	4
-3.00373	A	-1.17917	700009	T1	-2.37998	4
-2.10689	A	-0.504187	700009	T2	-1.48314	4
-4	A	-0.865557	700009	T3	-3.37625	4
-1.46205	A	0.900547	700011	T0	-2.77181	3
-1.33069	A	0.042011	700011	T1	-2.64045	3
-1.33757	A	0.774591	700011	T2	-2.64734	3
-1.21595	A	0.351856	700011	T3	-2.52571	3
-4	C	0.241114	700012	T0	-2.7571	4
-4	C	-1.00283	700012	T1	-2.7571	4
-4	C	-0.568218	700012	T2	-2.7571	4
-4	C	-0.600504	700012	T3	-2.7571	4
-2.44569	A	0.850496	700013	T0	-2.33714	4
-2.75162	A	-0.347171	700013	T1	-2.64307	4
-3.09851	A	-0.316277	700013	T2	-2.98996	4
-2.66288	A	-2.63989	700013	T3	-2.55433	4
-1.86295	B	-0.899568	700014	T0	-2.52898	1
-1.65839	B	-1.32426	700014	T1	-2.32442	1
-4	C	1.3092	700015	T0	-2.92731	1
-4	C	0.825306	700015	T1	-2.92731	1
-4	C	0.825306	700015	T2	-2.92731	1
-4	C	0.697667	700015	T3	-2.92731	1
-1.50117	A	1.92458	700016	T0	-2.40584	4
-2.47564	A	1.62515	700016	T1	-3.38031	4
-2.10416	A	1.86172	700016	T2	-3.00882	4
-1.75767	A	2.02784	700016	T3	-2.66233	4
-1.92539	C	1.14444	700017	T0	-2.79866	1
-1.98122	C	-0.0161696	700017	T1	-2.85449	1
-1.59926	C	0.774591	700017	T2	-2.47253	1
-1.7597	C	0.213091	700017	T3	-2.63297	1
-1.4988	B	0.487341	700018	T0	-2.54399	3
-1.66064	B	0.0708813	700018	T1	-2.70583	3
-1.54479	B	-0.164259	700018	T2	-2.58998	3
-1.61759	B	0.296753	700018	T3	-2.66278	3
-2.5874	A	0.0129946	700019	T0	-2.5672	3
-2.72349	A	-0.9682	700019	T1	-2.70329	3
-2.61145	A	-0.316277	700019	T2	-2.59125	3
-2.72236	A	-0.632973	700019	T3	-2.70215	3
-4	B	-0.164259	700020	T0	-3.41048	4
-2.9008	B	-0.831747	700020	T1	-2.31128	4
-2.16914	B	-0.600504	700020	T2	-1.57962	4
-4	B	-0.831747	700020	T3	-3.41048	4
-1.79419	A	-0.0161696	700021	T0	-1.59639	4
-4	A	-0.600504	700021	T1	-3.8022	4
-3.00955	A	NA	700021	T2	-2.81175	4
-2.00585	A	NA	700021	T3	-1.80805	4
-1.98875	C	2.3463	700022	T0	-3.22727	3
-1.48113	C	1.5143	700022	T1	-2.71964	3
-1.50789	C	1.90371	700022	T2	-2.7464	3
-1.37324	C	1.49187	700022	T3	-2.61176	3
-4	A	0.0708813	700023	T0	-2.81318	4
-4	A	-1.10798	700023	T1	-2.81318	4
-4	A	0.433531	700023	T2	-2.81318	4
-4	A	0.514058	700023	T3	-2.81318	4
-1.96087	A	0.433531	700024	T0	-2.91713	4
-1.33856	A	-0.347171	700024	T1	-2.29483	4
-1.70895	A	-0.194342	700024	T2	-2.66522	4
-1.56656	A	-0.224583	700024	T3	-2.52283	4
-2.56483	A	0.723424	700025	T0	-2.72261	3
-2.42944	A	0.514058	700025	T1	-2.58722	3
-2.71505	A	-0.285549	700025	T2	-2.87283	3
-2.56135	A	0.18493	700025	T3	-2.71913	3
-2.88285	C	-0.568218	700026	T0	-2.2829	4
-2.61874	C	-1.32426	700026	T1	-2.01879	4
-3.50074	C	-0.347171	700026	T2	-2.90078	4
-4	C	-1.03766	700026	T3	-3.40005	4
-2.71554	C	-0.254985	700027	T0	-2.72196	1
-2.02852	C	-0.409462	700027	T1	-2.03494	1
-3.16448	C	-0.665627	700027	T2	-3.17089	1
-3.35067	B	1.35542	700028	T0	-3.6802	3
-2.73235	B	0.671795	700028	T1	-3.06188	3
-1.65582	B	1.02379	700028	T2	-1.98536	3
-2.17128	B	1.02379	700028	T3	-2.50082	3
-2.84829	A	-0.798136	700029	T0	-2.54032	4
-3.18979	A	0.042011	700029	T2	-2.88182	4
-2.08936	B	-0.194342	700030	T0	-2.5816	3
-2.26864	B	-0.536113	700030	T1	-2.76087	3
-2.44383	B	-1.00283	700030	T2	-2.93606	3
-1.53534	B	-0.632973	700030	T3	-2.02758	3
-2.14286	C	-0.074947	700031	T0	-3.04762	1
-1.41132	C	-0.0454829	700031	T1	-2.31608	1
-1.83058	C	0.540651	700031	T2	-2.73534	1
-1.54111	C	0.18493	700031	T3	-2.44587	1
-2.02167	A	0.900547	700032	T0	-2.29685	1
-3.12728	A	0.723424	700032	T1	-3.40246	1
-2.34956	A	0.749065	700032	T2	-2.62475	1
-2.50536	A	0.619697	700032	T3	-2.78055	1
-3.04144	B	0.774591	700033	T0	-2.84873	1
-3.42127	B	1.3092	700033	T1	-3.22857	1
-3.09926	B	1.77682	700033	T2	-2.90655	1
-2.72196	B	0.850496	700033	T3	-2.52926	1
-4	C	-1.39821	700034	T0	-2.69686	4
-4	C	-1.17917	700034	T2	-2.69686	4
-4	C	-1.28764	700034	T3	-2.69686	4
-2.9045	C	-0.316277	700036	T0	-2.83846	2
-2.69658	C	-0.224583	700036	T1	-2.63055	2
-3.24908	C	0.487341	700036	T2	-3.18304	2
-2.21658	C	-0.194342	700036	T3	-2.15054	2
-4	C	0.671795	700038	T0	-2.90952	1
-4	C	0.128189	700038	T2	-2.90952	1
-4	C	0.723424	700038	T3	-2.90952	1
-2.88969	C	-0.0161696	700039	T0	-2.42022	1
-4	C	-0.0454829	700039	T1	-3.53053	1
-2.89798	C	0.749065	700039	T2	-2.42851	1
-2.44353	C	-1.28764	700040	T0	-2.74221	1
-2.29462	C	-0.933781	700040	T1	-2.5933	1
-2.02324	C	-1.32426	700040	T2	-2.32192	1
-2.21196	C	-0.409462	700040	T3	-2.51064	1
-4	B	-0.9682	700041	T0	-3.14754	3
-2.87401	B	-1.00283	700041	T1	-2.02156	3
-3.2747	B	-0.933781	700041	T2	-2.42224	3
-4	B	-0.074947	700041	T3	-3.14754	3
-1.70874	C	0.514058	700042	T0	-2.60409	3
-1.63618	C	0.296753	700042	T1	-2.53153	3
-1.94918	C	0.800005	700042	T3	-2.84453	3
-2.35448	B	0.406435	700043	T0	-2.14078	2
-2.64074	B	0.213091	700043	T1	-2.42704	2
-2.90999	B	0.324371	700043	T2	-2.69629	2
-4	B	0.241114	700043	T3	-3.7863	2
-2.34848	A	1.37839	700044	T0	-2.71576	1
-2.16861	A	1.28595	700044	T1	-2.53588	1
-2.71396	A	1.21564	700044	T2	-3.08124	1
-2.6145	A	0.950164	700044	T3	-2.98178	1
-1.90683	B	0.15663	700045	T0	-2.40229	4
-1.48357	B	-1.10798	700045	T1	-1.97902	4
-1.45461	B	-0.0161696	700045	T2	-1.95006	4
-3.63074	B	-0.254985	700045	T3	-4.1262	4
-2.88739	B	-0.194342	700047	T0	-2.86953	2
-2.33777	B	-1.47312	700047	T1	-2.31991	2
-2.34174	C	-1.43554	700048	T0	-2.46512	1
-2.17643	C	-1.58736	700048	T1	-2.29982	1
-2.46451	C	-1.36112	700048	T2	-2.58789	1
-2.51998	C	-1.36112	700048	T3	-2.64336	1
-3.19457	B	0.999355	700049	T0	-3.05928	4
-2.75263	B	0.645805	700049	T1	-2.61734	4
-1.86636	A	-0.76472	700050	T0	-1.85754	1
-2.58324	A	0.18493	700050	T1	-2.57442	1
-2.42191	A	0.128189	700050	T2	-2.41309	1
-4	A	0.619697	700050	T3	-3.99118	1
-2.4053	B	2.02784	700051	T0	-3.16319	3
-1.7592	B	0.18493	700051	T1	-2.51709	3
-2.09742	B	1.81943	700051	T2	-2.85531	3
-1.92429	B	1.192	700051	T3	-2.68218	3
-4	A	-0.632973	700052	T0	-3.95119	2
-1.95399	A	-1.70392	700052	T1	-1.90519	2
-1.85553	A	-1.17917	700052	T2	-1.80673	2
-2.48581	A	-1.94441	700052	T3	-2.437	2
-3.20026	C	1.86172	700053	T0	-3.29698	1
-2.43998	C	1.62515	700053	T1	-2.5367	1
-1.67084	C	NA	700053	T2	-1.76757	1
-3.66823	C	-1.94441	700054	T0	-2.43205	1
-4	C	-1.94441	700054	T1	-2.76382	1
-4	C	-0.76472	700054	T3	-2.76382	1
-1.1087	A	1.07236	700055	T0	-2.69475	3
-1.28565	A	1.58107	700055	T1	-2.87169	3
-1.12614	A	1.3092	700055	T2	-2.71218	3
-1.07284	A	1.53664	700055	T3	-2.65888	3
-1.15298	B	1.07236	700057	T0	-2.56797	1
-1.6479	B	0.749065	700057	T1	-3.06289	1
-1.05893	B	0.774591	700057	T2	-2.47393	1
-1.30962	B	1.60315	700057	T3	-2.72462	1
-1.93555	C	2.00734	700058	T0	-2.90339	4
-1.92071	C	1.12052	700058	T1	-2.88856	4
-1.84325	C	1.49187	700058	T2	-2.8111	4
-1.65748	C	1.28595	700058	T3	-2.62533	4
-3.13196	A	0.593469	700059	T0	-3.21137	1
-2.35798	A	0.18493	700059	T1	-2.43739	1
-2.44375	A	0.850496	700059	T2	-2.52316	1
-2.85293	A	0.800005	700059	T3	-2.93234	1
-4	A	0.645805	700061	T0	-4.03475	1
-2.64863	A	-0.224583	700061	T1	-2.68338	1
-2.37219	A	0.645805	700061	T2	-2.40694	1
-1.78147	A	0.0129946	700061	T3	-1.81622	1
-4	A	-0.665627	700062	T0	-3.62898	4
-2.42771	A	-0.9682	700062	T1	-2.05669	4
-2.27363	A	-0.440863	700062	T2	-1.90261	4
-3.33353	A	-0.933781	700062	T3	-2.9625	4
-2.69798	C	0.540651	700063	T0	-2.94499	2
-2.15165	C	-0.632973	700063	T1	-2.39866	2
-2.31212	C	-0.134333	700063	T2	-2.55913	2
-2.48532	C	-0.378232	700063	T3	-2.73233	2
-4	B	0.042011	700065	T0	-2.81564	3
-4	B	-0.9682	700065	T1	-2.81564	3
-4	B	0.0708813	700065	T3	-2.81564	3
-1.65908	A	0.774591	700066	T0	-2.51459	4
-1.59498	A	0.567121	700066	T1	-2.45049	4
-1.96401	A	0.460499	700066	T2	-2.81952	4
-2.22338	A	1.04813	700066	T3	-3.07889	4
-4	C	0.487341	700067	T0	NA	NA
-1.53132	C	0.460499	700068	T0	-2.49396	2
-1.94408	C	0.324371	700068	T1	-2.90672	2
-1.811	C	0.18493	700068	T2	-2.77364	2
-1.45157	C	0.128189	700068	T3	-2.41421	2
-3.58657	B	1.04813	700069	T0	-3.72129	3
-2.43091	B	0.974812	700069	T1	-2.56563	3
-2.40077	B	1.60315	700069	T2	-2.53548	3
-2.41596	B	0.974812	700069	T3	-2.55067	3
-3.20433	B	1.86172	700070	T0	-3.07489	1
-2.98467	B	1.14444	700070	T1	-2.85523	1
-3.06284	B	1.14444	700070	T2	-2.9334	1
-2.90279	B	1.66889	700070	T3	-2.77335	1
-1.1612	B	0.213091	700071	T0	-2.25418	1
-1.22815	B	-0.134333	700071	T1	-2.32112	1
-1.85486	B	0.296753	700071	T2	-2.94784	1
-1.89116	B	0.487341	700071	T3	-2.98413	1
-4	C	1.04813	700072	T0	-3.26572	1
-4	C	0.619697	700072	T1	-3.26572	1
-4	C	0.875576	700072	T2	-3.26572	1
-2.4296	C	0.460499	700072	T3	-1.69531	1
-1.55137	A	0.697667	700073	T0	-2.68216	4
-0.950479	A	-2.23835	700073	T1	-2.08127	4
-1.17484	A	-1.10798	700073	T2	-2.30563	4
-1.7695	A	-0.409462	700073	T3	-2.90028	4
-2.46957	B	0.671795	700074	T0	-2.47256	1
-3.15057	B	0.18493	700074	T1	-3.15356	1
-2.55028	B	0.18493	700074	T2	-2.55327	1
-2.77541	B	0.0708813	700074	T3	-2.7784	1
-4	A	1.02379	700076	T0	-4.09295	4
-2.36627	A	0.593469	700076	T1	-2.45922	4
-2.03751	A	0.433531	700076	T2	-2.13046	4
-2.35575	A	0.619697	700076	T3	-2.4487	4
-1.35105	C	-0.504187	700080	T0	-1.97839	3
-1.93434	C	-0.933781	700080	T1	-2.56168	3
-2.07223	C	-0.224583	700080	T2	-2.69957	3
-2.4792	C	-0.0161696	700080	T3	-3.10654	3
-4	A	0.974812	700082	T0	-2.95092	3
-4	A	1.86172	700082	T1	-2.95092	3
-4	A	0.950164	700082	T2	-2.95092	3
-4	A	0.645805	700082	T3	-2.95092	3
-4	B	0.379211	700084	T0	-2.84793	3
-4	B	0.379211	700084	T1	-2.84793	3
-4	B	-0.194342	700084	T2	-2.84793	3
-4	B	0.487341	700084	T3	-2.84793	3
-3.11643	C	0.0996069	700085	T0	-2.67764	2
-4	C	-0.409462	700085	T1	-3.56121	2
-1.69649	C	0.950164	700085	T2	-1.2577	2
-4	C	-0.0454829	700085	T3	-3.56121	2
-4	B	-0.536113	700086	T0	-2.6931	3
-4	B	-1.62595	700086	T1	-2.6931	3
-4	B	-0.831747	700086	T2	-2.6931	3
-4	B	-1.03766	700086	T3	-2.6931	3
-4	A	-1.62595	700088	T0	-3.08081	4
-2.88249	A	-2.11053	700088	T1	-1.9633	4
-3.14257	A	-1.07271	700088	T2	-2.22338	4
-4	A	-1.28764	700088	T3	-3.08081	4
-4	B	-1.39821	700089	T0	-2.87668	2
-2.9599	B	-1.78297	700089	T1	-1.83658	2
-4	B	-1.43554	700089	T2	-2.87668	2
-4	B	-1.17917	700089	T3	-2.87668	2
-1.76101	B	-2.45795	700090	T0	-1.97396	2
-1.44847	B	-2.5029	700090	T1	-1.66142	2
-4	B	-1.62595	700090	T2	-4.21295	2
-1.52322	B	-1.98549	700090	T3	-1.73617	2
-2.49202	C	0.15663	700092	T0	-2.64383	2
-2.37048	C	-1.32426	700092	T1	-2.52229	2
-2.45328	C	0.0708813	700092	T2	-2.60509	2
-2.89688	C	1.60315	700092	T3	-3.04869	2
-4	C	0.749065	700093	T0	-3.0547	1
-4	C	-0.378232	700093	T1	-3.0547	1
-3.5692	C	-0.536113	700093	T2	-2.6239	1
-3.32403	C	-0.285549	700093	T3	-2.37873	1
-2.43967	B	-1.14347	700094	T0	-2.83523	4
-1.78853	B	-1.98549	700094	T1	-2.18409	4
-2.12196	B	-0.899568	700094	T2	-2.51753	4
-1.9717	B	-1.62595	700094	T3	-2.36727	4
-4	B	2.32691	700095	T0	-3.37833	3
-3.2905	B	1.12052	700095	T1	-2.66883	3
-4	B	1.60315	700095	T2	-3.37833	3
-3.09355	B	1.3092	700095	T3	-2.47188	3
-4	A	0.0996069	700096	T0	NA	NA
-3.32122	C	-0.440863	700097	T0	-2.65259	1
-3.16742	C	0.18493	700097	T1	-2.49879	1
-3.20585	C	-0.074947	700097	T2	-2.53723	1
-4	C	-0.0161696	700097	T3	-3.33137	1
-1.71602	B	0.950164	700098	T0	-2.4381	1
-2.08153	B	-0.104563	700098	T1	-2.80361	1
-2.72755	C	1.33236	700099	T0	-2.91158	3
-2.52509	C	1.192	700099	T1	-2.70911	3
-2.58659	C	1.53664	700099	T2	-2.77062	3
-2.95813	C	1.88275	700099	T3	-3.14216	3
-4	A	0.950164	700101	T0	-2.94613	2
-4	A	1.04813	700101	T1	-2.94613	2
-4	A	0.875576	700101	T2	-2.94613	2
-4	A	1.40126	700101	T3	-2.94613	2
-2.31893	A	0.593469	700102	T0	-2.76105	2
-2.23559	A	0.671795	700102	T1	-2.67771	2
-2.49292	A	0.645805	700102	T2	-2.93504	2
-2.25826	A	1.33236	700102	T3	-2.70038	2
-2.24569	A	2.4613	700104	T0	-3.14438	2
-1.93286	A	-1.39821	700104	T1	-2.83154	2
-1.55482	A	-0.698468	700104	T2	-2.4535	2
-1.43555	A	1.86172	700104	T3	-2.33424	2
-1.30061	C	0.774591	700105	T0	-2.40454	2
-1.85827	C	0.800005	700105	T1	-2.9622	2
-1.58255	C	0.269001	700105	T2	-2.68648	2
-1.55257	C	0.567121	700105	T3	-2.6565	2
-1.99237	A	-1.28764	700106	T0	-2.60724	4
-2.13371	A	-1.07271	700106	T1	-2.74858	4
-1.95741	A	-1.28764	700106	T2	-2.57228	4
-1.42043	A	-0.933781	700106	T3	-2.0353	4
-2.77062	A	0.0129946	700108	T0	-2.78248	2
-1.89375	A	-0.899568	700108	T1	-1.9056	2
-2.71448	A	0.18493	700108	T2	-2.72633	2
-3.29154	A	0.042011	700108	T3	-3.3034	2
-1.39114	B	-1.25126	700109	T0	-2.10851	3
-2.12867	B	-1.47312	700109	T1	-2.84604	3
-1.35951	B	-1.25126	700109	T2	-2.07688	3
-2.12241	B	-1.00283	700109	T3	-2.83978	3
-4	B	-3.02208	700110	T0	NA	NA
-4	A	-0.224583	700112	T0	-4.23763	4
-2.07263	A	-1.47312	700112	T1	-2.31027	4
-1.64229	A	-1.43554	700112	T2	-1.87992	4
-1.57263	A	-0.472438	700112	T3	-1.81027	4
-2.8265	C	-0.347171	700115	T0	-2.71806	2
-2.93599	C	-0.731499	700115	T1	-2.82755	2
-2.48797	C	-0.600504	700115	T2	-2.37953	2
-3.29631	B	1.04813	700116	T0	-3.0619	4
-2.33708	B	-0.134333	700116	T1	-2.10267	4
-2.53333	B	0.241114	700116	T2	-2.29892	4
-4	B	1.3092	700116	T3	-3.76559	4
-1.39711	C	0.406435	700117	T0	-2.50486	3
-1.49014	C	-0.632973	700117	T1	-2.59789	3
-1.40594	C	-0.440863	700117	T2	-2.51369	3
-1.4157	C	-1.17917	700117	T3	-2.52346	3
-1.9252	B	0.324371	700118	T0	-2.28572	3
-2.35204	B	-0.254985	700118	T1	-2.71256	3
-2.37354	B	-0.074947	700118	T2	-2.73406	3
-2.51576	B	-0.472438	700118	T3	-2.87628	3
-2.0318	C	1.40126	700119	T0	-2.68811	1
-2.04097	C	1.46935	700119	T1	-2.69728	1
-2.34773	C	1.12052	700119	T2	-3.00404	1
-4	A	0.800005	700120	T0	-3.47161	1
-3.03471	A	0.925409	700120	T1	-2.50632	1
-2.46146	A	0.296753	700120	T2	-1.93307	1
-4	A	0.749065	700120	T3	-3.47161	1
-3.05737	A	0.487341	700122	T0	-2.62596	3
-4	A	-0.316277	700122	T1	-3.56859	3
-2.93335	A	-0.472438	700122	T2	-2.50194	3
-2.55465	A	-0.865557	700122	T3	-2.12325	3
-2.08183	B	2.14935	700123	T0	-2.99479	4
-1.76107	B	1.28595	700123	T1	-2.67403	4
-1.89874	B	1.09649	700123	T2	-2.8117	4
-1.88945	B	1.62515	700123	T3	-2.80241	4
-4	A	-0.600504	700124	T0	-3.33738	3
-2.83755	A	-0.9682	700124	T1	-2.17493	3
-4	A	0.296753	700124	T2	-3.33738	3
-2.72805	A	0.15663	700124	T3	-2.06544	3
-1.82114	C	-0.665627	700125	T0	-2.57387	3
-1.39479	C	-2.15282	700125	T1	-2.14752	3
-1.89951	C	-1.6648	700125	T2	-2.65224	3
-1.62065	C	-1.32426	700125	T3	-2.37337	3
-1.67712	B	-0.347171	700127	T0	-2.70445	3
-1.29679	B	-0.899568	700127	T1	-2.32412	3
-1.75991	B	-0.568218	700127	T2	-2.78724	3
-1.31382	B	-0.134333	700127	T3	-2.34116	3
-2.87256	C	0.999355	700132	T0	-2.38331	3
-3.38687	C	0.433531	700132	T1	-2.89762	3
-3.60011	C	0.351856	700132	T2	-3.11086	3
-3.46024	C	0.950164	700132	T3	-2.97099	3
-2.15472	C	-0.285549	700133	T0	-2.70252	1
-1.9975	C	-0.76472	700133	T1	-2.5453	1
-1.54664	C	0.0996069	700133	T2	-2.09444	1
-2.43113	C	-1.14347	700133	T3	-2.97892	1
-1.8004	C	-1.00283	700134	T0	-2.39038	2
-1.53628	C	-1.17917	700134	T1	-2.12626	2
-2.0911	C	-0.316277	700134	T2	-2.68108	2
-2.37887	C	-0.632973	700134	T3	-2.96885	2
-3.28757	B	-0.164259	700135	T0	-2.67783	4
-4	B	-0.933781	700135	T1	-3.39026	4
-3.00812	B	-0.568218	700135	T2	-2.39838	4
-2.86694	B	-0.731499	700135	T3	-2.2572	4
-1.475	A	-0.164259	700136	T0	-2.5301	3
-1.3705	A	-1.54903	700136	T1	-2.42559	3
-1.40773	A	-1.36112	700136	T2	-2.46283	3
-1.31061	A	-1.58736	700136	T3	-2.36571	3
-4	B	0.128189	700137	T0	-3.00634	2
-3.42233	B	0.324371	700137	T1	-2.42867	2
-4	B	0.697667	700137	T2	-3.00634	2
-4	B	0.774591	700137	T3	-3.00634	2
-2.37525	B	-0.134333	700138	T0	-2.50797	4
-2.58923	B	-0.798136	700138	T1	-2.72195	4
-4	C	1.04813	700142	T0	-3.1244	3
-4	C	-1.51095	700142	T1	-3.1244	3
-4	C	0.900547	700142	T2	-3.1244	3
-2.71969	C	0.0996069	700142	T3	-1.84409	3
-4	B	1.21564	700143	T0	-2.93244	2
-4	B	1.14444	700143	T1	-2.93244	2
-4	B	1.3092	700143	T2	-2.93244	2
-4	B	0.15663	700143	T3	-2.93244	2
-3.0915	C	0.999355	700144	T0	-3.2161	4
-3.40271	C	-1.58736	700144	T1	-3.52731	4
-1.50428	C	-1.78297	700144	T2	-1.62888	4
-1.85604	C	-0.698468	700144	T3	-1.98065	4
-2.73834	C	-0.164259	700145	T0	-2.67502	2
-2.16026	C	-1.25126	700145	T1	-2.09694	2
-3.19429	C	0.0129946	700145	T2	-3.13096	2
-2.84001	C	0.241114	700145	T3	-2.77668	2
-1.18455	B	1.09649	700146	T0	-2.54288	4
-1.26143	B	-0.254985	700146	T1	-2.61975	4
-1.66515	B	1.192	700146	T2	-3.02347	4
-1.22568	B	1.5589	700146	T3	-2.584	4
-1.8446	A	0.540651	700147	T0	-2.78283	2
-1.90845	A	0.433531	700147	T1	-2.84668	2
-1.61468	A	0.697667	700147	T2	-2.55291	2
-1.61174	A	0.433531	700147	T3	-2.54996	2
-2.03099	A	0.128189	700148	T0	-2.80038	4
-1.75779	A	-1.70392	700148	T1	-2.52718	4
-1.44884	A	-0.472438	700148	T2	-2.21823	4
-1.80266	A	-0.933781	700148	T3	-2.57205	4
-2.33464	B	0.774591	700149	T0	-2.70036	3
-2.91201	B	-0.472438	700149	T1	-3.27773	3
-2.32814	B	-0.0161696	700149	T2	-2.69386	3
-1.64095	B	-0.224583	700149	T3	-2.00667	3
-2.2024	A	-0.9682	700150	T0	-2.41646	2
-2.48333	A	-0.600504	700150	T1	-2.69739	2
-1.9133	A	NA	700150	T2	-2.12736	2
-4	C	0.825306	700151	T0	-2.91819	2
-4	C	0.593469	700151	T1	-2.91819	2
-4	C	0.324371	700151	T3	-2.91819	2
-4	A	-0.665627	700155	T0	-2.66916	4
-4	A	-1.86312	700155	T1	-2.66916	4
-4	A	-1.03766	700155	T2	-2.66916	4
-4	A	-1.25126	700155	T3	-2.66916	4
-2.72856	C	0.0708813	700156	T0	-2.20118	1
-4	C	0.0129946	700156	T1	-3.47262	1
-4	C	0.645805	700156	T2	-3.47262	1
-2.53393	C	0.324371	700156	T3	-2.00655	1
-1.64717	A	-0.600504	700158	T0	-2.27569	4
-1.58729	A	-2.06854	700158	T1	-2.2158	4
-2.226	A	-1.6648	700158	T2	-2.85451	4
-2.01459	A	-0.0161696	700158	T3	-2.64311	4
-4	C	0.593469	700159	T0	-2.90813	2
-4	C	0.487341	700159	T1	-2.90813	2
-4	C	0.850496	700159	T2	-2.90813	2
-4	C	1.09649	700159	T3	-2.90813	2
-4	C	2.3463	700162	T0	-3.42075	2
-4	C	0.460499	700162	T1	-3.42075	2
-2.06354	C	1.12052	700162	T2	-1.48428	2
-4	C	1.42405	700162	T3	-3.42075	2
-4	A	-0.164259	700164	T0	-2.98495	4
-3.27722	A	-2.23835	700164	T1	-2.26217	4
-3.21541	A	-1.14347	700164	T2	-2.20036	4
-4	A	-2.19543	700164	T3	-2.98495	4
-1.27724	B	0.0996069	700165	T0	-1.45771	1
-2.27952	B	-0.600504	700165	T1	-2.45999	1
-4	B	0.0708813	700165	T2	-4.18047	1
-2.28519	B	-0.899568	700165	T3	-2.46566	1
-2.34555	B	-1.8229	700166	T0	-2.34536	2
-4	B	NA	700166	T1	-3.99981	2
-4	B	NA	700166	T2	-3.99981	2
-2.68749	B	-0.9682	700166	T3	-2.6873	2
-2.5497	B	-0.0454829	700167	T0	-2.88067	2
-2.11842	B	0.241114	700167	T1	-2.44939	2
-2.36332	B	0.128189	700167	T3	-2.69429	2
-3.2566	A	-0.194342	700168	T0	-3.27978	3
-2.00012	A	-0.504187	700168	T1	-2.0233	3
-4	A	-0.899568	700169	T0	-2.93496	4
-3.21349	A	-1.10798	700169	T1	-2.14845	4
-4	A	-0.074947	700169	T2	-2.93496	4
-4	A	0.0996069	700169	T3	-2.93496	4
-4	C	0.774591	700170	T0	-2.9878	3
-4	C	-0.378232	700170	T1	-2.9878	3
-3.25162	C	0.540651	700170	T2	-2.23942	3
-4	C	-0.899568	700170	T3	-2.9878	3
-2.80923	A	0.567121	700171	T0	-2.74396	4
-2.75136	A	0.406435	700171	T1	-2.68609	4
-3.01153	A	0.850496	700171	T2	-2.94626	4
-4	A	-1.14347	700173	T0	-2.88673	3
-4	A	-0.224583	700173	T1	-2.88673	3
-3.51604	A	-0.472438	700173	T2	-2.40278	3
-4	A	0.540651	700173	T3	-2.88673	3
-1.3653	C	1.07236	700174	T0	-2.22505	2
-2.16904	C	0.406435	700174	T1	-3.02879	2
-1.78562	C	0.15663	700174	T2	-2.64537	2
-2.04751	C	0.800005	700174	T3	-2.90726	2
-3.02933	A	0.487341	700175	T0	NA	NA
-2.40523	A	-0.440863	700176	T0	-2.40634	4
-1.9612	A	-2.32519	700176	T1	-1.9623	4
-2.86418	A	-1.07271	700176	T2	-2.86528	4
-3.00782	A	-0.409462	700176	T3	-3.00893	4
-1.75787	B	-1.32426	700177	T0	-2.24281	3
-1.87738	B	-2.41335	700177	T1	-2.36233	3
-2.50154	B	-1.14347	700177	T2	-2.98649	3
-1.71979	B	-1.32426	700177	T3	-2.20474	3
-4	C	-0.409462	700178	T0	-2.76582	1
-4	C	-0.632973	700178	T1	-2.76582	1
-4	C	-0.316277	700178	T2	-2.76582	1
-4	C	-0.285549	700178	T3	-2.76582	1
-2.3969	B	0.619697	700179	T0	-3.16288	4
-1.76262	B	-0.731499	700179	T1	-2.5286	4
-1.33223	B	-0.074947	700179	T3	-2.09821	4
-2.12759	B	-0.899568	700181	T0	-2.61976	2
-1.95462	B	-1.58736	700181	T1	-2.44678	2
-2.53226	B	-0.504187	700181	T2	-3.02442	2
-1.54194	B	-0.731499	700181	T3	-2.0341	2
-3.4032	C	1.44674	700183	T0	-2.50199	1
-4	C	0.850496	700183	T1	-3.09879	1
-4	C	0.850496	700183	T2	-3.09879	1
-4	C	1.66889	700183	T3	-3.09879	1
-2.69136	C	-0.76472	700184	T0	-2.34454	2
-3.14185	C	-0.798136	700184	T1	-2.79503	2
-3.28132	C	0.0708813	700184	T2	-2.9345	2
-2.79965	C	-1.62595	700184	T3	-2.45284	2
-3.6363	C	-1.00283	700185	T0	-2.53074	1
-4	C	-0.440863	700185	T1	-2.89444	1
-4	C	1.49187	700185	T2	-2.89444	1
-4	C	-0.194342	700185	T3	-2.89444	1
-2.77338	A	-0.316277	700187	T0	-2.6409	1
-2.70048	A	-1.10798	700187	T1	-2.56799	1
-2.63655	A	-0.347171	700187	T2	-2.50406	1
-3.01012	A	-0.254985	700187	T3	-2.87764	1
-2.84149	C	0.296753	700189	T0	-2.62132	2
-2.90445	C	-0.104563	700189	T1	-2.68428	2
-2.66367	C	-0.440863	700189	T2	-2.4435	2
-3.29442	C	-0.285549	700189	T3	-3.07425	2
-4	C	-0.074947	700190	T0	-3.87097	2
-2.53838	C	0.0708813	700190	T1	-2.40936	2
-2.45561	C	0.128189	700190	T2	-2.32659	2
-2.38846	C	-0.074947	700190	T3	-2.25944	2
-3.1311	C	1.53664	700191	T0	-3.222	1
-3.05879	C	NA	700191	T1	-3.14969	1
-2.88038	C	1.46935	700191	T2	-2.97128	1
-2.40416	C	1.60315	700191	T3	-2.49506	1
NA	NA	NA	NA	NA	NA	NA
NA	NA	NA	NA	NA	NA	NA
NA	NA	NA	NA	NA	NA	NA
NA	NA	NA	NA	NA	NA	NA
NA	NA	NA	NA	NA	NA	NA
NA	NA	NA	NA	NA	NA	NA
NA	NA	NA	NA	NA	NA	NA
NA	NA	NA	NA	NA	NA	NA
NA	NA	NA	NA	NA	NA	NA
NA	NA	NA	NA	NA	NA	NA
NA	NA	NA	NA	NA	NA	NA
NA	NA	NA	NA	NA	NA	NA
NA	NA	NA	NA	NA	NA	NA
NA	NA	NA	NA	NA	NA	NA
NA	NA	NA	NA	NA	NA	NA
NA	NA	NA	NA	NA	NA	NA
NA	NA	NA	NA	NA	NA	NA
NA	NA	NA	NA	NA	NA	NA
NA	NA	NA	NA	NA	NA	NA
NA	NA	NA	NA	NA	NA	NA
NA	NA	NA	NA	NA	NA	NA
NA	NA	NA	NA	NA	NA	NA
NA	NA	NA	NA	NA	NA	NA
NA	NA	NA	NA	NA	NA	NA
NA	NA	NA	NA	NA	NA	NA
NA	NA	NA	NA	NA	NA	NA
NA	NA	NA	NA	NA	NA	NA
NA	NA	NA	NA	NA	NA	NA
NA	NA	NA	NA	NA	NA	NA
NA	NA	NA	NA	NA	NA	NA
NA	NA	NA	NA	NA	NA	NA
NA	NA	NA	NA	NA	NA	NA
NA	NA	NA	NA	NA	NA	NA
NA	NA	NA	NA	NA	NA	NA
NA	NA	NA	NA	NA	NA	NA
NA	NA	NA	NA	NA	NA	NA
NA	NA	NA	NA	NA	NA	NA
NA	NA	NA	NA	NA	NA	NA
NA	NA	NA	NA	NA	NA	NA
NA	NA	NA	NA	NA	NA	NA
NA	NA	NA	NA	NA	NA	NA
NA	NA	NA	NA	NA	NA	NA
NA	NA	NA	NA	NA	NA	NA
NA	NA	NA	NA	NA	NA	NA
NA	NA	NA	NA	NA	NA	NA
NA	NA	NA	NA	NA	NA	NA
NA	NA	NA	NA	NA	NA	NA
NA	NA	NA	NA	NA	NA	NA
NA	NA	NA	NA	NA	NA	NA
NA	NA	NA	NA	NA	NA	NA
NA	NA	NA	NA	NA	NA	NA
NA	NA	NA	NA	NA	NA	NA
NA	NA	NA	NA	NA	NA	NA
NA	NA	NA	NA	NA	NA	NA
NA	NA	NA	NA	NA	NA	NA
NA	NA	NA	NA	NA	NA	NA

## Sheet: 6f
Rel. ab. Christensenellaceae	Intervention group	Normalized HOMA-IR	Subject_ID	Timepoint	Adj. ab. Christensenellaceae	Weight_quartile
-4	B	2.01353	700002	T0	-3.52552	2
-2.48224	B	NA	700002	T1	-2.00776	2
-2.93386	B	0.920823	700002	T2	-2.45939	2
-3.12833	B	1.37025	700002	T3	-2.65385	2
-1.79071	B	-1.37486	700004	T0	-2.22661	2
-2.35841	B	-1.18325	700004	T1	-2.79431	2
-2.50559	B	-0.359147	700004	T2	-2.94149	2
-1.81018	B	-2.32443	700004	T3	-2.24608	2
-2.60236	A	-0.730247	700005	T0	-2.81398	1
-2.30321	A	0.584201	700005	T1	-2.51483	1
-2.2421	A	-0.173187	700005	T2	-2.45372	1
-2.68968	A	-0.010726	700005	T3	-2.9013	1
-1.69404	B	-0.14992	700006	T0	-2.15477	2
-2.03705	B	-0.567928	700006	T1	-2.49778	2
-2.71794	B	-0.419714	700006	T3	-3.17867	2
-2.75668	A	-0.330949	700007	T0	-2.83717	3
-2.65424	A	0.328994	700007	T1	-2.73474	3
-2.37452	A	-0.114883	700007	T2	-2.45502	3
-2.64288	A	-0.418419	700007	T3	-2.72337	3
-4	C	-0.361454	700008	T0	-3.268	3
-3.1023	C	-0.797096	700008	T3	-2.3703	3
-4	A	1.65054	700009	T0	-3.63916	4
-3.00373	A	0.250364	700009	T1	-2.64288	4
-2.10689	A	1.63801	700009	T2	-1.74604	4
-4	A	0.590311	700009	T3	-3.63916	4
-1.46205	A	0.881821	700011	T0	-2.70873	3
-1.33069	A	-0.514766	700011	T1	-2.57738	3
-1.33757	A	-0.0483713	700011	T2	-2.58426	3
-1.21595	A	0.0294562	700011	T3	-2.46264	3
-4	C	-1.32778	700012	T0	-2.57333	4
-4	C	-1.27244	700012	T1	-2.57333	4
-4	C	-1.82373	700012	T2	-2.57333	4
-4	C	-1.69066	700012	T3	-2.57333	4
-2.44569	A	-2.48001	700013	T0	-1.94396	4
-2.75162	A	-2.9739	700013	T1	-2.24989	4
-3.09851	A	-3.22346	700013	T2	-2.59678	4
-2.66288	A	-3.0476	700013	T3	-2.16115	4
-1.86295	B	0.234452	700014	T0	-2.65989	1
-1.65839	B	-0.0278629	700014	T1	-2.45533	1
-4	C	1.76525	700015	T0	-2.87422	1
-4	C	0.234351	700015	T1	-2.87422	1
-4	C	0.266483	700015	T2	-2.87422	1
-4	C	-0.0914673	700015	T3	-2.87422	1
-1.50117	A	-0.03424	700016	T0	-2.16362	4
-2.47564	A	0.615699	700016	T1	-3.13809	4
-2.10416	A	-0.434762	700016	T2	-2.76661	4
-1.75767	A	-0.476855	700016	T3	-2.42012	4
-1.92539	C	-0.265038	700017	T0	-2.6815	1
-1.98122	C	-0.18008	700017	T1	-2.73733	1
-1.59926	C	-1.02359	700017	T2	-2.35538	1
-1.7597	C	-0.421732	700017	T3	-2.51581	1
-1.4988	B	-0.241816	700018	T0	-2.4882	3
-1.66064	B	-1.26779	700018	T1	-2.65005	3
-1.54479	B	-0.318479	700018	T2	-2.53419	3
-1.61759	B	-1.39954	700018	T3	-2.607	3
-2.5874	A	0.114598	700019	T0	-2.6019	3
-2.72349	A	-0.683387	700019	T1	-2.738	3
-2.61145	A	-0.540073	700019	T2	-2.62595	3
-2.72236	A	-1.12937	700019	T3	-2.73686	3
-4	B	0.981123	700020	T0	-3.3624	4
-2.9008	B	-0.42583	700020	T1	-2.26319	4
-2.16914	B	-1.52648	700020	T2	-1.53153	4
-4	B	-2.08591	700020	T3	-3.3624	4
-1.79419	A	0.756694	700021	T0	-1.81766	4
-4	A	1.8065	700021	T1	-4.02347	4
-3.00955	A	NA	700021	T2	-3.03302	4
-2.00585	A	NA	700021	T3	-2.02932	4
-1.98875	C	0.135409	700022	T0	-2.97875	3
-1.48113	C	0.331957	700022	T1	-2.47112	3
-1.50789	C	-1.6594	700022	T2	-2.49788	3
-1.37324	C	-1.29762	700022	T3	-2.36324	3
-4	A	-0.834839	700023	T0	-2.71926	4
-4	A	-0.61828	700023	T1	-2.71926	4
-4	A	-0.235412	700023	T2	-2.71926	4
-4	A	-0.759564	700023	T3	-2.71926	4
-1.96087	A	-0.470367	700024	T0	-2.8284	4
-1.33856	A	-0.566955	700024	T1	-2.20609	4
-1.70895	A	-0.0855001	700024	T2	-2.57648	4
-1.56656	A	-1.28639	700024	T3	-2.43409	4
-2.56483	A	1.13227	700025	T0	-2.74115	3
-2.42944	A	1.22085	700025	T1	-2.60577	3
-2.71505	A	1.47827	700025	T2	-2.89138	3
-2.56135	A	1.74095	700025	T3	-2.73768	3
-2.88285	C	0.873962	700026	T0	-2.48047	4
-2.61874	C	0.61947	700026	T1	-2.21635	4
-3.50074	C	0.637098	700026	T2	-3.09835	4
-4	C	0.335289	700026	T3	-3.59761	4
-2.71554	C	0.611226	700027	T0	-2.85554	1
-2.02852	C	1.0248	700027	T1	-2.16852	1
-3.16448	C	0.771571	700027	T2	-3.30447	1
-3.35067	B	0.0409264	700028	T0	-3.54319	3
-2.73235	B	-0.615239	700028	T1	-2.92487	3
-1.65582	B	-0.370713	700028	T2	-1.84834	3
-2.17128	B	-0.202122	700028	T3	-2.3638	3
-2.84829	A	0.631132	700029	T0	-2.63773	4
-3.18979	A	0.126287	700029	T2	-2.97923	4
-2.08936	B	-0.629812	700030	T0	-2.6095	3
-2.26864	B	-0.852474	700030	T1	-2.78877	3
-2.44383	B	-1.31241	700030	T2	-2.96397	3
-1.53534	B	-1.47594	700030	T3	-2.05548	3
-2.14286	C	1.41962	700031	T0	-3.17914	1
-1.41132	C	1.28869	700031	T1	-2.44761	1
-1.83058	C	1.73523	700031	T2	-2.86687	1
-1.54111	C	1.33297	700031	T3	-2.5774	1
-2.02167	A	-0.42997	700032	T0	-2.17692	1
-3.12728	A	-0.0708588	700032	T1	-3.28253	1
-2.34956	A	0.379245	700032	T2	-2.50481	1
-2.50536	A	-0.905572	700032	T3	-2.66061	1
-3.04144	B	0.635553	700033	T0	-2.75255	1
-3.42127	B	0.140379	700033	T1	-3.13239	1
-3.09926	B	0.78899	700033	T2	-2.81037	1
-2.72196	B	0.250436	700033	T3	-2.43308	1
-4	C	0.0986228	700034	T0	-2.90502	4
-4	C	0.453356	700034	T2	-2.90502	4
-4	C	0.50067	700034	T3	-2.90502	4
-2.9045	C	1.22959	700036	T0	-2.90947	2
-2.69658	C	0.303487	700036	T1	-2.70155	2
-3.24908	C	0.782258	700036	T2	-3.25404	2
-2.21658	C	1.17535	700036	T3	-2.22154	2
-4	C	0.686035	700038	T0	-2.85727	1
-4	C	-0.12535	700038	T2	-2.85727	1
-4	C	-0.370765	700038	T3	-2.85727	1
-2.88969	C	1.76929	700039	T0	-2.54312	1
-4	C	1.90389	700039	T1	-3.65342	1
-2.89798	C	0.710047	700039	T2	-2.55141	1
-2.44353	C	-0.213726	700040	T0	-2.75989	1
-2.29462	C	-0.51398	700040	T1	-2.61098	1
-2.02324	C	-1.70637	700040	T2	-2.33961	1
-2.21196	C	-1.37586	700040	T3	-2.52832	1
-4	B	1.57069	700041	T0	-3.27628	3
-2.87401	B	1.39094	700041	T1	-2.15029	3
-3.2747	B	0.0729576	700041	T2	-2.55098	3
-4	B	0.829683	700041	T3	-3.27628	3
-1.70874	C	-0.245367	700042	T0	-2.51978	3
-1.63618	C	0.122618	700042	T1	-2.44722	3
-1.94918	C	-1.26304	700042	T3	-2.76022	3
-2.35448	B	0.78412	700043	T0	-2.10562	2
-2.64074	B	-0.00673304	700043	T1	-2.39188	2
-2.90999	B	-0.469546	700043	T2	-2.66113	2
-4	B	-0.211508	700043	T3	-3.75114	2
-2.34848	A	-0.490405	700044	T0	-2.53222	1
-2.16861	A	0.0911014	700044	T1	-2.35235	1
-2.71396	A	-0.428656	700044	T2	-2.8977	1
-2.6145	A	-0.485431	700044	T3	-2.79824	1
-1.90683	B	0.880192	700045	T0	-2.50378	4
-1.48357	B	-0.725842	700045	T1	-2.08051	4
-1.45461	B	-0.162577	700045	T2	-2.05155	4
-3.63074	B	1.67815	700045	T3	-4.22769	4
-2.88739	B	-0.241415	700047	T0	-2.9175	2
-2.33777	B	-1.05339	700047	T1	-2.36788	2
-2.34174	C	0.110196	700048	T0	-2.65305	1
-2.17643	C	-0.240239	700048	T1	-2.48775	1
-2.46451	C	0.866768	700048	T2	-2.77582	1
-2.51998	C	-0.179656	700048	T3	-2.83129	1
-3.19457	B	-0.564155	700049	T0	-2.90622	4
-2.75263	B	-0.262568	700049	T1	-2.46428	4
-1.86636	A	0.276365	700050	T0	-1.89562	1
-2.58324	A	-0.138032	700050	T1	-2.61249	1
-2.42191	A	0.502127	700050	T2	-2.45116	1
-4	A	1.04012	700050	T3	-4.02925	1
-2.4053	B	1.46951	700051	T0	-3.03864	3
-1.7592	B	0.353504	700051	T1	-2.39254	3
-2.09742	B	0.260347	700051	T2	-2.73076	3
-1.92429	B	1.67941	700051	T3	-2.55764	3
-4	A	0.276513	700052	T0	-4.10244	2
-1.95399	A	-0.0206533	700052	T1	-2.05643	2
-1.85553	A	-0.200469	700052	T2	-1.95797	2
-2.48581	A	-0.789766	700052	T3	-2.58825	2
-3.20026	C	1.83909	700053	T0	-3.29318	1
-2.43998	C	2.12157	700053	T1	-2.5329	1
-1.67084	C	NA	700053	T2	-1.76376	1
-3.66823	C	1.97249	700054	T0	-2.74568	1
-4	C	1.21173	700054	T1	-3.07745	1
-4	C	0.576978	700054	T3	-3.07745	1
-1.1087	A	-0.237108	700055	T0	-2.5241	3
-1.28565	A	0.521003	700055	T1	-2.70104	3
-1.12614	A	0.573904	700055	T2	-2.54153	3
-1.07284	A	-0.793785	700055	T3	-2.48823	3
-1.15298	B	-0.883776	700057	T0	-2.3982	1
-1.6479	B	-0.31924	700057	T1	-2.89312	1
-1.05893	B	0.152059	700057	T2	-2.30415	1
-1.30962	B	-0.39798	700057	T3	-2.55485	1
-1.93555	C	0.0307354	700058	T0	-2.71844	4
-1.92071	C	0.767237	700058	T1	-2.70361	4
-1.84325	C	-0.391357	700058	T2	-2.62615	4
-1.65748	C	-0.466804	700058	T3	-2.44038	4
-3.13196	A	1.17314	700059	T0	-3.28521	1
-2.35798	A	1.21939	700059	T1	-2.51123	1
-2.44375	A	1.46008	700059	T2	-2.597	1
-2.85293	A	1.78453	700059	T3	-3.00617	1
-4	A	0.203961	700061	T0	-4.01048	1
-2.64863	A	0.235174	700061	T1	-2.65911	1
-2.37219	A	-0.0647997	700061	T2	-2.38267	1
-1.78147	A	0.000395966	700061	T3	-1.79195	1
-4	A	-0.188167	700062	T0	-3.6736	4
-2.42771	A	-0.55128	700062	T1	-2.10131	4
-2.27363	A	0.468838	700062	T2	-1.94722	4
-3.33353	A	-0.890907	700062	T3	-3.00712	4
-2.69798	C	0.42332	700063	T0	-2.97261	2
-2.15165	C	0.233072	700063	T1	-2.42628	2
-2.31212	C	0.0761326	700063	T2	-2.58675	2
-2.48532	C	-0.141471	700063	T3	-2.75995	2
-4	B	0.600236	700065	T0	-2.85479	3
-4	B	-0.330274	700065	T1	-2.85479	3
-4	B	0.0465518	700065	T3	-2.85479	3
-1.65908	A	0.447752	700066	T0	-2.34149	4
-1.59498	A	-0.698247	700066	T1	-2.27739	4
-1.96401	A	-0.95684	700066	T2	-2.64642	4
-2.22338	A	-0.894316	700066	T3	-2.90578	4
-4	C	-0.812347	700067	T0	NA	NA
-1.53132	C	1.10813	700068	T0	-2.5063	2
-1.94408	C	0.566838	700068	T1	-2.91906	2
-1.811	C	0.488527	700068	T2	-2.78597	2
-1.45157	C	0.466205	700068	T3	-2.42654	2
-3.58657	B	-0.819856	700069	T0	-3.5212	3
-2.43091	B	-1.20526	700069	T1	-2.36553	3
-2.40077	B	-2.20651	700069	T2	-2.33539	3
-2.41596	B	-1.74833	700069	T3	-2.35058	3
-3.20433	B	0.635428	700070	T0	-2.89788	1
-2.98467	B	0.145274	700070	T1	-2.67822	1
-3.06284	B	-0.460811	700070	T2	-2.75639	1
-2.90279	B	-0.281961	700070	T3	-2.59634	1
-1.1612	B	2.31026	700071	T0	-2.34522	1
-1.22815	B	1.69931	700071	T1	-2.41217	1
-1.85486	B	1.00066	700071	T2	-3.03888	1
-1.89116	B	-0.455434	700071	T3	-3.07517	1
-4	C	0.971438	700072	T0	-3.19857	1
-4	C	-0.0878128	700072	T1	-3.19857	1
-4	C	0.896996	700072	T2	-3.19857	1
-2.4296	C	-0.86616	700072	T3	-1.62817	1
-1.55137	A	1.66378	700073	T0	-2.83318	4
-0.950479	A	0.76106	700073	T1	-2.23228	4
-1.17484	A	-0.745666	700073	T2	-2.45665	4
-1.7695	A	-0.139192	700073	T3	-3.0513	4
-2.46957	B	0.813666	700074	T0	-2.49921	1
-3.15057	B	0.682198	700074	T1	-3.18021	1
-2.55028	B	0.589034	700074	T2	-2.57992	1
-2.77541	B	0.250092	700074	T3	-2.80505	1
-4	A	0.733337	700076	T0	-3.95007	4
-2.36627	A	-0.854324	700076	T1	-2.31634	4
-2.03751	A	-0.503886	700076	T2	-1.98758	4
-2.35575	A	-0.888653	700076	T3	-2.30581	4
-1.35105	C	0.636335	700080	T0	-2.01591	3
-1.93434	C	-0.616228	700080	T1	-2.5992	3
-2.07223	C	-0.0448934	700080	T2	-2.73709	3
-2.4792	C	-1.11099	700080	T3	-3.14406	3
-4	A	-0.59099	700082	T0	-2.7826	3
-4	A	-0.678496	700082	T1	-2.7826	3
-4	A	-0.690558	700082	T2	-2.7826	3
-4	A	-1.51559	700082	T3	-2.7826	3
-4	B	-0.0472795	700084	T0	-2.79242	3
-4	B	-0.529687	700084	T1	-2.79242	3
-4	B	-1.13813	700084	T2	-2.79242	3
-4	B	-0.759577	700084	T3	-2.79242	3
-3.11643	C	-0.394922	700085	T0	-2.62942	2
-4	C	-0.661737	700085	T1	-3.51299	2
-1.69649	C	0.00497496	700085	T2	-1.20948	2
-4	C	-0.547979	700085	T3	-3.51299	2
-4	B	0.201039	700086	T0	-2.78096	3
-4	B	-1.80201	700086	T1	-2.78096	3
-4	B	-1.14722	700086	T2	-2.78096	3
-4	B	-0.894484	700086	T3	-2.78096	3
-4	A	-0.221494	700088	T0	-3.14983	4
-2.88249	A	-0.635626	700088	T1	-2.03232	4
-3.14257	A	-1.6886	700088	T2	-2.29241	4
-4	A	-0.386113	700088	T3	-3.14983	4
-4	B	1.43208	700089	T0	-3.11358	2
-2.9599	B	0.633144	700089	T1	-2.07348	2
-4	B	0.157783	700089	T2	-3.11358	2
-4	B	1.01669	700089	T3	-3.11358	2
-1.76101	B	0.374575	700090	T0	-2.21479	2
-1.44847	B	0.0450503	700090	T1	-1.90225	2
-4	B	-0.391723	700090	T2	-4.45378	2
-1.52322	B	-1.00955	700090	T3	-1.977	2
-2.49202	C	-0.258372	700092	T0	-2.6046	2
-2.37048	C	-0.0227281	700092	T1	-2.48306	2
-2.45328	C	-0.819157	700092	T2	-2.56586	2
-2.89688	C	-0.10343	700092	T3	-3.00946	2
-4	C	1.59224	700093	T0	-3.24527	1
-4	C	1.41236	700093	T1	-3.24527	1
-3.5692	C	1.9285	700093	T2	-2.81447	1
-3.32403	C	1.73903	700093	T3	-2.5693	1
-2.43967	B	-1.70284	700094	T0	-2.70923	4
-1.78853	B	-1.93682	700094	T1	-2.05809	4
-2.12196	B	-1.46685	700094	T2	-2.39153	4
-1.9717	B	-2.32942	700094	T3	-2.24127	4
-4	B	-0.0962089	700095	T0	-3.16912	3
-3.2905	B	-0.227874	700095	T1	-2.45962	3
-4	B	-0.391493	700095	T2	-3.16912	3
-3.09355	B	-0.878843	700095	T3	-2.26266	3
-4	A	0.129901	700096	T0	NA	NA
-3.32122	C	-1.70384	700097	T0	-2.54929	1
-3.16742	C	-0.751916	700097	T1	-2.39549	1
-3.20585	C	-1.07349	700097	T2	-2.43392	1
-4	C	-0.771173	700097	T3	-3.22807	1
-1.71602	B	2.22371	700098	T0	-2.53644	1
-2.08153	B	0.844644	700098	T1	-2.90195	1
-2.72755	C	-0.405661	700099	T0	-2.72141	3
-2.52509	C	-1.26991	700099	T1	-2.51895	3
-2.58659	C	-0.655016	700099	T2	-2.58045	3
-2.95813	C	1.53305	700099	T3	-2.952	3
-4	A	0.79862	700101	T0	-2.87478	2
-4	A	1.26065	700101	T1	-2.87478	2
-4	A	0.41637	700101	T2	-2.87478	2
-4	A	0.66142	700101	T3	-2.87478	2
-2.31893	A	0.944234	700102	T0	-2.73044	2
-2.23559	A	0.93739	700102	T1	-2.6471	2
-2.49292	A	0.150542	700102	T2	-2.90443	2
-2.25826	A	1.75228	700102	T3	-2.66977	2
-2.24569	A	0.788969	700104	T0	-3.10605	2
-1.93286	A	-0.914059	700104	T1	-2.79321	2
-1.55482	A	1.06994	700104	T2	-2.41517	2
-1.43555	A	0.795482	700104	T3	-2.2959	2
-1.30061	C	-1.60787	700105	T0	-2.14861	2
-1.85827	C	-2.93443	700105	T1	-2.70627	2
-1.58255	C	-2.46051	700105	T2	-2.43055	2
-1.55257	C	-2.68726	700105	T3	-2.40057	2
-1.99237	A	0.689824	700106	T0	-2.71754	4
-2.13371	A	-0.370579	700106	T1	-2.85887	4
-1.95741	A	0.356229	700106	T2	-2.68257	4
-1.42043	A	-1.34538	700106	T3	-2.1456	4
-2.77062	A	-0.886261	700108	T0	-2.73648	2
-1.89375	A	-0.379401	700108	T1	-1.85961	2
-2.71448	A	-1.31293	700108	T2	-2.68034	2
-3.29154	A	-0.918469	700108	T3	-3.2574	2
-1.39114	B	0.880967	700109	T0	-2.27587	3
-2.12867	B	-0.0700376	700109	T1	-3.01341	3
-1.35951	B	0.284178	700109	T2	-2.24424	3
-2.12241	B	0.79303	700109	T3	-3.00715	3
-4	B	1.37646	700110	T0	NA	NA
-4	A	-0.194907	700112	T0	-4.24509	4
-2.07263	A	-0.0882234	700112	T1	-2.31772	4
-1.64229	A	-1.00312	700112	T2	-1.88738	4
-1.57263	A	-1.23835	700112	T3	-1.81773	4
-2.8265	C	1.95543	700115	T0	-2.88108	2
-2.93599	C	1.57509	700115	T1	-2.99057	2
-2.48797	C	0.552707	700115	T2	-2.54255	2
-3.29631	B	0.63891	700116	T0	-3.05443	4
-2.33708	B	-0.292844	700116	T1	-2.09519	4
-2.53333	B	0.19879	700116	T2	-2.29145	4
-4	B	1.17171	700116	T3	-3.75812	4
-1.39711	C	0.71657	700117	T0	-2.54616	3
-1.49014	C	-0.085221	700117	T1	-2.6392	3
-1.40594	C	-0.67405	700117	T2	-2.555	3
-1.4157	C	-1.14156	700117	T3	-2.56476	3
-1.9252	B	-0.755264	700118	T0	-2.25515	3
-2.35204	B	-1.26196	700118	T1	-2.68199	3
-2.37354	B	-0.729253	700118	T2	-2.70349	3
-2.51576	B	-1.65542	700118	T3	-2.84571	3
-2.0318	C	0.497059	700119	T0	-2.52663	1
-2.04097	C	-0.790638	700119	T1	-2.5358	1
-2.34773	C	0.247148	700119	T2	-2.84256	1
-4	A	1.373	700120	T0	-3.45266	1
-3.03471	A	0.498296	700120	T1	-2.48738	1
-2.46146	A	-0.299716	700120	T2	-1.91413	1
-4	A	0.911305	700120	T3	-3.45266	1
-3.05737	A	-0.594635	700122	T0	-2.6578	3
-4	A	-0.454567	700122	T1	-3.60044	3
-2.93335	A	0.216572	700122	T2	-2.53379	3
-2.55465	A	0.515299	700122	T3	-2.15509	3
-2.08183	B	0.678047	700123	T0	-2.89634	4
-1.76107	B	0.344089	700123	T1	-2.57559	4
-1.89874	B	0.631052	700123	T2	-2.71326	4
-1.88945	B	0.649586	700123	T3	-2.70397	4
-4	A	1.21555	700124	T0	-3.37434	3
-2.83755	A	-0.188399	700124	T1	-2.21189	3
-4	A	-0.699448	700124	T2	-3.37434	3
-2.72805	A	-0.00508523	700124	T3	-2.10239	3
-1.82114	C	0.324903	700125	T0	-2.73925	3
-1.39479	C	-0.12172	700125	T1	-2.3129	3
-1.89951	C	-0.489465	700125	T2	-2.81762	3
-1.62065	C	-0.591096	700125	T3	-2.53875	3
-1.67712	B	-1.03899	700127	T0	-2.74117	3
-1.29679	B	0.0578513	700127	T1	-2.36084	3
-1.75991	B	-0.264961	700127	T2	-2.82396	3
-1.31382	B	-0.738413	700127	T3	-2.37787	3
-2.87256	C	0.537799	700132	T0	-2.30599	3
-3.38687	C	-2.07082e-06	700132	T1	-2.8203	3
-3.60011	C	0.360963	700132	T2	-3.03354	3
-3.46024	C	-0.260662	700132	T3	-2.89366	3
-2.15472	C	0.319655	700133	T0	-2.78211	1
-1.9975	C	-0.0782766	700133	T1	-2.62489	1
-1.54664	C	0.308142	700133	T2	-2.17403	1
-2.43113	C	0.137054	700133	T3	-3.05852	1
-1.8004	C	0.238507	700134	T0	-2.49768	2
-1.53628	C	-0.327677	700134	T1	-2.23356	2
-2.0911	C	0.396878	700134	T2	-2.78838	2
-2.37887	C	0.470196	700134	T3	-3.07615	2
-3.28757	B	0.254253	700135	T0	-2.73244	4
-4	B	-0.459756	700135	T1	-3.44487	4
-3.00812	B	-0.231511	700135	T2	-2.453	4
-2.86694	B	-0.0173405	700135	T3	-2.31182	4
-1.475	A	1.06634	700136	T0	-2.65723	3
-1.3705	A	-0.512914	700136	T1	-2.55272	3
-1.40773	A	-0.349991	700136	T2	-2.58996	3
-1.31061	A	-1.37441	700136	T3	-2.49283	3
-4	B	-1.69239	700137	T0	-2.84703	2
-3.42233	B	-1.24522	700137	T1	-2.26936	2
-4	B	-1.01992	700137	T2	-2.84703	2
-4	B	-1.51084	700137	T3	-2.84703	2
-2.37525	B	1.85328	700138	T0	-2.77618	4
-2.58923	B	1.12525	700138	T1	-2.99016	4
-4	C	-1.21294	700142	T0	-3.0682	3
-4	C	-0.887156	700142	T1	-3.0682	3
-4	C	-0.484262	700142	T2	-3.0682	3
-2.71969	C	-1.50349	700142	T3	-1.78789	3
-4	B	1.33039	700143	T0	-2.93188	2
-4	B	1.74286	700143	T1	-2.93188	2
-4	B	1.60065	700143	T2	-2.93188	2
-4	B	1.54712	700143	T3	-2.93188	2
-3.0915	C	-0.0260092	700144	T0	-3.07301	4
-3.40271	C	-1.12902	700144	T1	-3.38422	4
-1.50428	C	-2.30628	700144	T2	-1.4858	4
-1.85604	C	-2.441	700144	T3	-1.83756	4
-2.73834	C	-1.53815	700145	T0	-2.64382	2
-2.16026	C	-1.1537	700145	T1	-2.06573	2
-3.19429	C	-0.154374	700145	T2	-3.09976	2
-2.84001	C	-0.683127	700145	T3	-2.74548	2
-1.18455	B	-0.109027	700146	T0	-2.31394	4
-1.26143	B	-0.425628	700146	T1	-2.39082	4
-1.66515	B	-0.960223	700146	T2	-2.79454	4
-1.22568	B	-1.42048	700146	T3	-2.35507	4
-1.8446	A	0.447216	700147	T0	-2.70185	2
-1.90845	A	-0.42369	700147	T1	-2.7657	2
-1.61468	A	-0.519466	700147	T2	-2.47193	2
-1.61174	A	-0.261959	700147	T3	-2.46899	2
-2.03099	A	NA	700148	T0	-2.86786	4
-1.75779	A	-0.530548	700148	T1	-2.59467	4
-1.44884	A	-0.102417	700148	T2	-2.28571	4
-1.80266	A	-0.837254	700148	T3	-2.63954	4
-2.33464	B	0.0564159	700149	T0	-2.70322	3
-2.91201	B	0.919211	700149	T1	-3.28059	3
-2.32814	B	-0.350562	700149	T2	-2.69672	3
-1.64095	B	0.0525206	700149	T3	-2.00953	3
-2.2024	A	1.64504	700150	T0	-2.62218	2
-2.48333	A	1.88325	700150	T1	-2.90312	2
-1.9133	A	NA	700150	T2	-2.33308	2
-4	C	1.79481	700151	T0	-2.91318	2
-4	C	0.124939	700151	T1	-2.91318	2
-4	C	0.683502	700151	T3	-2.91318	2
-4	A	-0.5356	700155	T0	-2.7589	4
-4	A	0.11095	700155	T1	-2.7589	4
-4	A	-0.386425	700155	T2	-2.7589	4
-4	A	-0.641036	700155	T3	-2.7589	4
-2.72856	C	-0.82081	700156	T0	-2.14861	1
-4	C	-0.118818	700156	T1	-3.42005	1
-4	C	0.201245	700156	T2	-3.42005	1
-2.53393	C	-0.0238547	700156	T3	-1.95398	1
-1.64717	A	-0.473137	700158	T0	-2.36666	4
-1.58729	A	0.33535	700158	T1	-2.30677	4
-2.226	A	-0.181048	700158	T2	-2.94548	4
-2.01459	A	-0.658947	700158	T3	-2.73408	4
-4	C	0.0353959	700159	T0	-2.75758	2
-4	C	-1.14391	700159	T1	-2.75758	2
-4	C	-1.17666	700159	T2	-2.75758	2
-4	C	-0.908033	700159	T3	-2.75758	2
-4	C	2.37709	700162	T0	-3.41369	2
-4	C	2.55187	700162	T1	-3.41369	2
-2.06354	C	1.24733	700162	T2	-1.47722	2
-4	C	2.24518	700162	T3	-3.41369	2
-4	A	0.326046	700164	T0	-3.08221	4
-3.27722	A	1.77337	700164	T1	-2.35943	4
-3.21541	A	-1.85348	700164	T2	-2.29762	4
-4	A	-2.20108	700164	T3	-3.08221	4
-1.27724	B	1.35408	700165	T0	-1.59322	1
-2.27952	B	0.41003	700165	T1	-2.5955	1
-4	B	1.40124	700165	T2	-4.31598	1
-2.28519	B	0.489684	700165	T3	-2.60117	1
-2.34555	B	0.814954	700166	T0	-2.55428	2
-4	B	NA	700166	T1	-4.20873	2
-4	B	NA	700166	T2	-4.20873	2
-2.68749	B	0.779441	700166	T3	-2.89622	2
-2.5497	B	0.421477	700167	T0	-2.93585	2
-2.11842	B	1.25895	700167	T1	-2.50458	2
-2.36332	B	1.23619	700167	T3	-2.74948	2
-3.2566	A	0.305158	700168	T0	-3.33161	3
-2.00012	A	0.475545	700168	T1	-2.07513	3
-4	A	-0.954627	700169	T0	-2.83196	4
-3.21349	A	-1.31045	700169	T1	-2.04545	4
-4	A	-0.654211	700169	T2	-2.83196	4
-4	A	-1.19821	700169	T3	-2.83196	4
-4	C	1.454	700170	T0	-2.99931	3
-4	C	0.447765	700170	T1	-2.99931	3
-3.25162	C	-0.327516	700170	T2	-2.25093	3
-4	C	-0.335339	700170	T3	-2.99931	3
-2.80923	A	1.38298	700171	T0	-2.80085	4
-2.75136	A	0.73075	700171	T1	-2.74298	4
-3.01153	A	0.404928	700171	T2	-3.00315	4
-4	A	-0.510392	700173	T0	-2.90287	3
-4	A	-0.173996	700173	T1	-2.90287	3
-3.51604	A	-0.851447	700173	T2	-2.41892	3
-4	A	-0.915751	700173	T3	-2.90287	3
-1.3653	C	-0.725397	700174	T0	-2.08892	2
-2.16904	C	-0.559999	700174	T1	-2.89266	2
-1.78562	C	-1.00522	700174	T2	-2.50924	2
-2.04751	C	-0.911405	700174	T3	-2.77114	2
-3.02933	A	1.48915	700175	T0	NA	NA
-2.40523	A	1.04109	700176	T0	-2.66293	4
-1.9612	A	0.282247	700176	T1	-2.21889	4
-2.86418	A	0.696898	700176	T2	-3.12187	4
-3.00782	A	1.21333	700176	T3	-3.26552	4
-1.75787	B	1.70604	700177	T0	-2.4689	3
-1.87738	B	0.471956	700177	T1	-2.58842	3
-2.50154	B	1.14204	700177	T2	-3.21258	3
-1.71979	B	0.709337	700177	T3	-2.43083	3
-4	C	0.164066	700178	T0	-2.88271	1
-4	C	0.10945	700178	T1	-2.88271	1
-4	C	1.17445	700178	T2	-2.88271	1
-4	C	1.04764	700178	T3	-2.88271	1
-2.3969	B	-0.277502	700179	T0	-2.99878	4
-1.76262	B	-1.36308	700179	T1	-2.3645	4
-1.33223	B	-1.62816	700179	T3	-1.93411	4
-2.12759	B	-0.313215	700181	T0	-2.68554	2
-1.95462	B	-0.52997	700181	T1	-2.51256	2
-2.53226	B	-0.759811	700181	T2	-3.0902	2
-1.54194	B	-0.84204	700181	T3	-2.09988	2
-3.4032	C	1.69344	700183	T0	-2.46195	1
-4	C	0.627726	700183	T1	-3.05874	1
-4	C	0.406692	700183	T2	-3.05874	1
-4	C	1.28387	700183	T3	-3.05874	1
-2.69136	C	0.250479	700184	T0	-2.44818	2
-3.14185	C	-0.434569	700184	T1	-2.89867	2
-3.28132	C	0.541572	700184	T2	-3.03814	2
-2.79965	C	0.155824	700184	T3	-2.55647	2
-3.6363	C	0.12748	700185	T0	-2.62236	1
-4	C	1.60317	700185	T1	-2.98606	1
-4	C	1.02296	700185	T2	-2.98606	1
-4	C	0.51727	700185	T3	-2.98606	1
-2.77338	A	-0.286274	700187	T0	-2.7389	1
-2.70048	A	1.2067	700187	T1	-2.666	1
-2.63655	A	0.762845	700187	T2	-2.60207	1
-3.01012	A	-0.267939	700187	T3	-2.97564	1
-2.84149	C	0.187844	700189	T0	-2.70944	2
-2.90445	C	2.21041	700189	T1	-2.77239	2
-2.66367	C	0.781164	700189	T2	-2.53161	2
-3.29442	C	0.750638	700189	T3	-3.16237	2
-4	C	-0.809767	700190	T0	-3.83427	2
-2.53838	C	0.00958288	700190	T1	-2.37266	2
-2.45561	C	-0.124092	700190	T2	-2.28988	2
-2.38846	C	-0.920179	700190	T3	-2.22274	2
-3.1311	C	0.751331	700191	T0	-3.10272	1
-3.05879	C	NA	700191	T1	-3.03041	1
-2.88038	C	0.693908	700191	T2	-2.85199	1
-2.40416	C	0.413148	700191	T3	-2.37577	1
NA	NA	NA	NA	NA	NA	NA
NA	NA	NA	NA	NA	NA	NA
NA	NA	NA	NA	NA	NA	NA
NA	NA	NA	NA	NA	NA	NA
NA	NA	NA	NA	NA	NA	NA
NA	NA	NA	NA	NA	NA	NA
NA	NA	NA	NA	NA	NA	NA
NA	NA	NA	NA	NA	NA	NA
NA	NA	NA	NA	NA	NA	NA
NA	NA	NA	NA	NA	NA	NA
NA	NA	NA	NA	NA	NA	NA
NA	NA	NA	NA	NA	NA	NA
NA	NA	NA	NA	NA	NA	NA
NA	NA	NA	NA	NA	NA	NA
NA	NA	NA	NA	NA	NA	NA
NA	NA	NA	NA	NA	NA	NA
NA	NA	NA	NA	NA	NA	NA
NA	NA	NA	NA	NA	NA	NA
NA	NA	NA	NA	NA	NA	NA
NA	NA	NA	NA	NA	NA	NA
NA	NA	NA	NA	NA	NA	NA
NA	NA	NA	NA	NA	NA	NA
NA	NA	NA	NA	NA	NA	NA
NA	NA	NA	NA	NA	NA	NA
NA	NA	NA	NA	NA	NA	NA
NA	NA	NA	NA	NA	NA	NA
NA	NA	NA	NA	NA	NA	NA
NA	NA	NA	NA	NA	NA	NA
NA	NA	NA	NA	NA	NA	NA
NA	NA	NA	NA	NA	NA	NA
NA	NA	NA	NA	NA	NA	NA
NA	NA	NA	NA	NA	NA	NA
NA	NA	NA	NA	NA	NA	NA
NA	NA	NA	NA	NA	NA	NA
NA	NA	NA	NA	NA	NA	NA
NA	NA	NA	NA	NA	NA	NA
NA	NA	NA	NA	NA	NA	NA
NA	NA	NA	NA	NA	NA	NA
NA	NA	NA	NA	NA	NA	NA
NA	NA	NA	NA	NA	NA	NA
NA	NA	NA	NA	NA	NA	NA
NA	NA	NA	NA	NA	NA	NA
NA	NA	NA	NA	NA	NA	NA
NA	NA	NA	NA	NA	NA	NA
NA	NA	NA	NA	NA	NA	NA
NA	NA	NA	NA	NA	NA	NA
NA	NA	NA	NA	NA	NA	NA
NA	NA	NA	NA	NA	NA	NA
NA	NA	NA	NA	NA	NA	NA
NA	NA	NA	NA	NA	NA	NA
NA	NA	NA	NA	NA	NA	NA
NA	NA	NA	NA	NA	NA	NA
NA	NA	NA	NA	NA	NA	NA
NA	NA	NA	NA	NA	NA	NA
NA	NA	NA	NA	NA	NA	NA
NA	NA	NA	NA	NA	NA	NA

## Sheet: 6g
Rel. ab. Christensenellaceae	Intervention group	Normalized Energy	Subject_ID	Timepoint	Adj. ab. Christensenellaceae	Weight_quartile
-4	B	0.498202	700002	T0	-3.60904	2
-2.48224	B	0.513148	700002	T1	-2.09128	2
-2.93386	B	NA	700002	T2	-2.5429	2
-3.12833	B	0.53435	700002	T3	-2.73737	2
-1.79071	B	0.384046	700004	T0	-2.43732	2
-2.35841	B	0.115998	700004	T1	-3.00503	2
-2.50559	B	NA	700004	T2	-3.1522	2
-1.81018	B	-1.00653	700004	T3	-2.4568	2
-2.60236	A	-0.393743	700005	T0	-2.82546	1
-2.30321	A	0.0340204	700005	T1	-2.52631	1
-2.2421	A	NA	700005	T2	-2.4652	1
-2.68968	A	NA	700005	T3	-2.91278	1
-1.69404	B	-0.000440109	700006	T0	-2.15496	2
-2.03705	B	-1.06207	700006	T1	-2.49797	2
-2.71794	B	-1.13085	700006	T3	-3.17886	2
-2.75668	A	2.08195	700007	T0	-2.82954	3
-2.65424	A	-0.281149	700007	T1	-2.72711	3
-2.37452	A	NA	700007	T2	-2.44738	3
-2.64288	A	0.529265	700007	T3	-2.71574	3
-4	C	1.26948	700008	T0	-3.3723	3
-3.1023	C	1.90994	700008	T3	-2.4746	3
-4	A	0.798051	700009	T0	-3.06955	4
-3.00373	A	-1.9576	700009	T1	-2.07328	4
-2.10689	A	NA	700009	T2	-1.17643	4
-4	A	-0.0791905	700009	T3	-3.06955	4
-1.46205	A	-0.33018	700011	T0	-2.67889	3
-1.33069	A	-0.402845	700011	T1	-2.54753	3
-1.33757	A	NA	700011	T2	-2.55442	3
-1.21595	A	-0.645302	700011	T3	-2.43279	3
-4	C	0.683328	700012	T0	-2.84592	4
-4	C	-0.2794	700012	T1	-2.84592	4
-4	C	NA	700012	T2	-2.84592	4
-4	C	-0.622734	700012	T3	-2.84592	4
-2.44569	A	0.785587	700013	T0	-2.51493	4
-2.75162	A	-0.768728	700013	T1	-2.82086	4
-3.09851	A	NA	700013	T2	-3.16775	4
-2.66288	A	-0.351538	700013	T3	-2.73212	4
-1.86295	B	0.175644	700014	T0	-2.67879	1
-1.65839	B	-0.196741	700014	T1	-2.47423	1
-4	C	-0.323574	700015	T0	-2.80982	1
-4	C	-1.32294	700015	T1	-2.80982	1
-4	C	NA	700015	T2	-2.80982	1
-4	C	-2.16476	700015	T3	-2.80982	1
-1.50117	A	0.0696265	700016	T0	-1.98685	4
-2.47564	A	-1.42528	700016	T1	-2.96133	4
-2.10416	A	NA	700016	T2	-2.58984	4
-1.75767	A	NA	700016	T3	-2.24335	4
-1.92539	C	1.18365	700017	T0	-2.69304	1
-1.98122	C	0.211542	700017	T1	-2.74886	1
-1.59926	C	NA	700017	T2	-2.36691	1
-1.7597	C	0.215458	700017	T3	-2.52734	1
-1.4988	B	-0.55172	700018	T0	-2.48232	3
-1.66064	B	-0.664815	700018	T1	-2.64416	3
-1.54479	B	NA	700018	T2	-2.52831	3
-1.61759	B	-0.457707	700018	T3	-2.60111	3
-2.5874	A	2.28435	700019	T0	-2.69711	3
-2.72349	A	0.903083	700019	T1	-2.8332	3
-2.61145	A	NA	700019	T2	-2.72116	3
-2.72236	A	1.06039	700019	T3	-2.83206	3
-4	B	1.05452	700020	T0	-3.34474	4
-2.9008	B	0.664795	700020	T1	-2.24553	4
-2.16914	B	NA	700020	T2	-1.51387	4
-4	B	0.469927	700020	T3	-3.34474	4
-1.79419	A	-4.31595	700021	T0	-1.40951	4
-4	A	-1.10647	700021	T1	-3.61532	4
-3.00955	A	NA	700021	T2	-2.62487	4
-2.00585	A	-1.52552	700021	T3	-1.62117	4
-1.98875	C	2.01213	700022	T0	-3.07852	3
-1.48113	C	1.86384	700022	T1	-2.5709	3
-1.50789	C	NA	700022	T2	-2.59766	3
-1.37324	C	2.30689	700022	T3	-2.46302	3
-4	A	1.341	700023	T0	-3.09966	4
-4	A	0.195797	700023	T1	-3.09966	4
-4	A	NA	700023	T2	-3.09966	4
-4	A	1.80092	700023	T3	-3.09966	4
-1.96087	A	-0.319884	700024	T0	-2.76976	4
-1.33856	A	-1.52147	700024	T1	-2.14746	4
-1.70895	A	NA	700024	T2	-2.51785	4
-1.56656	A	-0.611419	700024	T3	-2.37546	4
-2.56483	A	-0.662036	700025	T0	-2.72449	3
-2.42944	A	-0.387187	700025	T1	-2.58911	3
-2.71505	A	NA	700025	T2	-2.87472	3
-2.56135	A	-0.452289	700025	T3	-2.72101	3
-2.88285	C	1.1967	700026	T0	-2.53976	4
-2.61874	C	-0.652205	700026	T1	-2.27565	4
-3.50074	C	NA	700026	T2	-3.15765	4
-4	C	0.185824	700026	T3	-3.65691	4
-2.71554	C	0.686027	700027	T0	-3.03165	1
-2.02852	C	0.228561	700027	T1	-2.34463	1
-3.16448	C	NA	700027	T2	-3.48058	1
-3.35067	B	-0.000793907	700028	T0	-3.31005	3
-2.73235	B	-0.684102	700028	T1	-2.69172	3
-1.65582	B	NA	700028	T2	-1.6152	3
-2.17128	B	-0.344431	700028	T3	-2.13066	3
-2.84829	A	-0.407034	700029	T0	-2.68558	4
-3.18979	A	NA	700029	T2	-3.02708	4
-2.08936	B	2.17422	700030	T0	-2.83249	3
-2.26864	B	1.28379	700030	T1	-3.01176	3
-2.44383	B	NA	700030	T2	-3.18696	3
-1.53534	B	0.590251	700030	T3	-2.27847	3
-2.14286	C	1.50229	700031	T0	-3.08125	1
-1.41132	C	-0.0177855	700031	T1	-2.34971	1
-1.83058	C	NA	700031	T2	-2.76897	1
-1.54111	C	0.190052	700031	T3	-2.4795	1
-2.02167	A	-4.16231	700032	T0	-2.04336	1
-3.12728	A	-2.91919	700032	T1	-3.14897	1
-2.34956	A	NA	700032	T2	-2.37126	1
-2.50536	A	-2.69702	700032	T3	-2.52706	1
-3.04144	B	-0.212273	700033	T0	-2.73091	1
-3.42127	B	-0.349022	700033	T1	-3.11075	1
-3.09926	B	NA	700033	T2	-2.78873	1
-2.72196	B	-0.147419	700033	T3	-2.41144	1
-4	C	0.728807	700034	T0	-3.04724	4
-4	C	NA	700034	T2	-3.04724	4
-4	C	0.527929	700034	T3	-3.04724	4
-2.9045	C	0.248708	700036	T0	-3.04021	2
-2.69658	C	0.761929	700036	T1	-2.83229	2
-3.24908	C	NA	700036	T2	-3.38479	2
-2.21658	C	0.251821	700036	T3	-2.35229	2
-4	C	1.13533	700038	T0	-2.94447	1
-4	C	NA	700038	T2	-2.94447	1
-4	C	0.15192	700038	T3	-2.94447	1
-2.88969	C	0.459077	700039	T0	-2.27542	1
-4	C	-0.670402	700039	T1	-3.38572	1
-2.89798	C	NA	700039	T2	-2.28371	1
-2.44353	C	0.577698	700040	T0	-2.77193	1
-2.29462	C	0.843418	700040	T1	-2.62301	1
-2.02324	C	NA	700040	T2	-2.35164	1
-2.21196	C	NA	700040	T3	-2.54036	1
-4	B	0.644421	700041	T0	-3.20913	3
-2.87401	B	-0.10986	700041	T1	-2.08314	3
-3.2747	B	NA	700041	T2	-2.48383	3
-4	B	0.252681	700041	T3	-3.20913	3
-1.70874	C	1.46855	700042	T0	-2.60591	3
-1.63618	C	0.441396	700042	T1	-2.53336	3
-1.94918	C	0.626803	700042	T3	-2.84636	3
-2.35448	B	-0.305662	700043	T0	-2.05122	2
-2.64074	B	-1.49458	700043	T1	-2.33747	2
-2.90999	B	NA	700043	T2	-2.60672	2
-4	B	-0.675746	700043	T3	-3.69673	2
-2.34848	A	-0.717726	700044	T0	-2.62563	1
-2.16861	A	-0.943238	700044	T1	-2.44576	1
-2.71396	A	NA	700044	T2	-2.99112	1
-2.6145	A	-0.750861	700044	T3	-2.89165	1
-1.90683	B	-0.644937	700045	T0	-2.00278	4
-1.48357	B	-1.96773	700045	T1	-1.57951	4
-1.45461	B	NA	700045	T2	-1.55055	4
-3.63074	B	-0.846459	700045	T3	-3.72669	4
-2.88739	B	-0.157343	700047	T0	-2.93788	2
-2.33777	B	-1.15235	700047	T1	-2.38827	2
-2.34174	C	-0.991336	700048	T0	-2.6109	1
-2.17643	C	-2.78423	700048	T1	-2.44559	1
-2.46451	C	NA	700048	T2	-2.73367	1
-2.51998	C	-1.27413	700048	T3	-2.78914	1
-3.19457	B	0.551457	700049	T0	-2.95709	4
-2.75263	B	-0.81159	700049	T1	-2.51515	4
-1.86636	A	-0.099257	700050	T0	-1.74637	1
-2.58324	A	-1.87598	700050	T1	-2.46325	1
-2.42191	A	NA	700050	T2	-2.30192	1
-4	A	-0.807791	700050	T3	-3.88001	1
-2.4053	B	0.404786	700051	T0	-2.9347	3
-1.7592	B	-1.03954	700051	T1	-2.2886	3
-2.09742	B	NA	700051	T2	-2.62682	3
-1.92429	B	NA	700051	T3	-2.45369	3
-4	A	1.18574	700052	T0	-3.97835	2
-1.95399	A	0.390192	700052	T1	-1.93234	2
-1.85553	A	NA	700052	T2	-1.83388	2
-2.48581	A	0.8557	700052	T3	-2.46416	2
-3.20026	C	-0.174137	700053	T0	-3.1193	1
-2.43998	C	0.180131	700053	T1	-2.35902	1
-1.67084	C	NA	700053	T2	-1.58989	1
-3.66823	C	0.449966	700054	T0	-2.62927	1
-4	C	-0.982408	700054	T1	-2.96104	1
-4	C	0.591733	700054	T3	-2.96104	1
-1.1087	A	0.0366373	700055	T0	-2.49538	3
-1.28565	A	-0.347855	700055	T1	-2.67233	3
-1.12614	A	NA	700055	T2	-2.51282	3
-1.07284	A	-0.521629	700055	T3	-2.45952	3
-1.15298	B	-0.615601	700057	T0	-2.29604	1
-1.6479	B	-1.97996	700057	T1	-2.79095	1
-1.05893	B	NA	700057	T2	-2.20199	1
-1.30962	B	-2.23837	700057	T3	-2.45268	1
-1.93555	C	0.375146	700058	T0	-2.61464	4
-1.92071	C	-1.32639	700058	T1	-2.5998	4
-1.84325	C	NA	700058	T2	-2.52234	4
-1.65748	C	-0.619924	700058	T3	-2.33657	4
-3.13196	A	-0.214165	700059	T0	-3.12077	1
-2.35798	A	1.46415	700059	T1	-2.34679	1
-2.44375	A	NA	700059	T2	-2.43256	1
-2.85293	A	1.64548	700059	T3	-2.84174	1
-4	A	-0.241737	700061	T0	-3.91361	1
-2.64863	A	-0.246463	700061	T1	-2.56223	1
-2.37219	A	NA	700061	T2	-2.2858	1
-1.78147	A	-0.246463	700061	T3	-1.69507	1
-4	A	1.46481	700062	T0	-3.73654	4
-2.42771	A	0.768565	700062	T1	-2.16425	4
-2.27363	A	NA	700062	T2	-2.01017	4
-3.33353	A	0.695796	700062	T3	-3.07007	4
-2.69798	C	1.63213	700063	T0	-2.99021	2
-2.15165	C	-0.179059	700063	T1	-2.44388	2
-2.31212	C	NA	700063	T2	-2.60435	2
-2.48532	C	0.354127	700063	T3	-2.77755	2
-4	B	1.18513	700065	T0	-2.90638	3
-4	B	0.587083	700065	T1	-2.90638	3
-4	B	1.02625	700065	T3	-2.90638	3
-1.65908	A	-0.0407473	700066	T0	-2.38516	4
-1.59498	A	-1.27417	700066	T1	-2.32106	4
-1.96401	A	NA	700066	T2	-2.69009	4
-2.22338	A	0.251048	700066	T3	-2.94946	4
-4	C	0.341301	700067	T0	NA	NA
-1.53132	C	0.108236	700068	T0	-2.49638	2
-1.94408	C	-0.00071942	700068	T1	-2.90914	2
-1.811	C	NA	700068	T2	-2.77606	2
-1.45157	C	-0.1363	700068	T3	-2.41663	2
-3.58657	B	1.08831	700069	T0	-3.513	3
-2.43091	B	-0.423828	700069	T1	-2.35733	3
-2.40077	B	NA	700069	T2	-2.32719	3
-2.41596	B	-0.424552	700069	T3	-2.34238	3
-3.20433	B	-0.456868	700070	T0	-2.87395	1
-2.98467	B	-0.419106	700070	T1	-2.65429	1
-3.06284	B	NA	700070	T2	-2.73246	1
-2.90279	B	NA	700070	T3	-2.57241	1
-1.1612	B	-0.907012	700071	T0	-2.28026	1
-1.22815	B	-0.828045	700071	T1	-2.34721	1
-1.85486	B	NA	700071	T2	-2.97392	1
-1.89116	B	-1.13994	700071	T3	-3.01021	1
-4	C	-0.0848433	700072	T0	-3.31804	1
-4	C	-0.450958	700072	T1	-3.31804	1
-4	C	NA	700072	T2	-3.31804	1
-2.4296	C	-0.252224	700072	T3	-1.74763	1
-1.55137	A	0.372235	700073	T0	-2.66306	4
-0.950479	A	-0.904802	700073	T1	-2.06217	4
-1.17484	A	NA	700073	T2	-2.28654	4
-1.7695	A	-0.155641	700073	T3	-2.88119	4
-2.46957	B	0.926168	700074	T0	-2.41331	1
-3.15057	B	0.00380238	700074	T1	-3.09431	1
-2.55028	B	NA	700074	T2	-2.49402	1
-2.77541	B	-0.200825	700074	T3	-2.71916	1
-4	A	0.469461	700076	T0	-3.70132	4
-2.36627	A	-1.18524	700076	T1	-2.06759	4
-2.03751	A	NA	700076	T2	-1.73883	4
-2.35575	A	-1.18215	700076	T3	-2.05707	4
-1.35105	C	-0.681792	700080	T0	-2.05	3
-1.93434	C	-0.141553	700080	T1	-2.63329	3
-2.07223	C	NA	700080	T2	-2.77118	3
-2.4792	C	-0.275172	700080	T3	-3.17815	3
-4	A	2.2236	700082	T0	-2.87075	3
-4	A	-0.31008	700082	T1	-2.87075	3
-4	A	NA	700082	T2	-2.87075	3
-4	A	-1.33856	700082	T3	-2.87075	3
-4	B	-0.0272544	700084	T0	-2.82704	3
-4	B	-1.47126	700084	T1	-2.82704	3
-4	B	NA	700084	T2	-2.82704	3
-4	B	-0.654013	700084	T3	-2.82704	3
-3.11643	C	0.94877	700085	T0	-2.26826	2
-4	C	-0.740444	700085	T1	-3.15184	2
-1.69649	C	NA	700085	T2	-0.848326	2
-4	C	0.94877	700085	T3	-3.15184	2
-4	B	1.19237	700086	T0	-2.88935	3
-4	B	0.0769393	700086	T1	-2.88935	3
-4	B	NA	700086	T2	-2.88935	3
-4	B	0.466186	700086	T3	-2.88935	3
-4	A	0.260423	700088	T0	-3.11476	4
-2.88249	A	-0.665672	700088	T1	-1.99725	4
-3.14257	A	NA	700088	T2	-2.25734	4
-4	A	-0.705272	700088	T3	-3.11476	4
-4	B	0.523341	700089	T0	-3.19744	2
-2.9599	B	0.065818	700089	T1	-2.15734	2
-4	B	NA	700089	T2	-3.19744	2
-4	B	0.527298	700089	T3	-3.19744	2
-1.76101	B	0.555708	700090	T0	-2.7703	2
-1.44847	B	-0.676276	700090	T1	-2.45777	2
-4	B	NA	700090	T2	-5.0093	2
-1.52322	B	-0.480186	700090	T3	-2.53251	2
-2.49202	C	-1.05224	700092	T0	-2.58363	2
-2.37048	C	0.0398745	700092	T1	-2.46209	2
-2.45328	C	NA	700092	T2	-2.54489	2
-2.89688	C	-0.316076	700092	T3	-2.98848	2
-4	C	0.25984	700093	T0	-3.02856	1
-4	C	-1.16847	700093	T1	-3.02856	1
-3.5692	C	NA	700093	T2	-2.59776	1
-3.32403	C	-1.60258	700093	T3	-2.3526	1
-2.43967	B	-0.114181	700094	T0	-2.95575	4
-1.78853	B	-0.931887	700094	T1	-2.30461	4
-2.12196	B	NA	700094	T2	-2.63805	4
-1.9717	B	0.0513437	700094	T3	-2.48779	4
-4	B	0.130377	700095	T0	-3.33574	3
-3.2905	B	-0.470233	700095	T1	-2.62624	3
-4	B	NA	700095	T2	-3.33574	3
-3.09355	B	-0.0681353	700095	T3	-2.42929	3
-4	A	0.615621	700096	T0	NA	NA
-3.32122	C	-0.00407307	700097	T0	-2.65155	1
-3.16742	C	0.123455	700097	T1	-2.49775	1
-3.20585	C	NA	700097	T2	-2.53618	1
-4	C	1.29349	700097	T3	-3.33033	1
-1.71602	B	1.61321	700098	T0	-2.4591	1
-2.08153	B	0.654927	700098	T1	-2.82461	1
-2.72755	C	0.330201	700099	T0	-2.73089	3
-2.52509	C	0.17226	700099	T1	-2.52843	3
-2.58659	C	NA	700099	T2	-2.58993	3
-2.95813	C	0.403721	700099	T3	-2.96148	3
-4	A	0.16078	700101	T0	-2.82443	2
-4	A	-0.7097	700101	T1	-2.82443	2
-4	A	NA	700101	T2	-2.82443	2
-4	A	-1.01568	700101	T3	-2.82443	2
-2.31893	A	1.74137	700102	T0	-2.75499	2
-2.23559	A	0.0850352	700102	T1	-2.67164	2
-2.49292	A	NA	700102	T2	-2.92898	2
-2.25826	A	-0.505112	700102	T3	-2.69431	2
-2.24569	A	2.88536	700104	T0	-3.17253	2
-1.93286	A	1.67406	700104	T1	-2.8597	2
-1.55482	A	NA	700104	T2	-2.48165	2
-1.43555	A	2.41998	700104	T3	-2.36239	2
-1.30061	C	-0.419403	700105	T0	-2.30154	2
-1.85827	C	-0.292912	700105	T1	-2.8592	2
-1.58255	C	NA	700105	T2	-2.58348	2
-1.55257	C	-0.507762	700105	T3	-2.5535	2
-1.99237	A	-0.688914	700106	T0	-2.41305	4
-2.13371	A	-2.47088	700106	T1	-2.55439	4
-1.95741	A	NA	700106	T2	-2.37809	4
-1.42043	A	-1.8967	700106	T3	-1.84111	4
-2.77062	A	-0.733863	700108	T0	-2.7353	2
-1.89375	A	-2.53107	700108	T1	-1.85843	2
-2.71448	A	NA	700108	T2	-2.67916	2
-3.29154	A	-0.950464	700108	T3	-3.25622	2
-1.39114	B	0.529504	700109	T0	-2.14053	3
-2.12867	B	-0.619063	700109	T1	-2.87807	3
-1.35951	B	NA	700109	T2	-2.1089	3
-2.12241	B	-0.132901	700109	T3	-2.87181	3
-4	B	0.223031	700110	T0	NA	NA
-4	A	0.135892	700112	T0	-3.95179	4
-2.07263	A	-2.0042	700112	T1	-2.02443	4
-1.64229	A	NA	700112	T2	-1.59408	4
-1.57263	A	-1.00878	700112	T3	-1.52443	4
-2.8265	C	-0.291625	700115	T0	-2.68377	2
-2.93599	C	-0.00122224	700115	T1	-2.79326	2
-2.48797	C	NA	700115	T2	-2.34524	2
-3.29631	B	-0.113409	700116	T0	-2.77721	4
-2.33708	B	-1.57409	700116	T1	-1.81798	4
-2.53333	B	NA	700116	T2	-2.01423	4
-4	B	0.50038	700116	T3	-3.4809	4
-1.39711	C	-0.304001	700117	T0	-2.49065	3
-1.49014	C	-1.21447	700117	T1	-2.58368	3
-1.40594	C	NA	700117	T2	-2.49948	3
-1.4157	C	-2.09127	700117	T3	-2.50925	3
-1.9252	B	1.41617	700118	T0	-2.36283	3
-2.35204	B	0.224506	700118	T1	-2.78967	3
-2.37354	B	NA	700118	T2	-2.81117	3
-2.51576	B	0.0457887	700118	T3	-2.95339	3
-2.0318	C	0.229894	700119	T0	-2.64174	1
-2.04097	C	1.17936	700119	T1	-2.65091	1
-2.34773	C	NA	700119	T2	-2.95768	1
-4	A	0.254829	700120	T0	-3.11187	1
-3.03471	A	-2.55155	700120	T1	-2.14658	1
-2.46146	A	NA	700120	T2	-1.57333	1
-4	A	-0.418489	700120	T3	-3.11187	1
-3.05737	A	-0.572291	700122	T0	-2.60935	3
-4	A	-1.12161	700122	T1	-3.55199	3
-2.93335	A	NA	700122	T2	-2.48533	3
-2.55465	A	0.447931	700122	T3	-2.10664	3
-2.08183	B	-0.804067	700123	T0	-2.65213	4
-1.76107	B	-0.671185	700123	T1	-2.33137	4
-1.89874	B	NA	700123	T2	-2.46905	4
-1.88945	B	-0.709117	700123	T3	-2.45976	4
-4	A	0.782724	700124	T0	-3.61838	3
-2.83755	A	0.512831	700124	T1	-2.45592	3
-4	A	NA	700124	T2	-3.61838	3
-2.72805	A	0.739538	700124	T3	-2.34643	3
-1.82114	C	1.73492	700125	T0	-2.85382	3
-1.39479	C	0.616265	700125	T1	-2.42746	3
-1.89951	C	NA	700125	T2	-2.93218	3
-1.62065	C	0.147108	700125	T3	-2.65332	3
-1.67712	B	0.941342	700127	T0	-2.85677	3
-1.29679	B	-0.307139	700127	T1	-2.47644	3
-1.75991	B	NA	700127	T2	-2.93957	3
-1.31382	B	0.84701	700127	T3	-2.49348	3
-2.87256	C	0.663859	700132	T0	-2.43067	3
-3.38687	C	0.26948	700132	T1	-2.94497	3
-3.60011	C	NA	700132	T2	-3.15821	3
-3.46024	C	0.200868	700132	T3	-3.01834	3
-2.15472	C	1.68793	700133	T0	-2.66574	1
-1.9975	C	0.609379	700133	T1	-2.50852	1
-1.54664	C	NA	700133	T2	-2.05766	1
-2.43113	C	0.506302	700133	T3	-2.94214	1
-1.8004	C	0.368525	700134	T0	-2.54163	2
-1.53628	C	-0.175514	700134	T1	-2.27752	2
-2.0911	C	NA	700134	T2	-2.83234	2
-2.37887	C	0.232421	700134	T3	-3.1201	2
-3.28757	B	1.60838	700135	T0	-2.75906	4
-4	B	-0.640739	700135	T1	-3.47149	4
-3.00812	B	NA	700135	T2	-2.47961	4
-2.86694	B	-0.11366	700135	T3	-2.33843	4
-1.475	A	0.456499	700136	T0	-2.64185	3
-1.3705	A	-0.721118	700136	T1	-2.53735	3
-1.40773	A	NA	700136	T2	-2.57458	3
-1.31061	A	-1.49663	700136	T3	-2.47746	3
-4	B	0.411331	700137	T0	-3.01243	2
-3.42233	B	-1.00118	700137	T1	-2.43476	2
-4	B	NA	700137	T2	-3.01243	2
-4	B	-0.293974	700137	T3	-3.01243	2
-2.37525	B	-1.11005	700138	T0	-2.30617	4
-2.58923	B	-1.58972	700138	T1	-2.52015	4
-4	C	0.911507	700142	T0	-3.26665	3
-4	C	-0.0201454	700142	T1	-3.26665	3
-4	C	NA	700142	T2	-3.26665	3
-2.71969	C	0.620583	700142	T3	-1.98634	3
-4	B	1.32053	700143	T0	-2.85098	2
-4	B	-0.769589	700143	T1	-2.85098	2
-4	B	NA	700143	T2	-2.85098	2
-4	B	-0.996027	700143	T3	-2.85098	2
-3.0915	C	0.861093	700144	T0	-3.04943	4
-3.40271	C	-0.775936	700144	T1	-3.36064	4
-1.50428	C	NA	700144	T2	-1.46222	4
-1.85604	C	0.0635379	700144	T3	-1.81398	4
-2.73834	C	-1.24648	700145	T0	-2.92263	2
-2.16026	C	-0.196603	700145	T1	-2.34454	2
-3.19429	C	NA	700145	T2	-3.37857	2
-2.84001	C	NA	700145	T3	-3.02429	2
-1.18455	B	1.45289	700146	T0	-2.75264	4
-1.26143	B	0.727106	700146	T1	-2.82952	4
-1.66515	B	NA	700146	T2	-3.23324	4
-1.22568	B	1.0283	700146	T3	-2.79377	4
-1.8446	A	0.896288	700147	T0	-2.71383	2
-1.90845	A	0.459141	700147	T1	-2.77768	2
-1.61468	A	NA	700147	T2	-2.48391	2
-1.61174	A	0.0672763	700147	T3	-2.48097	2
-2.03099	A	2.0475	700148	T0	-3.16763	4
-1.75779	A	0.950718	700148	T1	-2.89443	4
-1.44884	A	NA	700148	T2	-2.58548	4
-1.80266	A	2.16788	700148	T3	-2.9393	4
-2.33464	B	0.423632	700149	T0	-2.71559	3
-2.91201	B	-0.0356595	700149	T1	-3.29296	3
-2.32814	B	NA	700149	T2	-2.70909	3
-1.64095	B	-0.482267	700149	T3	-2.0219	3
-2.2024	A	1.26189	700150	T0	-2.56894	2
-2.48333	A	0.0234782	700150	T1	-2.84987	2
-1.9133	A	NA	700150	T2	-2.27984	2
-4	C	1.26241	700151	T0	-2.8901	2
-4	C	0.276652	700151	T1	-2.8901	2
-4	C	-0.334688	700151	T3	-2.8901	2
-4	A	0.685727	700155	T0	-2.83333	4
-4	A	-0.994894	700155	T1	-2.83333	4
-4	A	NA	700155	T2	-2.83333	4
-4	A	-0.0862014	700155	T3	-2.83333	4
-2.72856	C	-0.801595	700156	T0	-2.38608	1
-4	C	-0.246161	700156	T1	-3.65752	1
-4	C	NA	700156	T2	-3.65752	1
-2.53393	C	-0.309868	700156	T3	-2.19145	1
-1.64717	A	0.428432	700158	T0	-2.51571	4
-1.58729	A	-0.561609	700158	T1	-2.45582	4
-2.226	A	NA	700158	T2	-3.09453	4
-2.01459	A	0.11368	700158	T3	-2.88313	4
-4	C	0.746147	700159	T0	-2.88104	2
-4	C	0.0381092	700159	T1	-2.88104	2
-4	C	NA	700159	T2	-2.88104	2
-4	C	0.0381092	700159	T3	-2.88104	2
-4	C	1.1268	700162	T0	-2.9144	2
-4	C	0.746294	700162	T1	-2.9144	2
-2.06354	C	NA	700162	T2	-0.977936	2
-4	C	0.356074	700162	T3	-2.9144	2
-4	A	1.50894	700164	T0	-3.24314	4
-3.27722	A	-1.33714	700164	T1	-2.52036	4
-3.21541	A	NA	700164	T2	-2.45855	4
-4	A	NA	700164	T3	-3.24314	4
-1.27724	B	-0.71476	700165	T0	-1.9883	1
-2.27952	B	-0.501625	700165	T1	-2.99058	1
-4	B	NA	700165	T2	-4.71106	1
-2.28519	B	2.50776	700165	T3	-2.99625	1
-2.34555	B	0.80298	700166	T0	-2.12116	2
-4	B	0.0467794	700166	T1	-3.77561	2
-4	B	NA	700166	T2	-3.77561	2
-2.68749	B	0.474721	700166	T3	-2.4631	2
-2.5497	B	0.250016	700167	T0	-2.87519	2
-2.11842	B	-0.401597	700167	T1	-2.44391	2
-2.36332	B	NA	700167	T3	-2.68881	2
-3.2566	A	-0.103948	700168	T0	-3.29639	3
-2.00012	A	-1.71764	700168	T1	-2.03991	3
-4	A	1.45361	700169	T0	-3.18885	4
-3.21349	A	-0.260043	700169	T1	-2.40234	4
-4	A	NA	700169	T2	-3.18885	4
-4	A	0.114616	700169	T3	-3.18885	4
-4	C	0.977492	700170	T0	-2.87021	3
-4	C	0.216745	700170	T1	-2.87021	3
-3.25162	C	NA	700170	T2	-2.12182	3
-4	C	-0.653029	700170	T3	-2.87021	3
-2.80923	A	-0.164199	700171	T0	-2.69291	4
-2.75136	A	-0.514962	700171	T1	-2.63504	4
-3.01153	A	NA	700171	T2	-2.89522	4
-4	A	0.316082	700173	T0	-2.85048	3
-4	A	-0.707171	700173	T1	-2.85048	3
-3.51604	A	NA	700173	T2	-2.36653	3
-4	A	-0.298493	700173	T3	-2.85048	3
-1.3653	C	-0.364945	700174	T0	-2.11596	2
-2.16904	C	-0.845316	700174	T1	-2.9197	2
-1.78562	C	NA	700174	T2	-2.53627	2
-2.04751	C	0.355824	700174	T3	-2.79817	2
-3.02933	A	2.18388	700175	T0	NA	NA
-2.40523	A	0.81562	700176	T0	-2.63324	4
-1.9612	A	-0.745362	700176	T1	-2.18921	4
-2.86418	A	NA	700176	T2	-3.09219	4
-3.00782	A	-0.205868	700176	T3	-3.23583	4
-1.75787	B	-0.0179352	700177	T0	-2.61702	3
-1.87738	B	-0.729639	700177	T1	-2.73653	3
-2.50154	B	NA	700177	T2	-3.3607	3
-1.71979	B	2.0427	700177	T3	-2.57894	3
-4	C	0.310062	700178	T0	-2.86738	1
-4	C	0.10287	700178	T1	-2.86738	1
-4	C	NA	700178	T2	-2.86738	1
-4	C	0.0176068	700178	T3	-2.86738	1
-2.3969	B	1.45263	700179	T0	-3.39517	4
-1.76262	B	0.275714	700179	T1	-2.7609	4
-1.33223	B	1.08267	700179	T3	-2.3305	4
-2.12759	B	0.199854	700181	T0	-2.89614	2
-1.95462	B	0.782637	700181	T1	-2.72316	2
-2.53226	B	NA	700181	T2	-3.3008	2
-1.54194	B	-0.552097	700181	T3	-2.31048	2
-3.4032	C	0.764605	700183	T0	-2.46894	1
-4	C	0.828612	700183	T1	-3.06574	1
-4	C	NA	700183	T2	-3.06574	1
-4	C	0.371324	700183	T3	-3.06574	1
-2.69136	C	1.03824	700184	T0	-2.5469	2
-3.14185	C	-0.994318	700184	T1	-2.99739	2
-3.28132	C	NA	700184	T2	-3.13686	2
-2.79965	C	-0.36898	700184	T3	-2.6552	2
-3.6363	C	1.84031	700185	T0	-2.61918	1
-4	C	0.0270164	700185	T1	-2.98287	1
-4	C	NA	700185	T2	-2.98287	1
-4	C	-0.898863	700185	T3	-2.98287	1
-2.77338	A	0.160267	700187	T0	-2.66286	1
-2.70048	A	-0.913879	700187	T1	-2.58996	1
-2.63655	A	NA	700187	T2	-2.52602	1
-3.01012	A	-0.577918	700187	T3	-2.8996	1
-2.84149	C	0.62659	700189	T0	-2.63154	2
-2.90445	C	0.327886	700189	T1	-2.6945	2
-2.66367	C	NA	700189	T2	-2.45372	2
-3.29442	C	1.07095	700189	T3	-3.08448	2
-4	C	0.893664	700190	T0	-3.79737	2
-2.53838	C	-0.311902	700190	T1	-2.33575	2
-2.45561	C	NA	700190	T2	-2.25298	2
-2.38846	C	0.328138	700190	T3	-2.18583	2
-3.1311	C	0.346227	700191	T0	-3.01017	1
-3.05879	C	0.391144	700191	T1	-2.93786	1
-2.88038	C	NA	700191	T2	-2.75945	1
-2.40416	C	-0.422572	700191	T3	-2.28323	1
NA	NA	NA	NA	NA	NA	NA
NA	NA	NA	NA	NA	NA	NA
NA	NA	NA	NA	NA	NA	NA
NA	NA	NA	NA	NA	NA	NA
NA	NA	NA	NA	NA	NA	NA
NA	NA	NA	NA	NA	NA	NA
NA	NA	NA	NA	NA	NA	NA
NA	NA	NA	NA	NA	NA	NA
NA	NA	NA	NA	NA	NA	NA
NA	NA	NA	NA	NA	NA	NA
NA	NA	NA	NA	NA	NA	NA
NA	NA	NA	NA	NA	NA	NA
NA	NA	NA	NA	NA	NA	NA
NA	NA	NA	NA	NA	NA	NA
NA	NA	NA	NA	NA	NA	NA
NA	NA	NA	NA	NA	NA	NA
NA	NA	NA	NA	NA	NA	NA
NA	NA	NA	NA	NA	NA	NA
NA	NA	NA	NA	NA	NA	NA
NA	NA	NA	NA	NA	NA	NA
NA	NA	NA	NA	NA	NA	NA
NA	NA	NA	NA	NA	NA	NA
NA	NA	NA	NA	NA	NA	NA
NA	NA	NA	NA	NA	NA	NA
NA	NA	NA	NA	NA	NA	NA
NA	NA	NA	NA	NA	NA	NA
NA	NA	NA	NA	NA	NA	NA
NA	NA	NA	NA	NA	NA	NA
NA	NA	NA	NA	NA	NA	NA
NA	NA	NA	NA	NA	NA	NA
NA	NA	NA	NA	NA	NA	NA
NA	NA	NA	NA	NA	NA	NA
NA	NA	NA	NA	NA	NA	NA
NA	NA	NA	NA	NA	NA	NA
NA	NA	NA	NA	NA	NA	NA
NA	NA	NA	NA	NA	NA	NA
NA	NA	NA	NA	NA	NA	NA
NA	NA	NA	NA	NA	NA	NA
NA	NA	NA	NA	NA	NA	NA
NA	NA	NA	NA	NA	NA	NA
NA	NA	NA	NA	NA	NA	NA
NA	NA	NA	NA	NA	NA	NA
NA	NA	NA	NA	NA	NA	NA
NA	NA	NA	NA	NA	NA	NA
NA	NA	NA	NA	NA	NA	NA
NA	NA	NA	NA	NA	NA	NA
NA	NA	NA	NA	NA	NA	NA
NA	NA	NA	NA	NA	NA	NA
NA	NA	NA	NA	NA	NA	NA
NA	NA	NA	NA	NA	NA	NA
NA	NA	NA	NA	NA	NA	NA
NA	NA	NA	NA	NA	NA	NA
NA	NA	NA	NA	NA	NA	NA
NA	NA	NA	NA	NA	NA	NA
NA	NA	NA	NA	NA	NA	NA
NA	NA	NA	NA	NA	NA	NA

## Sheet: 6h
Rel. ab. Tannerellaceae	Intervention group	Normalized Vegetables	Subject_ID	Timepoint	Adj. ab. Tannerellaceae	Weight_quartile
-4	B	-0.498963	700002	T0	-2.80588	2
-4	B	-0.434638	700002	T1	-2.80588	2
-4	B	NA	700002	T2	-2.80588	2
-4	B	-2.70206	700002	T3	-2.80588	2
-4	B	-0.303284	700004	T0	-2.89592	2
-4	B	-0.855627	700004	T1	-2.89592	2
-4	B	NA	700004	T2	-2.89592	2
-4	B	-0.338605	700004	T3	-2.89592	2
-2.31011	A	-0.73415	700005	T0	-2.38194	1
-3.02328	A	-0.425023	700005	T1	-3.0951	1
-2.43342	A	NA	700005	T2	-2.50524	1
-2.20612	A	NA	700005	T3	-2.27795	1
-3.08679	B	0.689605	700006	T0	-3.26771	2
-2.71215	B	0.909897	700006	T1	-2.89308	2
-2.42035	B	0.709484	700006	T3	-2.60128	2
-4	A	0.846519	700007	T0	-2.98914	3
-4	A	0.581669	700007	T1	-2.98914	3
-4	A	NA	700007	T2	-2.98914	3
-4	A	-0.711979	700007	T3	-2.98914	3
-1.8198	C	-0.243728	700008	T0	-2.48896	3
-2.38521	C	1.0782	700008	T3	-3.05436	3
-1.88773	A	-3.02344	700009	T0	-2.35265	4
-1.78826	A	-3.97224	700009	T1	-2.25318	4
-1.68356	A	NA	700009	T2	-2.14848	4
-1.82546	A	-3.15143	700009	T3	-2.29039	4
-2.4489	A	0.0972107	700011	T0	-2.81353	3
-2.51507	A	0.0918933	700011	T1	-2.87971	3
-2.36039	A	NA	700011	T2	-2.72502	3
-2.33081	A	-0.0487772	700011	T3	-2.69544	3
-1.73009	C	-0.89421	700012	T0	-2.5128	4
-1.91828	C	0.389977	700012	T1	-2.701	4
-2.12243	C	NA	700012	T2	-2.90515	4
-2.16506	C	0.107779	700012	T3	-2.94778	4
-2.04218	A	0.628046	700013	T0	-2.99198	4
-1.69362	A	1.60081	700013	T1	-2.64342	4
-1.80179	A	NA	700013	T2	-2.75159	4
-1.94635	A	0.415052	700013	T3	-2.89615	4
-2.19506	B	-1.06662	700014	T0	-2.69539	1
-2.15921	B	0.138972	700014	T1	-2.65953	1
-4	C	-0.186822	700015	T0	-3.34455	1
-4	C	0.68291	700015	T1	-3.34455	1
-4	C	NA	700015	T2	-3.34455	1
-2.42796	C	-2.44544	700015	T3	-1.77251	1
-1.90031	A	0.0206777	700016	T0	-2.60278	4
-2.18116	A	0.496809	700016	T1	-2.88363	4
-2.08856	A	NA	700016	T2	-2.79103	4
-1.68662	A	NA	700016	T3	-2.3891	4
-1.97816	C	-0.625083	700017	T0	-2.3523	1
-2.73501	C	0.954093	700017	T1	-3.10915	1
-2.12662	C	NA	700017	T2	-2.50076	1
-2.59311	C	0.118262	700017	T3	-2.96725	1
-2.4324	B	0.159351	700018	T0	-2.93391	3
-2.14116	B	-0.0252039	700018	T1	-2.64267	3
-2.38563	B	NA	700018	T2	-2.88713	3
-2.29525	B	0.247243	700018	T3	-2.79675	3
-2.47092	A	0.372982	700019	T0	-3.01349	3
-2.06684	A	0.569256	700019	T1	-2.60941	3
-2.61145	A	NA	700019	T2	-3.15402	3
-2.34793	A	0.533546	700019	T3	-2.8905	3
-2.46738	B	-0.953152	700020	T0	-2.33423	4
-2.92497	B	2.42601	700020	T1	-2.79181	4
-2.72589	B	NA	700020	T2	-2.59273	4
-4	B	1.66468	700020	T3	-3.86684	4
-1.66597	A	-1.11498	700021	T0	-2.72596	4
-1.69114	A	1.69242	700021	T1	-2.75113	4
-1.94701	A	NA	700021	T2	-3.007	4
-1.72436	A	0.439646	700021	T3	-2.78435	4
-2.92488	C	0.541068	700022	T0	-3.1788	3
-2.38367	C	-0.0369363	700022	T1	-2.63759	3
-2.58253	C	NA	700022	T2	-2.83644	3
-2.37343	C	-0.257659	700022	T3	-2.62735	3
-2.45756	A	0.247243	700023	T0	-2.93393	4
-2.58535	A	0.764183	700023	T1	-3.06172	4
-2.32047	A	NA	700023	T2	-2.79684	4
-2.07403	A	0.525979	700023	T3	-2.5504	4
-4	A	0.662611	700024	T0	-3.04629	4
-4	A	0.512244	700024	T1	-3.04629	4
-4	A	NA	700024	T2	-3.04629	4
-4	A	0.898605	700024	T3	-3.04629	4
-3.10952	A	0.455782	700025	T0	-3.01171	3
-3.14497	A	1.71058	700025	T1	-3.04716	3
-3.29021	A	NA	700025	T2	-3.1924	3
-3.06255	A	1.27849	700025	T3	-2.96474	3
-2.80923	C	0.149202	700026	T0	-2.55638	4
-2.81397	C	1.23565	700026	T1	-2.56112	4
-4	C	NA	700026	T2	-3.74715	4
-4	C	0.541068	700026	T3	-3.74715	4
-2.5438	C	-0.630696	700027	T0	-2.92852	1
-2.22218	C	0.68291	700027	T1	-2.60689	1
-2.68843	C	NA	700027	T2	-3.07315	1
-2.69088	B	0.986266	700028	T0	-2.51453	3
-2.65709	B	0.662611	700028	T1	-2.48073	3
-2.51829	B	NA	700028	T2	-2.34193	3
-4	B	0.149202	700028	T3	-3.82364	3
-4	A	-0.833464	700029	T0	-3.05658	4
-2.56533	A	NA	700029	T2	-1.62191	4
-2.80919	B	0.06497	700030	T0	-3.1624	3
-2.36595	B	-0.00205738	700030	T1	-2.71917	3
-2.13349	B	NA	700030	T2	-2.4867	3
-2.21718	B	0.495255	700030	T3	-2.57039	3
-4	C	-0.522867	700031	T0	-3.69579	1
-2.7145	C	0.159351	700031	T1	-2.41029	1
-2.49786	C	NA	700031	T2	-2.19366	1
-2.70177	C	-0.391928	700031	T3	-2.39757	1
-1.96327	A	-4.85865	700032	T0	-2.20703	1
-2.50309	A	-0.436248	700032	T1	-2.74684	1
-2.4207	A	NA	700032	T2	-2.66446	1
-2.44986	A	-0.109685	700032	T3	-2.69361	1
-1.99558	B	-0.807365	700033	T0	-2.34948	1
-2.49896	B	0.0206777	700033	T1	-2.85286	1
-2.42283	B	NA	700033	T2	-2.77673	1
-2.61794	B	-0.615783	700033	T3	-2.97183	1
-2.23297	C	-1.12047	700034	T0	-1.9744	4
-2.40924	C	NA	700034	T2	-2.15066	4
-4	C	0.804489	700034	T3	-3.74143	4
-2.36088	C	0.869931	700036	T0	-2.62601	2
-2.93175	C	0.792222	700036	T1	-3.19689	2
-4	C	NA	700036	T2	-4.26514	2
-2.75383	C	1.4256	700036	T3	-3.01897	2
-2.13463	C	-1.00234	700038	T0	-2.27142	1
-2.78813	C	NA	700038	T2	-2.92492	1
-2.95955	C	-0.762935	700038	T3	-3.09634	1
-2.97826	C	-0.399731	700039	T0	-2.41275	1
-4	C	0.228227	700039	T1	-3.43448	1
-4	C	NA	700039	T2	-3.43448	1
-2.44353	C	-0.826889	700040	T0	-2.7188	1
-2.5393	C	0.585297	700040	T1	-2.81458	1
-2.57471	C	NA	700040	T2	-2.84998	1
-2.34762	C	NA	700040	T3	-2.62289	1
-2.68516	B	-1.71548	700041	T0	-2.03805	3
-4	B	1.0782	700041	T1	-3.35289	3
-4	B	NA	700041	T2	-3.35289	3
-4	B	0.702892	700041	T3	-3.35289	3
-2.61357	C	0.570723	700042	T0	-2.95054	3
-2.6136	C	1.39903	700042	T1	-2.95058	3
-2.52994	C	0.779836	700042	T3	-2.86691	3
-2.70955	B	-0.353614	700043	T0	-2.79782	2
-2.92318	B	-0.450826	700043	T1	-3.01145	2
-4	B	NA	700043	T2	-4.08827	2
-2.43585	B	-0.151533	700043	T3	-2.52412	2
-2.02729	A	-0.744356	700044	T0	-2.3816	1
-2.34532	A	1.24865	700044	T1	-2.69962	1
-2.66532	A	NA	700044	T2	-3.01962	1
-3.0352	A	0.189325	700044	T3	-3.38951	1
-2.63613	B	-0.809519	700045	T0	-3.04644	4
-2.72509	B	0.4315	700045	T1	-3.13541	4
-2.45967	B	NA	700045	T2	-2.86999	4
-1.73061	B	0.169421	700045	T3	-2.14092	4
-2.67916	B	1.2181	700047	T0	-2.95666	2
-2.68361	B	1.26152	700047	T1	-2.96111	2
-4	C	0.495255	700048	T0	-2.99195	1
-4	C	-0.304737	700048	T1	-2.99195	1
-4	C	NA	700048	T2	-2.99195	1
-4	C	0.592521	700048	T3	-2.99195	1
-2.29268	B	-0.64389	700049	T0	-2.56014	4
-2.40696	B	-1.72869	700049	T1	-2.67442	4
-2.2779	A	-1.31944	700050	T0	-2.60332	1
-2.6735	A	-0.387269	700050	T1	-2.99892	1
-2.27441	A	NA	700050	T2	-2.59983	1
-2.07008	A	-1.01494	700050	T3	-2.39551	1
-2.90811	B	0.722566	700051	T0	-3.06439	3
-2.53758	B	0.3206	700051	T1	-2.69386	3
-3.00688	B	NA	700051	T2	-3.16316	3
-2.36834	B	NA	700051	T3	-2.52462	3
-2.35137	A	-1.39556	700052	T0	-2.38605	2
-2.88496	A	0.06497	700052	T1	-2.91964	2
-2.66611	A	NA	700052	T2	-2.70079	2
-2.73591	A	-1.57856	700052	T3	-2.77059	2
-4	C	-0.410735	700053	T0	-2.94111	1
-4	C	-0.773374	700053	T1	-2.94111	1
-4	C	NA	700053	T2	-2.94111	1
-2.35465	C	-1.2087	700054	T0	-2.34591	1
-2.64462	C	-1.13987	700054	T1	-2.63587	1
-3.18628	C	-0.0849724	700054	T3	-3.17753	1
-2.58364	A	-0.467221	700055	T0	-2.75892	3
-2.70492	A	0.823273	700055	T1	-2.8802	3
-3.08714	A	NA	700055	T2	-3.26242	3
-2.73296	A	0.421657	700055	T3	-2.90824	3
-2.18748	B	-0.944336	700057	T0	-2.55382	1
-2.35962	B	-0.882741	700057	T1	-2.72596	1
-2.25741	B	NA	700057	T2	-2.62375	1
-2.46153	B	-0.0135783	700057	T3	-2.82787	1
-4	C	1.00205	700058	T0	-3.89447	4
-2.59046	C	0.948652	700058	T1	-2.48492	4
-3.20803	C	NA	700058	T2	-3.10249	4
-2.59505	C	0.381508	700058	T3	-2.48952	4
-3.46171	A	-0.217671	700059	T0	-3.00962	1
-3.25246	A	-0.24096	700059	T1	-2.80037	1
-4	A	NA	700059	T2	-3.54791	1
-3.27217	A	0.218612	700059	T3	-2.82008	1
-4	A	-0.820348	700061	T0	-3.50085	1
-2.98804	A	-0.941144	700061	T1	-2.48889	1
-2.29589	A	NA	700061	T2	-1.79673	1
-2.25337	A	-4.85865	700061	T3	-1.75422	1
-2.70395	A	0.662611	700062	T0	-3.03982	4
-2.52014	A	0.872827	700062	T1	-2.856	4
-2.10813	A	NA	700062	T2	-2.444	4
-2.5007	A	0.959512	700062	T3	-2.83656	4
-1.86315	C	-0.213605	700063	T0	-2.41048	2
-2.57126	C	1.08801	700063	T1	-3.11859	2
-2.32089	C	NA	700063	T2	-2.86821	2
-2.40655	C	0.39839	700063	T3	-2.95388	2
-1.79577	B	-1.40927	700065	T0	-2.72338	3
-1.62284	B	-0.470526	700065	T1	-2.55046	3
-1.59064	B	-0.756712	700065	T3	-2.51826	3
-1.84843	A	-0.955567	700066	T0	-2.48745	4
-2.05954	A	0.105673	700066	T1	-2.69856	4
-2.02601	A	NA	700066	T2	-2.66502	4
-2.19935	A	-0.882741	700066	T3	-2.83837	4
-2.69021	C	-1.76459	700067	T0	NA	NA
-2.1625	C	0.655772	700068	T0	-2.62705	2
-1.84631	C	-0.0727932	700068	T1	-2.31086	2
-2.30015	C	NA	700068	T2	-2.76471	2
-3.11037	C	0.689605	700068	T3	-3.57492	2
-2.13286	B	-0.250674	700069	T0	-1.62948	3
-4	B	-0.123483	700069	T1	-3.49662	3
-4	B	NA	700069	T2	-3.49662	3
-4	B	-0.0487772	700069	T3	-3.49662	3
-4	B	0.406748	700070	T0	-3.08433	1
-4	B	0.79837	700070	T1	-3.08433	1
-4	B	NA	700070	T2	-3.08433	1
-4	B	NA	700070	T3	-3.08433	1
-1.79422	B	0.00936067	700071	T0	-2.29087	1
-2.53056	B	1.07326	700071	T1	-3.02721	1
-2.95999	B	NA	700071	T2	-3.45663	1
-2.63506	B	-0.173639	700071	T3	-3.1317	1
-2.40359	C	-0.686264	700072	T0	-2.8384	1
-2.26682	C	-0.131072	700072	T1	-2.70164	1
-2.28806	C	NA	700072	T2	-2.72287	1
-2.30202	C	0.34706	700072	T3	-2.73684	1
-3.21975	A	-1.79219	700073	T0	-2.87393	4
-3.24186	A	1.3601	700073	T1	-2.89604	4
-3.21846	A	NA	700073	T2	-2.87264	4
-3.22921	A	0.628046	700073	T3	-2.88339	4
-3.3208	B	-1.44776	700074	T0	-2.52798	1
-3.59903	B	-0.216314	700074	T1	-2.8062	1
-3.26909	B	NA	700074	T2	-2.47627	1
-4	B	-0.0727932	700074	T3	-3.20717	1
-2.41277	A	0.311658	700076	T0	-1.93729	4
-4	A	0.940445	700076	T1	-3.52452	4
-4	A	NA	700076	T2	-3.52452	4
-4	A	0.964908	700076	T3	-3.52452	4
-2.35668	C	-1.24759	700080	T0	-2.39259	3
-3.02425	C	-0.239578	700080	T1	-3.06016	3
-2.82061	C	NA	700080	T2	-2.85653	3
-2.80813	C	0.138972	700080	T3	-2.84405	3
-4	A	-0.965274	700082	T0	-2.98538	3
-4	A	1.40286	700082	T1	-2.98538	3
-4	A	NA	700082	T2	-2.98538	3
-4	A	0.189325	700082	T3	-2.98538	3
-2.75563	B	-0.53673	700084	T0	-2.64535	3
-2.67483	B	0.495255	700084	T1	-2.56455	3
-2.57926	B	NA	700084	T2	-2.46898	3
-3.36931	B	-0.463925	700084	T3	-3.25904	3
-1.92916	C	-0.205511	700085	T0	-2.63912	2
-2.44439	C	0.959512	700085	T1	-3.15435	2
-4	C	NA	700085	T2	-4.70996	2
-1.87127	C	0.169421	700085	T3	-2.58123	2
-4	B	-0.982439	700086	T0	-2.89491	3
-4	B	0.92665	700086	T1	-2.89491	3
-4	B	NA	700086	T2	-2.89491	3
-4	B	-1.46565	700086	T3	-2.89491	3
-3.01121	A	-0.507449	700088	T0	-2.88278	4
-2.58897	A	-1.46926	700088	T1	-2.46054	4
-2.70764	A	NA	700088	T2	-2.57921	4
-2.91571	A	-0.965274	700088	T3	-2.78728	4
-2.60246	B	0.149202	700089	T0	-3.15844	2
-2.53898	B	-0.00205738	700089	T1	-3.09495	2
-1.51387	B	NA	700089	T2	-2.06985	2
-1.37134	B	-0.987386	700089	T3	-1.92732	2
-4	B	0.338301	700090	T0	-2.97719	2
-4	B	0.107779	700090	T1	-2.97719	2
-4	B	NA	700090	T2	-2.97719	2
-4	B	-0.0135783	700090	T3	-2.97719	2
-1.66905	C	0.735516	700092	T0	-2.31908	2
-2.41359	C	0.563374	700092	T1	-3.06363	2
-2.33773	C	NA	700092	T2	-2.98776	2
-2.39219	C	-0.173639	700092	T3	-3.04223	2
-1.92956	C	0.237771	700093	T0	-2.67821	1
-1.99939	C	0.510709	700093	T1	-2.74803	1
-2.06	C	NA	700093	T2	-2.80864	1
-2.10951	C	-0.364227	700093	T3	-2.85816	1
-2.52324	B	-0.754644	700094	T0	-2.66619	4
-2.54649	B	0.0430156	700094	T1	-2.68944	4
-2.42582	B	NA	700094	T2	-2.56877	4
-2.93655	B	0.613955	700094	T3	-3.0795	4
-4	B	-0.690187	700095	T0	-3.47867	3
-2.09162	B	-0.873639	700095	T1	-1.57029	3
-4	B	NA	700095	T2	-3.47867	3
-4	B	0.423303	700095	T3	-3.47867	3
-1.98709	A	-1.15391	700096	T0	NA	NA
-4	C	-0.421834	700097	T0	-2.97992	1
-4	C	0.479612	700097	T1	-2.97992	1
-4	C	NA	700097	T2	-2.97992	1
-4	C	0.439646	700097	T3	-2.97992	1
-2.0577	B	-0.341593	700098	T0	-2.57179	1
-2.41713	B	0.495255	700098	T1	-2.93121	1
-4	C	-0.719997	700099	T0	-4.00619	3
-2.20698	C	-1.29714	700099	T1	-2.21318	3
-4	C	NA	700099	T2	-4.00619	3
-1.88221	C	-0.742308	700099	T3	-1.88841	3
-2.72046	A	0.218612	700101	T0	-3.09249	2
-2.37717	A	0.202098	700101	T1	-2.74919	2
-2.16383	A	NA	700101	T2	-2.53585	2
-2.18668	A	-0.178896	700101	T3	-2.5587	2
-2.81227	A	1.30765	700102	T0	-3.04964	2
-2.74255	A	1.58433	700102	T1	-2.97992	2
-3.1177	A	NA	700102	T2	-3.35508	2
-2.65861	A	0.716042	700102	T3	-2.89598	2
-2.13514	A	0.237771	700104	T0	-2.59812	2
-2.45359	A	0.229185	700104	T1	-2.91656	2
-2.37525	A	NA	700104	T2	-2.83823	2
-2.42623	A	0.0318954	700104	T3	-2.88921	2
-4	C	0.189325	700105	T0	-3.01803	2
-4	C	0.937698	700105	T1	-3.01803	2
-4	C	NA	700105	T2	-3.01803	2
-4	C	0.275248	700105	T3	-3.01803	2
-2.62338	A	0.676179	700106	T0	-2.80919	4
-2.54334	A	0.520655	700106	T1	-2.72915	4
-2.1437	A	NA	700106	T2	-2.32952	4
-2.95824	A	0.561899	700106	T3	-3.14406	4
-2.5387	A	-0.89421	700108	T0	-2.93512	2
-2.7061	A	0.00252208	700108	T1	-3.10252	2
-2.64342	A	NA	700108	T2	-3.03983	2
-1.78503	A	-0.0849724	700108	T3	-2.18145	2
-4	B	-0.115938	700109	T0	-3.35533	3
-2.69523	B	0.0540399	700109	T1	-2.05056	3
-4	B	NA	700109	T2	-3.35533	3
-4	B	0.256646	700109	T3	-3.35533	3
-1.60101	B	0.533546	700110	T0	NA	NA
-2.00877	A	0.599706	700112	T0	-2.887	4
-1.84395	A	0.820262	700112	T1	-2.72218	4
-2.59605	A	NA	700112	T2	-3.47428	4
-1.8648	A	-0.225842	700112	T3	-2.74303	4
-1.94633	C	-3.97224	700115	T0	-2.34857	2
-2.22972	C	0.149202	700115	T1	-2.63196	2
-2.00345	C	NA	700115	T2	-2.40569	2
-2.88062	B	0.381508	700116	T0	-2.24914	4
-4	B	0.662611	700116	T1	-3.36852	4
-4	B	NA	700116	T2	-3.36852	4
-4	B	0.773598	700116	T3	-3.36852	4
-2.1335	C	-1.01241	700117	T0	-2.79504	3
-2.06235	C	0.218612	700117	T1	-2.72389	3
-2.27518	C	NA	700117	T2	-2.93672	3
-1.93219	C	-0.257659	700117	T3	-2.59373	3
-2.18311	B	0.06497	700118	T0	-2.99182	3
-2.19371	B	1.47351	700118	T1	-3.00242	3
-2.00897	B	NA	700118	T2	-2.81767	3
-1.82705	B	1.44053	700118	T3	-2.63575	3
-2.21406	C	-0.186822	700119	T0	-2.66483	1
-2.42433	C	0.439646	700119	T1	-2.8751	1
-2.58358	C	NA	700119	T2	-3.03435	1
-2.04281	A	-0.554272	700120	T0	-2.16962	1
-2.41043	A	-2.37019	700120	T1	-2.53723	1
-2.70401	A	NA	700120	T2	-2.83081	1
-2.51942	A	-4.85865	700120	T3	-2.64622	1
-1.50294	A	-0.628822	700122	T0	-2.50277	3
-2.0569	A	-0.371862	700122	T1	-3.05673	3
-1.84792	A	NA	700122	T2	-2.84775	3
-1.4579	A	0.138972	700122	T3	-2.45773	3
-2.10481	B	-0.512568	700123	T0	-2.51501	4
-2.52344	B	0.816639	700123	T1	-2.93365	4
-2.20201	B	NA	700123	T2	-2.61221	4
-2.58317	B	0.329481	700123	T3	-2.99337	4
-2.32403	A	-0.0727932	700124	T0	-2.81074	3
-2.23339	A	1.33616	700124	T1	-2.72009	3
-2.10683	A	NA	700124	T2	-2.59353	3
-2.6241	A	0.975632	700124	T3	-3.1108	3
-2.52638	C	0.689605	700125	T0	-2.83778	3
-2.3731	C	0.858278	700125	T1	-2.68451	3
-2.38898	C	NA	700125	T2	-2.70038	3
-2.80027	C	0.189325	700125	T3	-3.11167	3
-4	B	-0.625083	700127	T0	-2.97988	3
-4	B	-0.0607288	700127	T1	-2.97988	3
-4	B	NA	700127	T2	-2.97988	3
-4	B	1.18226	700127	T3	-2.97988	3
-3.23238	C	-1.74651	700132	T0	-2.37133	3
-4	C	0.39839	700132	T1	-3.13895	3
-4	C	NA	700132	T2	-3.13895	3
-4	C	0.199162	700132	T3	-3.13895	3
-4	C	1.05833	700133	T0	-3.03252	1
-4	C	-0.128537	700133	T1	-3.03252	1
-4	C	NA	700133	T2	-3.03252	1
-4	C	0.816639	700133	T3	-3.03252	1
-1.81543	C	-0.297491	700134	T0	-2.62005	2
-1.95829	C	0.3206	700134	T1	-2.7629	2
-1.90698	C	NA	700134	T2	-2.71159	2
-2.13051	C	0.741943	700134	T3	-2.93512	2
-2.22092	B	-0.566696	700135	T0	-2.75713	4
-2.44012	B	0.696266	700135	T1	-2.97633	4
-2.83816	B	NA	700135	T2	-3.37436	4
-2.05841	B	0.0206777	700135	T3	-2.59461	4
-2.41711	A	-0.31495	700136	T0	-2.85952	3
-2.34573	A	0.433134	700136	T1	-2.78814	3
-2.27677	A	NA	700136	T2	-2.71918	3
-2.17541	A	-0.649586	700136	T3	-2.61782	3
-4	B	0.898605	700137	T0	-4.01105	2
-2.51329	B	0.533546	700137	T1	-2.52435	2
-2.4138	B	NA	700137	T2	-2.42486	2
-2.22079	B	0.479612	700137	T3	-2.23184	2
-2.72601	B	-0.515992	700138	T0	-3.04106	4
-2.17807	B	0.381508	700138	T1	-2.49311	4
-2.53836	C	-0.337113	700142	T0	-2.75574	3
-2.72731	C	0.959512	700142	T1	-2.94468	3
-2.52913	C	NA	700142	T2	-2.7465	3
-2.62736	C	0.247243	700142	T3	-2.84473	3
-3.05565	B	-0.552507	700143	T0	-3.06795	2
-2.63463	B	0.964908	700143	T1	-2.64694	2
-1.85163	B	NA	700143	T2	-1.86393	2
-2.83345	B	0.0430156	700143	T3	-2.84575	2
-4	C	-0.509153	700144	T0	-3.02171	4
-4	C	0.858278	700144	T1	-3.02171	4
-4	C	NA	700144	T2	-3.02171	4
-4	C	1.14071	700144	T3	-3.02171	4
-4	C	0.592521	700145	T0	-3.90695	2
-2.03969	C	0.487457	700145	T1	-1.94664	2
-2.454	C	NA	700145	T2	-2.36095	2
-3.00991	C	NA	700145	T3	-2.91686	2
-2.10357	B	0.159351	700146	T0	-2.66108	4
-2.46098	B	0.487457	700146	T1	-3.01849	4
-2.52048	B	NA	700146	T2	-3.07799	4
-2.22587	B	0.510709	700146	T3	-2.78338	4
-2.99676	A	-0.390373	700147	T0	-3.18555	2
-2.4884	A	0.00936067	700147	T1	-2.67718	2
-2.13564	A	NA	700147	T2	-2.32442	2
-2.30366	A	-0.16449	700147	T3	-2.49244	2
-2.78187	A	0.599706	700148	T0	-3.02426	4
-2.99198	A	2.19919	700148	T1	-3.23438	4
-2.66645	A	NA	700148	T2	-2.90885	4
-2.55942	A	1.77505	700148	T3	-2.80182	4
-2.31114	B	-0.220389	700149	T0	-2.81726	3
-2.48506	B	1.10743	700149	T1	-2.99118	3
-2.43465	B	NA	700149	T2	-2.94077	3
-2.27991	B	1.0683	700149	T3	-2.78603	3
-4	A	-0.781787	700150	T0	-2.96231	2
-4	A	-0.0487772	700150	T1	-2.96231	2
-4	A	NA	700150	T2	-2.96231	2
-1.76272	C	0.541068	700151	T0	-2.71962	2
-2.06533	C	1.29107	700151	T1	-3.02223	2
-1.92442	C	1.47712	700151	T3	-2.88132	2
-1.98661	A	-1.07721	700155	T0	-1.88992	4
-2.49891	A	-0.758783	700155	T1	-2.40223	4
-1.64268	A	NA	700155	T2	-1.546	4
-4	A	-0.566696	700155	T3	-3.90332	4
-1.67123	C	-1.5398	700156	T0	-2.5147	1
-1.49623	C	-0.698068	700156	T1	-2.3397	1
-1.70021	C	NA	700156	T2	-2.54368	1
-2.18872	C	0.0540399	700156	T3	-3.0322	1
-2.14911	A	0.149202	700158	T0	-2.93546	4
-1.82115	A	0.741943	700158	T1	-2.60749	4
-2.56363	A	NA	700158	T2	-3.34998	4
-1.98809	A	-0.177579	700158	T3	-2.77443	4
-4	C	-0.334136	700159	T0	-2.90727	2
-4	C	-1.03279	700159	T1	-2.90727	2
-4	C	NA	700159	T2	-2.90727	2
-4	C	0.138972	700159	T3	-2.90727	2
-3.12507	C	1.15471	700162	T0	-2.89808	2
-4	C	1.32808	700162	T1	-3.77301	2
-2.30282	C	NA	700162	T2	-2.07583	2
-2.56662	C	0.541068	700162	T3	-2.33963	2
-2.8783	A	-1.93991	700164	T0	-2.17134	4
-4	A	1.26579	700164	T1	-3.29304	4
-4	A	NA	700164	T2	-3.29304	4
-4	A	0.68291	700164	T3	-3.29304	4
-4	B	-1.02511	700165	T0	-2.86215	1
-4	B	0.406748	700165	T1	-2.86215	1
-4	B	NA	700165	T2	-2.86215	1
-4	B	-1.68092	700165	T3	-2.86215	1
-2.16141	B	-0.249282	700166	T0	-2.56995	2
-2.35601	B	0.128658	700166	T1	-2.76454	2
-2.43351	B	NA	700166	T2	-2.84205	2
-2.60204	B	0.06497	700166	T3	-3.01058	2
-3.17744	B	1.1026	700167	T0	-3.24954	2
-2.43356	B	-0.296047	700167	T1	-2.50565	2
-2.87367	B	NA	700167	T3	-2.94576	2
-2.25128	A	-3.45373	700168	T0	-2.48122	3
-2.18148	A	-1.43012	700168	T1	-2.41142	3
-4	A	-2.0207	700169	T0	-2.94645	4
-4	A	0.716042	700169	T1	-2.94645	4
-2.14732	A	NA	700169	T2	-1.09377	4
-4	A	1.00727	700169	T3	-2.94645	4
-1.95376	C	-1.3619	700170	T0	-2.641	3
-2.08552	C	0.455782	700170	T1	-2.77276	3
-1.92557	C	NA	700170	T2	-2.61281	3
-2.11867	C	0.676179	700170	T3	-2.8059	3
-4	A	0.635034	700171	T0	-3.12211	4
-4	A	1.2003	700171	T1	-3.12211	4
-4	A	NA	700171	T2	-3.12211	4
-1.97868	A	0.247243	700173	T0	-3.10335	3
-1.52693	A	2.29784	700173	T1	-2.65159	3
-1.98128	A	NA	700173	T2	-3.10595	3
-1.60975	A	0.247243	700173	T3	-2.73441	3
-2.34326	C	-0.210901	700174	T0	-2.98905	2
-1.941	C	0.107779	700174	T1	-2.58679	2
-1.97522	C	NA	700174	T2	-2.62101	2
-2.0673	C	0.256646	700174	T3	-2.71309	2
-2.04727	A	-2.90711	700175	T0	NA	NA
-1.84387	A	-0.566696	700176	T0	-2.35909	4
-2.57079	A	0.51913	700176	T1	-3.08601	4
-2.06218	A	NA	700176	T2	-2.57739	4
-2.41964	A	0.510709	700176	T3	-2.93486	4
-2.51441	B	0.128658	700177	T0	-2.81644	3
-2.65009	B	0.702892	700177	T1	-2.95211	3
-3.20697	B	NA	700177	T2	-3.509	3
-2.45384	B	0.107779	700177	T3	-2.75587	3
-4	C	-0.659136	700178	T0	-2.89848	1
-4	C	-0.00205738	700178	T1	-2.89848	1
-4	C	NA	700178	T2	-2.89848	1
-4	C	-0.775472	700178	T3	-2.89848	1
-4	B	0.964908	700179	T0	-3.12431	4
-4	B	1.2269	700179	T1	-3.12431	4
-4	B	1.7344	700179	T3	-3.12431	4
-4	B	0.149202	700181	T0	-2.87348	2
-4	B	-0.387269	700181	T1	-2.87348	2
-4	B	NA	700181	T2	-2.87348	2
-4	B	-1.79219	700181	T3	-2.87348	2
-4	C	0.471718	700183	T0	-3.55166	1
-4	C	-0.540219	700183	T1	-3.55166	1
-4	C	NA	700183	T2	-3.55166	1
-2.1012	C	0.729058	700183	T3	-1.65287	1
-4	C	-0.00205738	700184	T0	-2.92303	2
-4	C	-0.568481	700184	T1	-2.92303	2
-4	C	NA	700184	T2	-2.92303	2
-4	C	-0.283122	700184	T3	-2.92303	2
-4	C	1.13601	700185	T0	-3.05617	1
-4	C	0.256646	700185	T1	-3.05617	1
-4	C	NA	700185	T2	-3.05617	1
-4	C	0.915506	700185	T3	-3.05617	1
-4	A	-0.606549	700187	T0	-2.97041	1
-4	A	1.32402	700187	T1	-2.97041	1
-4	A	NA	700187	T2	-2.97041	1
-4	A	-0.445948	700187	T3	-2.97041	1
-2.44548	C	0.0206777	700189	T0	-2.85686	2
-2.48564	C	0.3644	700189	T1	-2.89702	2
-4	C	NA	700189	T2	-4.41138	2
-2.35848	C	0.828675	700189	T3	-2.76986	2
-3.06406	C	0.0430156	700190	T0	-2.9145	2
-2.88451	C	0.138972	700190	T1	-2.73495	2
-2.94279	C	NA	700190	T2	-2.79324	2
-3.08348	C	0.0206777	700190	T3	-2.93392	2
-2.10545	C	0.302652	700191	T0	-2.73252	1
-2.22911	C	0.0758074	700191	T1	-2.85618	1
-2.34077	C	NA	700191	T2	-2.96784	1
-2.10146	C	-0.0727932	700191	T3	-2.72853	1
NA	NA	NA	NA	NA	NA	NA
NA	NA	NA	NA	NA	NA	NA
NA	NA	NA	NA	NA	NA	NA
NA	NA	NA	NA	NA	NA	NA
NA	NA	NA	NA	NA	NA	NA
NA	NA	NA	NA	NA	NA	NA
NA	NA	NA	NA	NA	NA	NA
NA	NA	NA	NA	NA	NA	NA
NA	NA	NA	NA	NA	NA	NA
NA	NA	NA	NA	NA	NA	NA
NA	NA	NA	NA	NA	NA	NA
NA	NA	NA	NA	NA	NA	NA
NA	NA	NA	NA	NA	NA	NA
NA	NA	NA	NA	NA	NA	NA
NA	NA	NA	NA	NA	NA	NA
NA	NA	NA	NA	NA	NA	NA
NA	NA	NA	NA	NA	NA	NA
NA	NA	NA	NA	NA	NA	NA
NA	NA	NA	NA	NA	NA	NA
NA	NA	NA	NA	NA	NA	NA
NA	NA	NA	NA	NA	NA	NA
NA	NA	NA	NA	NA	NA	NA
NA	NA	NA	NA	NA	NA	NA
NA	NA	NA	NA	NA	NA	NA
NA	NA	NA	NA	NA	NA	NA
NA	NA	NA	NA	NA	NA	NA
NA	NA	NA	NA	NA	NA	NA
NA	NA	NA	NA	NA	NA	NA
NA	NA	NA	NA	NA	NA	NA
NA	NA	NA	NA	NA	NA	NA
NA	NA	NA	NA	NA	NA	NA
NA	NA	NA	NA	NA	NA	NA
NA	NA	NA	NA	NA	NA	NA
NA	NA	NA	NA	NA	NA	NA
NA	NA	NA	NA	NA	NA	NA
NA	NA	NA	NA	NA	NA	NA
NA	NA	NA	NA	NA	NA	NA
NA	NA	NA	NA	NA	NA	NA
NA	NA	NA	NA	NA	NA	NA
NA	NA	NA	NA	NA	NA	NA
NA	NA	NA	NA	NA	NA	NA
NA	NA	NA	NA	NA	NA	NA
NA	NA	NA	NA	NA	NA	NA
NA	NA	NA	NA	NA	NA	NA
NA	NA	NA	NA	NA	NA	NA
NA	NA	NA	NA	NA	NA	NA
NA	NA	NA	NA	NA	NA	NA
NA	NA	NA	NA	NA	NA	NA
NA	NA	NA	NA	NA	NA	NA
NA	NA	NA	NA	NA	NA	NA
NA	NA	NA	NA	NA	NA	NA
NA	NA	NA	NA	NA	NA	NA
NA	NA	NA	NA	NA	NA	NA
NA	NA	NA	NA	NA	NA	NA
NA	NA	NA	NA	NA	NA	NA
NA	NA	NA	NA	NA	NA	NA

## Sheet: 6i
Rel. ab. Tannerellaceae	Intervention group	Normalized Fiber	Subject_ID	Timepoint	Adj. ab. Tannerellaceae	Weight_quartile
-4	B	0.2424	700002	T0	-2.99189	2
-4	B	0.826057	700002	T1	-2.99189	2
-4	B	NA	700002	T2	-2.99189	2
-4	B	0.20314	700002	T3	-2.99189	2
-4	B	-0.306864	700004	T0	-2.96148	2
-4	B	-0.0289784	700004	T1	-2.96148	2
-4	B	NA	700004	T2	-2.96148	2
-4	B	0.0526357	700004	T3	-2.96148	2
-2.31011	A	-1.22411	700005	T0	-2.42831	1
-3.02328	A	0.372388	700005	T1	-3.14147	1
-2.43342	A	NA	700005	T2	-2.55162	1
-2.20612	A	NA	700005	T3	-2.32432	1
-3.08679	B	0.7991	700006	T0	-3.20096	2
-2.71215	B	0.659646	700006	T1	-2.82632	2
-2.42035	B	0.177028	700006	T3	-2.53452	2
-4	A	2.30927	700007	T0	-2.97113	3
-4	A	-0.441245	700007	T1	-2.97113	3
-4	A	NA	700007	T2	-2.97113	3
-4	A	-0.859828	700007	T3	-2.97113	3
-1.8198	C	-0.424036	700008	T0	-2.43639	3
-2.38521	C	1.40899	700008	T3	-3.0018	3
-1.88773	A	-1.16263	700009	T0	-2.65117	4
-1.78826	A	-1.47064	700009	T1	-2.55171	4
-1.68356	A	NA	700009	T2	-2.44701	4
-1.82546	A	-1.01016	700009	T3	-2.58891	4
-2.4489	A	-0.302292	700011	T0	-2.79703	3
-2.51507	A	-0.551913	700011	T1	-2.8632	3
-2.36039	A	NA	700011	T2	-2.70851	3
-2.33081	A	-0.798788	700011	T3	-2.67894	3
-1.73009	C	0.105992	700012	T0	-2.53018	4
-1.91828	C	-0.072913	700012	T1	-2.71837	4
-2.12243	C	NA	700012	T2	-2.92252	4
-2.16506	C	0.217937	700012	T3	-2.96515	4
-2.04218	A	0.297748	700013	T0	-2.94287	4
-1.69362	A	0.665205	700013	T1	-2.59431	4
-1.80179	A	NA	700013	T2	-2.70248	4
-1.94635	A	1.16095	700013	T3	-2.84704	4
-2.19506	B	-0.137492	700014	T0	-2.74417	1
-2.15921	B	0.164494	700014	T1	-2.70832	1
-4	C	-1.12605	700015	T0	-3.33544	1
-4	C	-0.989009	700015	T1	-3.33544	1
-4	C	NA	700015	T2	-3.33544	1
-2.42796	C	-3.46219	700015	T3	-1.76339	1
-1.90031	A	0.516063	700016	T0	-2.6079	4
-2.18116	A	0.444326	700016	T1	-2.88874	4
-2.08856	A	NA	700016	T2	-2.79615	4
-1.68662	A	NA	700016	T3	-2.39421	4
-1.97816	C	0.363472	700017	T0	-2.33452	1
-2.73501	C	0.380779	700017	T1	-3.09137	1
-2.12662	C	NA	700017	T2	-2.48298	1
-2.59311	C	-0.457881	700017	T3	-2.94947	1
-2.4324	B	-0.170436	700018	T0	-2.91753	3
-2.14116	B	0.931909	700018	T1	-2.6263	3
-2.38563	B	NA	700018	T2	-2.87076	3
-2.29525	B	0.375024	700018	T3	-2.78038	3
-2.47092	A	0.357675	700019	T0	-2.95403	3
-2.06684	A	0.808486	700019	T1	-2.54996	3
-2.61145	A	NA	700019	T2	-3.09457	3
-2.34793	A	0.697286	700019	T3	-2.83105	3
-2.46738	B	0.617245	700020	T0	-2.40865	4
-2.92497	B	3.20971	700020	T1	-2.86624	4
-2.72589	B	NA	700020	T2	-2.66715	4
-4	B	2.38106	700020	T3	-3.94127	4
-1.66597	A	-3.74594	700021	T0	-2.56126	4
-1.69114	A	0.383734	700021	T1	-2.58643	4
-1.94701	A	NA	700021	T2	-2.8423	4
-1.72436	A	-0.0400832	700021	T3	-2.61965	4
-2.92488	C	1.11887	700022	T0	-3.18536	3
-2.38367	C	1.73168	700022	T1	-2.64416	3
-2.58253	C	NA	700022	T2	-2.84301	3
-2.37343	C	2.01713	700022	T3	-2.63391	3
-2.45756	A	0.961972	700023	T0	-2.95319	4
-2.58535	A	0.315528	700023	T1	-3.08097	4
-2.32047	A	NA	700023	T2	-2.81609	4
-2.07403	A	1.39539	700023	T3	-2.56965	4
-4	A	0.743284	700024	T0	-3.00726	4
-4	A	0.536639	700024	T1	-3.00726	4
-4	A	NA	700024	T2	-3.00726	4
-4	A	-0.0618547	700024	T3	-3.00726	4
-3.10952	A	-0.547138	700025	T0	-2.87659	3
-3.14497	A	1.43043	700025	T1	-2.91204	3
-3.29021	A	NA	700025	T2	-3.05728	3
-3.06255	A	1.24942	700025	T3	-2.82962	3
-2.80923	C	0.978215	700026	T0	-2.57981	4
-2.81397	C	0.856503	700026	T1	-2.58455	4
-4	C	NA	700026	T2	-3.77058	4
-4	C	1.26785	700026	T3	-3.77058	4
-2.5438	C	-0.403317	700027	T0	-2.93392	1
-2.22218	C	0.977315	700027	T1	-2.6123	1
-2.68843	C	NA	700027	T2	-3.07855	1
-2.69088	B	-0.428842	700028	T0	-2.4392	3
-2.65709	B	0.0879039	700028	T1	-2.40541	3
-2.51829	B	NA	700028	T2	-2.2666	3
-4	B	0.10985	700028	T3	-3.74831	3
-4	A	-1.21745	700029	T0	-3.06227	4
-2.56533	A	NA	700029	T2	-1.62759	4
-2.80919	B	0.546325	700030	T0	-3.13847	3
-2.36595	B	0.42521	700030	T1	-2.69524	3
-2.13349	B	NA	700030	T2	-2.46277	3
-2.21718	B	-0.187803	700030	T3	-2.54646	3
-4	C	0.762032	700031	T0	-3.76419	1
-2.7145	C	0.632844	700031	T1	-2.47869	1
-2.49786	C	NA	700031	T2	-2.26205	1
-2.70177	C	0.658621	700031	T3	-2.46596	1
-1.96327	A	-3.48461	700032	T0	-2.31904	1
-2.50309	A	-1.65423	700032	T1	-2.85885	1
-2.4207	A	NA	700032	T2	-2.77647	1
-2.44986	A	-1.34492	700032	T3	-2.80562	1
-1.99558	B	-1.04621	700033	T0	-2.37332	1
-2.49896	B	-0.0854139	700033	T1	-2.8767	1
-2.42283	B	NA	700033	T2	-2.80057	1
-2.61794	B	-0.676804	700033	T3	-2.99568	1
-2.23297	C	0.156943	700034	T0	-2.03568	4
-2.40924	C	NA	700034	T2	-2.21194	4
-4	C	0.70132	700034	T3	-3.80271	4
-2.36088	C	0.1265	700036	T0	-2.54433	2
-2.93175	C	1.48392	700036	T1	-3.1152	2
-4	C	NA	700036	T2	-4.18345	2
-2.75383	C	0.961067	700036	T3	-2.93728	2
-2.13463	C	-0.242145	700038	T0	-2.35384	1
-2.78813	C	NA	700038	T2	-3.00734	1
-2.95955	C	-0.570824	700038	T3	-3.17876	1
-2.97826	C	-0.276548	700039	T0	-2.40684	1
-4	C	-0.6363	700039	T1	-3.42858	1
-4	C	NA	700039	T2	-3.42858	1
-2.44353	C	-1.19757	700040	T0	-2.72438	1
-2.5393	C	1.00594	700040	T1	-2.82015	1
-2.57471	C	NA	700040	T2	-2.85556	1
-2.34762	C	NA	700040	T3	-2.62847	1
-2.68516	B	-2.00386	700041	T0	-2.03701	3
-4	B	1.03598	700041	T1	-3.35185	3
-4	B	NA	700041	T2	-3.35185	3
-4	B	0.233866	700041	T3	-3.35185	3
-2.61357	C	0.694256	700042	T0	-2.84249	3
-2.6136	C	0.99435	700042	T1	-2.84253	3
-2.52994	C	0.871584	700042	T3	-2.75886	3
-2.70955	B	-1.02358	700043	T0	-2.78134	2
-2.92318	B	-0.727041	700043	T1	-2.99497	2
-4	B	NA	700043	T2	-4.07179	2
-2.43585	B	-1.05242	700043	T3	-2.50764	2
-2.02729	A	-1.48439	700044	T0	-2.33905	1
-2.34532	A	0.879759	700044	T1	-2.65707	1
-2.66532	A	NA	700044	T2	-2.97707	1
-3.0352	A	0.0328191	700044	T3	-3.34696	1
-2.63613	B	-0.834524	700045	T0	-3.03212	4
-2.72509	B	-0.0632343	700045	T1	-3.12109	4
-2.45967	B	NA	700045	T2	-2.85566	4
-1.73061	B	0.330832	700045	T3	-2.1266	4
-2.67916	B	0.195708	700047	T0	-2.83681	2
-2.68361	B	0.925484	700047	T1	-2.84126	2
-4	C	-1.82663	700048	T0	-2.88661	1
-4	C	-1.6963	700048	T1	-2.88661	1
-4	C	NA	700048	T2	-2.88661	1
-4	C	-1.18441	700048	T3	-2.88661	1
-2.29268	B	-0.353057	700049	T0	-2.6973	4
-2.40696	B	0.366943	700049	T1	-2.81158	4
-2.2779	A	-1.21523	700050	T0	-2.6538	1
-2.6735	A	-1.14197	700050	T1	-3.0494	1
-2.27441	A	NA	700050	T2	-2.65031	1
-2.07008	A	-1.13032	700050	T3	-2.44598	1
-2.90811	B	-0.348398	700051	T0	-2.99409	3
-2.53758	B	-0.667941	700051	T1	-2.62356	3
-3.00688	B	NA	700051	T2	-3.09286	3
-2.36834	B	NA	700051	T3	-2.45432	3
-2.35137	A	0.680064	700052	T0	-2.54677	2
-2.88496	A	0.221447	700052	T1	-3.08036	2
-2.66611	A	NA	700052	T2	-2.86151	2
-2.73591	A	1.16178	700052	T3	-2.93131	2
-4	C	-0.655587	700053	T0	-2.99402	1
-4	C	-0.550508	700053	T1	-2.99402	1
-4	C	NA	700053	T2	-2.99402	1
-2.35465	C	-0.404905	700054	T0	-2.4359	1
-2.64462	C	-0.593026	700054	T1	-2.72586	1
-3.18628	C	0.361155	700054	T3	-3.26752	1
-2.58364	A	-0.00460951	700055	T0	-2.71984	3
-2.70492	A	-0.577877	700055	T1	-2.84111	3
-3.08714	A	NA	700055	T2	-3.22333	3
-2.73296	A	-0.475566	700055	T3	-2.86915	3
-2.18748	B	-1.11965	700057	T0	-2.56506	1
-2.35962	B	-1.11326	700057	T1	-2.7372	1
-2.25741	B	NA	700057	T2	-2.63499	1
-2.46153	B	-1.37786	700057	T3	-2.83912	1
-4	C	1.30902	700058	T0	-3.84374	4
-2.59046	C	0.00345951	700058	T1	-2.4342	4
-3.20803	C	NA	700058	T2	-3.05177	4
-2.59505	C	0.0969646	700058	T3	-2.4388	4
-3.46171	A	-1.17786	700059	T0	-3.03689	1
-3.25246	A	0.988984	700059	T1	-2.82764	1
-4	A	NA	700059	T2	-3.57518	1
-3.27217	A	1.02101	700059	T3	-2.84735	1
-4	A	-0.743411	700061	T0	-3.70751	1
-2.98804	A	-1.77032	700061	T1	-2.69555	1
-2.29589	A	NA	700061	T2	-2.00339	1
-2.25337	A	-1.77032	700061	T3	-1.96088	1
-2.70395	A	1.5806	700062	T0	-3.07331	4
-2.52014	A	1.38998	700062	T1	-2.8895	4
-2.10813	A	NA	700062	T2	-2.47749	4
-2.5007	A	1.30723	700062	T3	-2.87006	4
-1.86315	C	-0.956919	700063	T0	-2.38582	2
-2.57126	C	1.38705	700063	T1	-3.09392	2
-2.32089	C	NA	700063	T2	-2.84355	2
-2.40655	C	1.30509	700063	T3	-2.92921	2
-1.79577	B	-0.638047	700065	T0	-2.82246	3
-1.62284	B	0.0235158	700065	T1	-2.64953	3
-1.59064	B	0.0486853	700065	T3	-2.61733	3
-1.84843	A	-0.495499	700066	T0	-2.50539	4
-2.05954	A	-1.2067	700066	T1	-2.71651	4
-2.02601	A	NA	700066	T2	-2.68297	4
-2.19935	A	0.244833	700066	T3	-2.85631	4
-2.69021	C	-1.36841	700067	T0	NA	NA
-2.1625	C	-0.83263	700068	T0	-2.53968	2
-1.84631	C	0.0328191	700068	T1	-2.22349	2
-2.30015	C	NA	700068	T2	-2.67733	2
-3.11037	C	-0.707181	700068	T3	-3.48754	2
-2.13286	B	0.1405	700069	T0	-1.64857	3
-4	B	-0.18345	700069	T1	-3.51571	3
-4	B	NA	700069	T2	-3.51571	3
-4	B	-0.456259	700069	T3	-3.51571	3
-4	B	0.589969	700070	T0	-3.04765	1
-4	B	0.417295	700070	T1	-3.04765	1
-4	B	NA	700070	T2	-3.04765	1
-4	B	NA	700070	T3	-3.04765	1
-1.79422	B	-0.157492	700071	T0	-2.22326	1
-2.53056	B	-0.189256	700071	T1	-2.9596	1
-2.95999	B	NA	700071	T2	-3.38903	1
-2.63506	B	-1.09422	700071	T3	-3.0641	1
-2.40359	C	-0.808142	700072	T0	-2.84948	1
-2.26682	C	-0.0113542	700072	T1	-2.71272	1
-2.28806	C	NA	700072	T2	-2.73395	1
-2.30202	C	0.582573	700072	T3	-2.74792	1
-3.21975	A	-1.48192	700073	T0	-2.80513	4
-3.24186	A	0.194999	700073	T1	-2.82724	4
-3.21846	A	NA	700073	T2	-2.80384	4
-3.22921	A	-0.612466	700073	T3	-2.81459	4
-3.3208	B	0.488722	700074	T0	-2.6329	1
-3.59903	B	0.55918	700074	T1	-2.91112	1
-3.26909	B	NA	700074	T2	-2.58119	1
-4	B	0.501884	700074	T3	-3.3121	1
-2.41277	A	-1.5803	700076	T0	-1.79302	4
-4	A	0.0422757	700076	T1	-3.38025	4
-4	A	NA	700076	T2	-3.38025	4
-4	A	-0.124722	700076	T3	-3.38025	4
-2.35668	C	-1.10266	700080	T0	-2.44253	3
-3.02425	C	0.150632	700080	T1	-3.1101	3
-2.82061	C	NA	700080	T2	-2.90646	3
-2.80813	C	-0.332932	700080	T3	-2.89399	3
-4	A	0.25575	700082	T0	-2.97372	3
-4	A	0.751477	700082	T1	-2.97372	3
-4	A	NA	700082	T2	-2.97372	3
-4	A	0.638021	700082	T3	-2.97372	3
-2.75563	B	0.144305	700084	T0	-2.66022	3
-2.67483	B	-0.503754	700084	T1	-2.57942	3
-2.57926	B	NA	700084	T2	-2.48385	3
-3.36931	B	-1.20198	700084	T3	-3.2739	3
-1.92916	C	-0.9351	700085	T0	-2.55439	2
-2.44439	C	-0.140339	700085	T1	-3.06961	2
-4	C	NA	700085	T2	-4.62522	2
-1.87127	C	-0.9351	700085	T3	-2.4965	2
-4	B	-0.842115	700086	T0	-2.95482	3
-4	B	-0.572525	700086	T1	-2.95482	3
-4	B	NA	700086	T2	-2.95482	3
-4	B	-1.5803	700086	T3	-2.95482	3
-3.01121	A	-0.703587	700088	T0	-2.90641	4
-2.58897	A	-1.19506	700088	T1	-2.48417	4
-2.70764	A	NA	700088	T2	-2.60284	4
-2.91571	A	-1.11266	700088	T3	-2.8109	4
-2.60246	B	0.535561	700089	T0	-3.18852	2
-2.53898	B	-0.174766	700089	T1	-3.12504	2
-1.51387	B	NA	700089	T2	-2.09994	2
-1.37134	B	-0.332932	700089	T3	-1.95741	2
-4	B	0.517151	700090	T0	-2.99833	2
-4	B	0.722393	700090	T1	-2.99833	2
-4	B	NA	700090	T2	-2.99833	2
-4	B	0.361155	700090	T3	-2.99833	2
-1.66905	C	0.790372	700092	T0	-2.30255	2
-2.41359	C	1.07605	700092	T1	-3.04709	2
-2.33773	C	NA	700092	T2	-2.97123	2
-2.39219	C	0.0141768	700092	T3	-3.02569	2
-1.92956	C	-0.290143	700093	T0	-2.59497	1
-1.99939	C	-1.18222	700093	T1	-2.6648	1
-2.06	C	NA	700093	T2	-2.7254	1
-2.10951	C	-2.04091	700093	T3	-2.77492	1
-2.52324	B	-1.09422	700094	T0	-2.64705	4
-2.54649	B	-0.100781	700094	T1	-2.67031	4
-2.42582	B	NA	700094	T2	-2.54964	4
-2.93655	B	0.553832	700094	T3	-3.06036	4
-4	B	-0.114835	700095	T0	-3.53451	3
-2.09162	B	0.413895	700095	T1	-1.62614	3
-4	B	NA	700095	T2	-3.53451	3
-4	B	0.830839	700095	T3	-3.53451	3
-1.98709	A	0.378479	700096	T0	NA	NA
-4	C	-0.657348	700097	T0	-2.96112	1
-4	C	-0.212621	700097	T1	-2.96112	1
-4	C	NA	700097	T2	-2.96112	1
-4	C	0.524748	700097	T3	-2.96112	1
-2.0577	B	0.864998	700098	T0	-2.59077	1
-2.41713	B	0.581514	700098	T1	-2.95019	1
-4	C	0.00077281	700099	T0	-4.12422	3
-2.20698	C	0.592078	700099	T1	-2.33121	3
-4	C	NA	700099	T2	-4.12422	3
-1.88221	C	0.310799	700099	T3	-2.00644	3
-2.72046	A	-0.565729	700101	T0	-3.04769	2
-2.37717	A	-0.720833	700101	T1	-2.70439	2
-2.16383	A	NA	700101	T2	-2.49106	2
-2.18668	A	-0.284091	700101	T3	-2.5139	2
-2.81227	A	1.61961	700102	T0	-2.94796	2
-2.74255	A	1.00606	700102	T1	-2.87823	2
-3.1177	A	NA	700102	T2	-3.25339	2
-2.65861	A	0.0216128	700102	T3	-2.7943	2
-2.13514	A	1.29722	700104	T0	-2.65273	2
-2.45359	A	0.91179	700104	T1	-2.97117	2
-2.37525	A	NA	700104	T2	-2.89283	2
-2.42623	A	1.89005	700104	T3	-2.94381	2
-4	C	-0.523681	700105	T0	-2.98535	2
-4	C	0.828927	700105	T1	-2.98535	2
-4	C	NA	700105	T2	-2.98535	2
-4	C	0.631807	700105	T3	-2.98535	2
-2.62338	A	-0.263028	700106	T0	-2.67556	4
-2.54334	A	-0.848368	700106	T1	-2.59552	4
-2.1437	A	NA	700106	T2	-2.19589	4
-2.95824	A	-0.638297	700106	T3	-3.01043	4
-2.5387	A	-0.186351	700108	T0	-2.9306	2
-2.7061	A	-1.19726	700108	T1	-3.098	2
-2.64342	A	NA	700108	T2	-3.03531	2
-1.78503	A	-0.717993	700108	T3	-2.17693	2
-4	B	-0.00865409	700109	T0	-3.35922	3
-2.69523	B	0.600496	700109	T1	-2.05445	3
-4	B	NA	700109	T2	-3.35922	3
-4	B	1.21131	700109	T3	-3.35922	3
-1.60101	B	-0.13607	700110	T0	NA	NA
-2.00877	A	-0.419239	700112	T0	-2.80333	4
-1.84395	A	-0.22144	700112	T1	-2.63852	4
-2.59605	A	NA	700112	T2	-3.39062	4
-1.8648	A	-0.131808	700112	T3	-2.65936	4
-1.94633	C	-0.83263	700115	T0	-2.53162	2
-2.22972	C	-0.527019	700115	T1	-2.81501	2
-2.00345	C	NA	700115	T2	-2.58874	2
-2.88062	B	1.41727	700116	T0	-2.26328	4
-4	B	0.869704	700116	T1	-3.38266	4
-4	B	NA	700116	T2	-3.38266	4
-4	B	0.300126	700116	T3	-3.38266	4
-2.1335	C	-1.82663	700117	T0	-2.81533	3
-2.06235	C	-0.705383	700117	T1	-2.74418	3
-2.27518	C	NA	700117	T2	-2.95701	3
-1.93219	C	-1.68284	700117	T3	-2.61402	3
-2.18311	B	1.19902	700118	T0	-2.87742	3
-2.19371	B	1.82171	700118	T1	-2.88802	3
-2.00897	B	NA	700118	T2	-2.70328	3
-1.82705	B	1.31842	700118	T3	-2.52136	3
-2.21406	C	-1.94334	700119	T0	-2.6014	1
-2.42433	C	0.199427	700119	T1	-2.81167	1
-2.58358	C	NA	700119	T2	-2.97092	1
-2.04281	A	-0.569124	700120	T0	-2.4187	1
-2.41043	A	-2.43833	700120	T1	-2.78631	1
-2.70401	A	NA	700120	T2	-3.07989	1
-2.51942	A	-1.32398	700120	T3	-2.8953	1
-1.50294	A	-0.467639	700122	T0	-2.51907	3
-2.0569	A	-1.48793	700122	T1	-3.07303	3
-1.84792	A	NA	700122	T2	-2.86405	3
-1.4579	A	-0.587884	700122	T3	-2.47403	3
-2.10481	B	-1.8096	700123	T0	-2.42654	4
-2.52344	B	0.655542	700123	T1	-2.84517	4
-2.20201	B	NA	700123	T2	-2.52373	4
-2.58317	B	-0.593026	700123	T3	-2.9049	4
-2.32403	A	0.179527	700124	T0	-2.72339	3
-2.23339	A	1.63457	700124	T1	-2.63275	3
-2.10683	A	NA	700124	T2	-2.50618	3
-2.6241	A	0.907958	700124	T3	-3.02346	3
-2.52638	C	0.478803	700125	T0	-2.77159	3
-2.3731	C	1.38248	700125	T1	-2.61831	3
-2.38898	C	NA	700125	T2	-2.63419	3
-2.80027	C	0.543101	700125	T3	-3.04547	3
-4	B	-0.404905	700127	T0	-2.9713	3
-4	B	0.278639	700127	T1	-2.9713	3
-4	B	NA	700127	T2	-2.9713	3
-4	B	1.17592	700127	T3	-2.9713	3
-3.23238	C	-0.523681	700132	T0	-2.42137	3
-4	C	-0.106393	700132	T1	-3.18898	3
-4	C	NA	700132	T2	-3.18898	3
-4	C	-0.462755	700132	T3	-3.18898	3
-4	C	1.21947	700133	T0	-3.02307	1
-4	C	0.774777	700133	T1	-3.02307	1
-4	C	NA	700133	T2	-3.02307	1
-4	C	1.28694	700133	T3	-3.02307	1
-1.81543	C	0.67803	700134	T0	-2.64768	2
-1.95829	C	0.0631389	700134	T1	-2.79054	2
-1.90698	C	NA	700134	T2	-2.73923	2
-2.13051	C	2.69579	700134	T3	-2.96276	2
-2.22092	B	0.249691	700135	T0	-2.78379	4
-2.44012	B	0.316708	700135	T1	-3.00299	4
-2.83816	B	NA	700135	T2	-3.40103	4
-2.05841	B	0.593132	700135	T3	-2.62127	4
-2.41711	A	0.440964	700136	T0	-2.87625	3
-2.34573	A	-0.561612	700136	T1	-2.80487	3
-2.27677	A	NA	700136	T2	-2.73591	3
-2.17541	A	-0.09658	700136	T3	-2.63455	3
-4	B	0.718393	700137	T0	-3.96125	2
-2.51329	B	0.353028	700137	T1	-2.47455	2
-2.4138	B	NA	700137	T2	-2.37506	2
-2.22079	B	0.509529	700137	T3	-2.18204	2
-2.72601	B	-2.19833	700138	T0	-2.86653	4
-2.17807	B	-1.59839	700138	T1	-2.31859	4
-2.53836	C	-0.745237	700142	T0	-2.7174	3
-2.72731	C	0.778685	700142	T1	-2.90635	3
-2.52913	C	NA	700142	T2	-2.70817	3
-2.62736	C	0.122668	700142	T3	-2.8064	3
-3.05565	B	-0.339107	700143	T0	-3.052	2
-2.63463	B	0.446566	700143	T1	-2.63098	2
-1.85163	B	NA	700143	T2	-1.84798	2
-2.83345	B	0.0956723	700143	T3	-2.8298	2
-4	C	-0.503754	700144	T0	-3.02369	4
-4	C	0.90147	700144	T1	-3.02369	4
-4	C	NA	700144	T2	-3.02369	4
-4	C	1.31764	700144	T3	-3.02369	4
-4	C	-0.659111	700145	T0	-3.80227	2
-2.03969	C	-0.821297	700145	T1	-1.84197	2
-2.454	C	NA	700145	T2	-2.25627	2
-3.00991	C	NA	700145	T3	-2.81218	2
-2.10357	B	-0.0276182	700146	T0	-2.67252	4
-2.46098	B	1.26466	700146	T1	-3.02994	4
-2.52048	B	NA	700146	T2	-3.08944	4
-2.22587	B	0.74031	700146	T3	-2.79482	4
-2.99676	A	-0.343748	700147	T0	-3.21384	2
-2.4884	A	0.134147	700147	T1	-2.70547	2
-2.13564	A	NA	700147	T2	-2.35271	2
-2.30366	A	0.615158	700147	T3	-2.52073	2
-2.78187	A	0.84418	700148	T0	-3.00205	4
-2.99198	A	1.94567	700148	T1	-3.21217	4
-2.66645	A	NA	700148	T2	-2.88664	4
-2.55942	A	2.40519	700148	T3	-2.77961	4
-2.31114	B	-1.04621	700149	T0	-2.72333	3
-2.48506	B	-0.584463	700149	T1	-2.89725	3
-2.43465	B	NA	700149	T2	-2.84684	3
-2.27991	B	-0.128971	700149	T3	-2.6921	3
-4	A	-0.510378	700150	T0	-2.98803	2
-4	A	-0.758842	700150	T1	-2.98803	2
-4	A	NA	700150	T2	-2.98803	2
-1.76272	C	1.2988	700151	T0	-2.62655	2
-2.06533	C	1.26865	700151	T1	-2.92916	2
-1.92442	C	0.195708	700151	T3	-2.78825	2
-1.98661	A	-1.97039	700155	T0	-1.8191	4
-2.49891	A	-1.78908	700155	T1	-2.3314	4
-1.64268	A	NA	700155	T2	-1.47517	4
-4	A	-1.42088	700155	T3	-3.83249	4
-1.67123	C	-1.22411	700156	T0	-2.55159	1
-1.49623	C	-0.964902	700156	T1	-2.37659	1
-1.70021	C	NA	700156	T2	-2.58056	1
-2.18872	C	-0.522015	700156	T3	-3.06908	1
-2.14911	A	0.80297	700158	T0	-2.95041	4
-1.82115	A	0.122485	700158	T1	-2.62244	4
-2.56363	A	NA	700158	T2	-3.36493	4
-1.98809	A	0.655688	700158	T3	-2.78938	4
-4	C	-0.459505	700159	T0	-2.95187	2
-4	C	-0.157492	700159	T1	-2.95187	2
-4	C	NA	700159	T2	-2.95187	2
-4	C	-0.157492	700159	T3	-2.95187	2
-3.12507	C	0.562383	700162	T0	-2.81267	2
-4	C	1.97212	700162	T1	-3.6876	2
-2.30282	C	NA	700162	T2	-1.99042	2
-2.56662	C	-0.503754	700162	T3	-2.25422	2
-2.8783	A	-0.657348	700164	T0	-2.34831	4
-4	A	0.177206	700164	T1	-3.47001	4
-4	A	NA	700164	T2	-3.47001	4
-4	A	NA	700164	T3	-3.47001	4
-4	B	-1.83234	700165	T0	-2.91158	1
-4	B	-0.857368	700165	T1	-2.91158	1
-4	B	NA	700165	T2	-2.91158	1
-4	B	-0.555571	700165	T3	-2.91158	1
-2.16141	B	-0.537058	700166	T0	-2.57156	2
-2.35601	B	0.139231	700166	T1	-2.76615	2
-2.43351	B	NA	700166	T2	-2.84366	2
-2.60204	B	0.580456	700166	T3	-3.01219	2
-3.17744	B	0.321425	700167	T0	-3.19822	2
-2.43356	B	-0.390655	700167	T1	-2.45433	2
-2.87367	B	NA	700167	T3	-2.89444	2
-2.25128	A	-1.44268	700168	T0	-2.74872	3
-2.18148	A	-1.70325	700168	T1	-2.67892	3
-4	A	0.39568	700169	T0	-3.02002	4
-4	A	0.27195	700169	T1	-3.02002	4
-2.14732	A	NA	700169	T2	-1.16734	4
-4	A	0.936488	700169	T3	-3.02002	4
-1.95376	C	-0.717993	700170	T0	-2.64211	3
-2.08552	C	-0.158927	700170	T1	-2.77388	3
-1.92557	C	NA	700170	T2	-2.61392	3
-2.11867	C	0.428595	700170	T3	-2.80702	3
-4	A	0.462182	700171	T0	-3.10327	4
-4	A	1.24551	700171	T1	-3.10327	4
-4	A	NA	700171	T2	-3.10327	4
-1.97868	A	0.499695	700173	T0	-2.98817	3
-1.52693	A	1.14828	700173	T1	-2.53642	3
-1.98128	A	NA	700173	T2	-2.99077	3
-1.60975	A	1.2462	700173	T3	-2.61924	3
-2.34326	C	-1.33327	700174	T0	-2.9489	2
-1.941	C	-0.555571	700174	T1	-2.54664	2
-1.97522	C	NA	700174	T2	-2.58086	2
-2.0673	C	0.486521	700174	T3	-2.67294	2
-2.04727	A	0.894964	700175	T0	NA	NA
-1.84387	A	-0.343748	700176	T0	-2.29936	4
-2.57079	A	-0.440324	700176	T1	-3.02628	4
-2.06218	A	NA	700176	T2	-2.51767	4
-2.41964	A	-0.281071	700176	T3	-2.87513	4
-2.51441	B	-0.205295	700177	T0	-2.7925	3
-2.65009	B	1.33479	700177	T1	-2.92818	3
-3.20697	B	NA	700177	T2	-3.48506	3
-2.45384	B	3.45238	700177	T3	-2.73193	3
-4	C	-0.293175	700178	T0	-2.9324	1
-4	C	-0.420837	700178	T1	-2.9324	1
-4	C	NA	700178	T2	-2.9324	1
-4	C	-1.31242	700178	T3	-2.9324	1
-4	B	0.574092	700179	T0	-3.11404	4
-4	B	1.4022	700179	T1	-3.11404	4
-4	B	2.47375	700179	T3	-3.11404	4
-4	B	-2.05651	700181	T0	-2.88292	2
-4	B	-0.263028	700181	T1	-2.88292	2
-4	B	NA	700181	T2	-2.88292	2
-4	B	-1.97947	700181	T3	-2.88292	2
-4	C	0.391105	700183	T0	-3.5488	1
-4	C	-0.195076	700183	T1	-3.5488	1
-4	C	NA	700183	T2	-3.5488	1
-2.1012	C	1.07519	700183	T3	-1.65	1
-4	C	0.42069	700184	T0	-2.98131	2
-4	C	-0.177657	700184	T1	-2.98131	2
-4	C	NA	700184	T2	-2.98131	2
-4	C	0.487622	700184	T3	-2.98131	2
-4	C	1.40371	700185	T0	-2.98664	1
-4	C	-0.146043	700185	T1	-2.98664	1
-4	C	NA	700185	T2	-2.98664	1
-4	C	-0.109203	700185	T3	-2.98664	1
-4	A	-0.765411	700187	T0	-2.91774	1
-4	A	-0.343527	700187	T1	-2.91774	1
-4	A	NA	700187	T2	-2.91774	1
-4	A	-1.77589	700187	T3	-2.91774	1
-2.44548	C	0.394537	700189	T0	-2.82144	2
-2.48564	C	0.324957	700189	T1	-2.8616	2
-4	C	NA	700189	T2	-4.37596	2
-2.35848	C	0.281036	700189	T3	-2.73444	2
-3.06406	C	0.894964	700190	T0	-2.97621	2
-2.88451	C	0.655542	700190	T1	-2.79666	2
-2.94279	C	NA	700190	T2	-2.85495	2
-3.08348	C	2.01302	700190	T3	-2.99563	2
-2.10545	C	-0.00191686	700191	T0	-2.73226	1
-2.22911	C	0.621415	700191	T1	-2.85592	1
-2.34077	C	NA	700191	T2	-2.96758	1
-2.10146	C	0.472168	700191	T3	-2.72827	1
NA	NA	NA	NA	NA	NA	NA
NA	NA	NA	NA	NA	NA	NA
NA	NA	NA	NA	NA	NA	NA
NA	NA	NA	NA	NA	NA	NA
NA	NA	NA	NA	NA	NA	NA
NA	NA	NA	NA	NA	NA	NA
NA	NA	NA	NA	NA	NA	NA
NA	NA	NA	NA	NA	NA	NA
NA	NA	NA	NA	NA	NA	NA
NA	NA	NA	NA	NA	NA	NA
NA	NA	NA	NA	NA	NA	NA
NA	NA	NA	NA	NA	NA	NA
NA	NA	NA	NA	NA	NA	NA
NA	NA	NA	NA	NA	NA	NA
NA	NA	NA	NA	NA	NA	NA
NA	NA	NA	NA	NA	NA	NA
NA	NA	NA	NA	NA	NA	NA
NA	NA	NA	NA	NA	NA	NA
NA	NA	NA	NA	NA	NA	NA
NA	NA	NA	NA	NA	NA	NA
NA	NA	NA	NA	NA	NA	NA
NA	NA	NA	NA	NA	NA	NA
NA	NA	NA	NA	NA	NA	NA
NA	NA	NA	NA	NA	NA	NA
NA	NA	NA	NA	NA	NA	NA
NA	NA	NA	NA	NA	NA	NA
NA	NA	NA	NA	NA	NA	NA
NA	NA	NA	NA	NA	NA	NA
NA	NA	NA	NA	NA	NA	NA
NA	NA	NA	NA	NA	NA	NA
NA	NA	NA	NA	NA	NA	NA
NA	NA	NA	NA	NA	NA	NA
NA	NA	NA	NA	NA	NA	NA
NA	NA	NA	NA	NA	NA	NA
NA	NA	NA	NA	NA	NA	NA
NA	NA	NA	NA	NA	NA	NA
NA	NA	NA	NA	NA	NA	NA
NA	NA	NA	NA	NA	NA	NA
NA	NA	NA	NA	NA	NA	NA
NA	NA	NA	NA	NA	NA	NA
NA	NA	NA	NA	NA	NA	NA
NA	NA	NA	NA	NA	NA	NA
NA	NA	NA	NA	NA	NA	NA
NA	NA	NA	NA	NA	NA	NA
NA	NA	NA	NA	NA	NA	NA
NA	NA	NA	NA	NA	NA	NA
NA	NA	NA	NA	NA	NA	NA
NA	NA	NA	NA	NA	NA	NA
NA	NA	NA	NA	NA	NA	NA
NA	NA	NA	NA	NA	NA	NA
NA	NA	NA	NA	NA	NA	NA
NA	NA	NA	NA	NA	NA	NA
NA	NA	NA	NA	NA	NA	NA
NA	NA	NA	NA	NA	NA	NA
NA	NA	NA	NA	NA	NA	NA
NA	NA	NA	NA	NA	NA	NA

## Sheet: 6j
Part I	Family-family correlation network
Family 1	Family 2	Correlation	P value	Adj. P value
Akkermansiaceae	Rikenellaceae	0.709578	3.40338e-05	0.00112312
Akkermansiaceae	Christensenellaceae	0.688404	7.20646e-05	0.00166469
Akkermansiaceae	Marinifilaceae	0.577546	0.00160752	0.0206299
Akkermansiaceae	Family_XIII	0.537886	0.00380585	0.0338135
Bacteroidaceae	Erysipelotrichaceae	-0.542813	0.00343876	0.0317741
Bacteroidaceae	Eggerthellaceae	-0.515009	0.00597935	0.0445558
Bifidobacteriaceae	Family_XIII	0.727092	1.73898e-05	0.000669509
Christensenellaceae	Rikenellaceae	0.865572	5.58934e-09	1.04227e-06
Christensenellaceae	Marinifilaceae	0.859965	9.02395e-09	1.04227e-06
Christensenellaceae	Tannerellaceae	-0.646607	0.000268159	0.00456462
Christensenellaceae	Family_XIII	0.543737	0.0033734	0.0317741
Christensenellaceae	Eggerthellaceae	0.531821	0.00430314	0.0368157
Coriobacteriaceae	Marinifilaceae	-0.690701	6.66317e-05	0.00166469
Coriobacteriaceae	Christensenellaceae	-0.641518	0.000310554	0.00478252
Coriobacteriaceae	Rikenellaceae	-0.567315	0.00202849	0.0231359
Coriobacteriaceae	Tannerellaceae	0.564542	0.00215771	0.0231359
Marinifilaceae	Family_XIII	0.517593	0.00569065	0.043818
Peptostreptococcaceae	Clostridiaceae_1	0.645535	0.000276643	0.00456462
Rikenellaceae	Marinifilaceae	0.789444	9.84271e-07	7.57889e-05
Rikenellaceae	Family_XIII	0.743724	8.75653e-06	0.000404552
Ruminococcaceae	Christensenellaceae	0.780896	1.53943e-06	8.89021e-05
Ruminococcaceae	Rikenellaceae	0.700546	4.72346e-05	0.0013639
Ruminococcaceae	Tannerellaceae	-0.650676	0.000238007	0.00456462
Ruminococcaceae	Marinifilaceae	0.6478	0.000258993	0.00456462
Ruminococcaceae	Akkermansiaceae	0.581135	0.00147891	0.0200958
Ruminococcaceae	Eggerthellaceae	0.508772	0.00672777	0.0470944
Tannerellaceae	Marinifilaceae	-0.634575	0.000377827	0.00545488
Veillonellaceae	Akkermansiaceae	-0.562179	0.00227335	0.0231359
Veillonellaceae	Rikenellaceae	-0.529215	0.0045332	0.0373989
Veillonellaceae	Marinifilaceae	-0.520277	0.00540326	0.0430398
Veillonellaceae	Streptococcaceae	0.471677	0.0129991	0.0769948
Part II	Family-marker correlation network
Family	Marker	LME model effect size	Adj. P value	Direction
Akkermansiaceae	HOMAIR	-0.184935	0.00496672	neg
Akkermansiaceae	zTRIG	-0.246133	0.000201451	neg
Akkermansiaceae	energy_kcal	-0.136409	0.0733588	neg
Bifidobacteriaceae	zHDL	0.127621	0.0830111	pos
Christensenellaceae	bmi	-0.209976	0.00309387	neg
Christensenellaceae	VAT_cm3	-0.262693	0.000235956	neg
Christensenellaceae	aSAT_cm3	-0.169784	0.0433001	neg
Christensenellaceae	liver_fat	-0.16986	0.0132032	neg
Christensenellaceae	leptin_ng_ml	-0.167849	0.0132032	neg
Christensenellaceae	HOMAIR	-0.14165	0.00496672	neg
Christensenellaceae	zTRIG	-0.160886	0.00309387	neg
Christensenellaceae	zCHOL	-0.126579	0.0273024	neg
Christensenellaceae	zGPT	-0.125545	0.0153661	neg
Christensenellaceae	Sausages_and_processed_meat	-0.139944	0.00496672	neg
Christensenellaceae	energy_kcal	-0.14144	0.00496672	neg
Coriobacteriaceae	Fruits_fruit_prod	-0.10866	0.0565787	neg
Coriobacteriaceae	Veg_veg_prod	-0.127859	0.0112055	neg
Coriobacteriaceae	total_fiber	-0.136059	0.0132032	neg
Erysipelotrichaceae	leptin_ng_ml	-0.105918	0.0492737	neg
Marinifilaceae	bmi	-0.122516	0.0124156	neg
Marinifilaceae	VAT_cm3	-0.164295	0.000731095	neg
Marinifilaceae	liver_fat	-0.101011	0.0649922	neg
Marinifilaceae	HOMAIR	-0.0856585	0.0420959	neg
Marinifilaceae	zGPT	-0.0746642	0.0940876	neg
Peptostreptococcaceae	zGPT	-0.125829	0.0198468	neg
Peptostreptococcaceae	zGOT	-0.102593	0.0492737	neg
Rikenellaceae	bmi	-0.100094	0.0566991	neg
Rikenellaceae	VAT_cm3	-0.139944	0.00548857	neg
Rikenellaceae	liver_fat	-0.0944611	0.0728498	neg
Rikenellaceae	zTRIG	-0.0932176	0.0157897	neg
Streptococcaceae	IL8	-0.108681	0.0433001	neg
Tannerellaceae	HOMAIR	0.0874173	0.0940876	pos
Tannerellaceae	Veg_veg_prod	-0.14279	0.000235956	neg
Tannerellaceae	total_fiber	-0.095366	0.0728498	neg
